# Supplementary material for: Multi-level inhibition of coronavirus replication by chemical ER stress
Source: Nat Commun. 2021 Sep 20;12:5536. doi: 10.1038/s41467-021-25551-1 (PMC8452654; doi:10.1038/s41467-021-25551-1)
Supplement: Supplementary file 4 — Source Data [file 41467_2021_25551_MOESM4_ESM.zip]

Archive with 2 entries (2 files):
- NCOMMS-20-36100A-Immunoblot_source_data_final.pptx
- NCOMMS-20-36100A_Source_File_for_all_graphs_(incl.bioinformatics)_R3_final_ESM.xlsx
