# Supplementary material for: Multi-level inhibition of coronavirus replication by chemical ER stress
Source: Nat Commun. 2021 Sep 20;12:5536. doi: 10.1038/s41467-021-25551-1 (PMC8452654; doi:10.1038/s41467-021-25551-1)
Supplement: Supplementary file 4 — Source Data [file 41467_2021_25551_MOESM4_ESM.zip › NCOMMS-20-36100A_Source_File_for_all_graphs_(incl.bioinformatics)_R3_final_ESM.xlsx]

## Sheet: Fig. 1a
			MERS-CoV_mean_mRNA_levels_fold change)										MERS-CoV_mean_protein_levels_(fold change)										HCoV-229E_mean_mRNA_levels_fold change)										HCoV-229E_mean_protein_levels_(fold change)
Symbol Uniprot	NCBI-ID	Gene name	mRNA_MERS_3h.log2FoldChange	MERS_3h.padj	MERS_6h.log2FoldChange	MERS_6h.padj	MERS_12h.log2FoldChange	MERS_12h.padj	MERS_24h.log2FoldChange	MERS_24h.padj			Protein_MERS_3h_logFC	MERS_3h_adjP	MERS_6h_logFC	MERS_6h_adjP	MERS_12h_logFC	MERS_12h_adjP	MERS_24h_logFC	MERS_24h_adjP			mRNA_CoV229E_3h.log2FoldChange	CoV229E_3h.padj	CoV229E_6h.log2FoldChange	CoV229E_6h.padj	CoV229E_12h.log2FoldChange	CoV229E_12h.padj	CoV229E_24h.log2FoldChange	CoV229E_24h.padj			Protein_CoV229E_3h_logFC	CoV229E_3h_adjP	CoV229E_6h_logFC	CoV229E_6h_adjP	CoV229E_12h_logFC	CoV229E_12h_adjP	CoV229E_24h_logFC	CoV229E_24h_adjP
Q9UKV5	267	AMFR	-0.0505	0.7517	-0.163	0.2248	-0.03925	0.8257	0.07085	0.628			0.8439	0.346333	0.683788	0.47013	0.924545	0.24773	-1.99543	0.248444			-0.0002516	1	-0.04377	0.7344	-0.03837	0.8194	0.1135	0.4069			1.49918	0.0903372	0.937454	0.270102	0.339714	0.816226	-1.50585	0.133083
P18848	468	ATF4	-0.05348	0.7379	-0.5774	9.808e-07	-0.6607	3.351e-08	-0.6185	2.81e-07													0.0003175	1	0.04195	0.7465	0.5823	1.015e-06	0.4547	0.0001716			-0.455798	0.745899	0.0731784	1	0.407821	0.84811	0.691625	0.633573
P17066	22926	ATF6	-0.1019	0.4444	-0.3754	0.007027	-0.03231	0.8867	0.7128	2.146e-07													2.767e-05	1	-0.01357	0.9364	0.3306	0.02048	0.8986	9.242e-12			-0.412806	0.507915	0.0194925	1	-0.541066	0.438404	-0.220138	0.8521
O75807	1388	ATF6B	-0.09237	0.4897	0.02814	0.8851	-0.3799	0.004424	-0.7209	8.998e-08			1.31045	0.284555	0.903396	0.961829	NaN	0.968632	NaN	0.998704			-0.0005048	1	-0.02985	0.8283	-0.355	0.006133	-0.9158	1.026e-13
P25685	4287	ATXN3	0.04266	0.803	0.222	0.2592	0.06437	0.8194	-0.1097	0.6745			NaN	0.938829	-0.920794	0.785864	-2.72788	0.187125	-3.84472	0.999737			0.0001976	1	0.01171	0.9364	0.2483	0.2007	0.9059	1.216e-07			NaN	0.993479	NaN	0.964881	NaN	1	-1.14489	0.706388
P35638	92552	ATXN3L	0	1	0	1	0	1	0	1													0	1	0	1	0	1	0	1			-0.829097	0.294627	-0.662814	0.544502	-0.490148	0.663923	-0.160841	1
Q9NZJ5	573	BAG1	0.03157	0.864	-0.09027	0.6816	0.08852	0.7104	-0.1541	0.4584													0.000194	1	-0.02308	0.8505	-0.1483	0.4587	-0.6862	5.862e-05
Q12933	9532	BAG2	-0.03866	0.8274	-0.5446	6.513e-05	-0.697	9.548e-07	-0.4854	0.001196			-0.252711	0.680187	-0.386951	0.446008	-1.24118	0.0189855	0.375479	0.549765			0.0006758	1	0.03226	0.812	-0.1353	0.4022	0.04242	0.8477
P0DMV9	578	BAK1	-0.04689	0.7831	-0.2205	0.1839	-0.08457	0.6833	0.06095	0.7747			1.43141	0.418682	1.34065	0.257007	NaN	0.978989	1.77086	0.354668			-8.45e-06	1	-0.003906	0.9821	0.3903	0.009609	0.5678	8.845e-05
P0DMV8	581	BAX	0.1251	0.3107	-0.1763	0.2346	-0.1025	0.5384	0.06326	0.7191			0.882006	0.116948	0.950054	0.0893623	1.00628	0.0545785	1.56269	0.0361588			-0.0001138	1	-0.02164	0.8875	-0.4246	0.001269	-0.8785	6.485e-12			NaN	0.999404	1.02282	0.690052	2.40011	0.162613	1.51255	0.234404
Q92598	10134	BCAP31	0.007967	0.9673	-0.4939	8.349e-05	-0.866	1.074e-11	-1.135	3.105e-18			-0.580812	0.128248	-0.527848	0.155105	-0.496326	0.154287	-1.36228	0.00894444			-4.395e-05	1	-0.03636	0.7891	-0.4628	0.0003073	-0.8617	3.824e-12
P34931	596	BCL2	-0.00395	1	0.1275	1	0.5073	0.3322	-0.4393	0.5966													0.0002824	1	-0.002875	1	-0.09136	0.7164	0.18	0.8145			-0.486054	0.588869	-0.0961786	1	-0.237436	0.947457	0.18978	0.959028
Q86YB8	811	CALR	0.005243	0.9794	-0.6557	1.184e-07	-1.281	5.306e-25	-1.532	8.756e-35			0.387638	0.739866	0.56959	0.557673	0.380246	0.733958	0.538561	0.735327			1.947e-05	1	-0.006043	0.9759	0.1002	0.5246	-0.2597	0.05717
Q9HAT1	821	CANX	-0.06565	0.6349	-0.6806	1.904e-13	-1.177	1.758e-37	-0.9588	3.905e-25			-0.432839	0.780336	-0.366481	0.844983	-0.69135	0.543444	0.420175	0.875291			0.0001625	1	-0.003931	0.9889	0.1004	0.3809	0.2118	0.0354
P02511	823	CAPN1	-0.07329	0.6296	-0.4146	0.004706	-0.319	0.04439	-0.7039	3.727e-06			1.37264	0.0548155	1.2076	0.0819144	1.1663	0.0677309	0.493034	0.629708			9.982e-05	1	-0.02315	0.8694	-0.2006	0.2196	-0.3525	0.01983
Q96GF1	824	CAPN2	0.004566	0.9817	-0.08459	0.738	0.8436	2.08e-05	0.9297	5.035e-06													-0.000113	1	-0.01363	0.9135	0.05923	0.8306	1.253	4.751e-11			-0.140828	0.995975	-0.684665	0.611633	-0.922413	0.449821	-0.774478	0.539874
Q99683	100506742	CASP12	0	1	0.002337	1	0	1	0.4762	0.405													0.0001582	1	-0.000181	1	0.07969	1	0.1735	0.6206
O75460	10970	CKAP4	-0.09138	0.5074	-0.7502	7.621e-09	-1.193	1.25e-19	-1.53	6.588e-31			-0.578754	0.480872	-0.468433	0.588322	-0.679723	0.334105	-0.551874	0.604812			-0.0002669	1	-0.02872	0.8283	-0.115	0.4802	-0.4864	0.0003414			-0.740211	0.235016	-0.533297	0.465598	-0.759647	0.231424	-1.90674	0.00109804
Q15011	1409	CRYAA	0	1	0	1	0	1	0	1													0	1	0	1	0	1	0	1			-1.27456	0.105494	-0.368355	0.757016	-0.144218	0.979746	0.379606	0.76863
Q9H9S3	102724652	CRYAA2											#N/A	#N/A	#N/A	#N/A	#N/A	#N/A	#N/A	#N/A													#N/A	#N/A	#N/A	#N/A	#N/A	#N/A	#N/A	#N/A
P54652	1410	CRYAB	-0.02835	1	-0.8182	0.007571	1.034	0.001235	1.896	1.041e-08													0.0001211	1	-0.005873	1	-0.6061	0.05325	-1.437	0.00145			0.384542	0.687068	0.445073	0.684921	0.542791	0.611662	0.5134	0.623689
Q5VVQ6	8454	CUL1	0.06327	0.6631	0.08781	0.5159	0.5305	3.111e-07	0.851	9.662e-17			-1.34493	0.0441205	-2.05814	0.045619	-1.10767	0.0919179	-0.987346	0.206774			0.0002781	1	-0.006514	0.9759	-0.02425	0.8838	0.08977	0.4866			-0.329049	0.901369	-1.11384	0.451227	-0.788912	0.650132	-0.824247	0.630668
Q9UMX0	1603	DAD1	0.05871	0.7155	-0.9565	3.474e-09	-1.677	1.959e-22	-1.378	5.123e-15			-0.162191	0.983475	-0.513621	0.812904	-0.2466	0.978946	0.162664	1			0.0001464	1	-0.01576	0.9055	-0.5075	0.002753	-0.7243	1.911e-05
P43308	1649	DDIT3	0.08283	0.5653	1.426	1.722e-26	3.318	3.52e-140	4.01	3.744e-206													0.0001582	1	1.079	1.72e-13	2.459	1.451e-77	2.022	2.287e-53			0.488039	0.806748	1.00327	0.5247	NaN	1	NaN	1
Q9NYU2	1650	DDOST	-0.2107	0.03551	-1.153	1.089e-30	-1.647	3.335e-58	-1.733	9.661e-62			-0.641681	0.4356	-0.717573	0.373255	-1.24866	0.075373	-0.174571	0.985602			-0.0004792	1	-0.04119	0.7714	-0.2141	0.0568	-0.4268	3.119e-05			-1.49392	0.0614478	-0.977367	0.183921	-1.09109	0.157737	-0.754468	0.325376
P63208	79139	DERL1	-0.1505	0.2017	-0.61	9.07e-07	-0.4948	0.000171	-0.06081	0.7279			-1.11554	0.333409	-0.192904	0.981268	-0.173035	1	-0.0022944	1			-3.562e-05	1	0.00134	0.9978	0.6331	1.828e-07	1.2	6.683e-24			0.0636416	1	-0.681267	0.533732	0.477592	0.680323	0.559476	0.593893
Q8N609	51009	DERL2	0.1324	0.2764	0.4884	8.107e-05	0.8236	2.334e-11	0.912	5.022e-13			0.347172	0.794819	0.180263	0.95057	-0.669524	0.510803	1.22488	0.280084			-7.956e-05	1	0.02232	0.8832	1.31	9.295e-29	1.913	1.11e-58			-0.835531	0.146248	-0.605557	0.354359	-0.344168	0.694324	-0.825303	0.171902
Q16611	91319	DERL3	-0.0339	0.7913	0.08099	0.822	-0.08734	0.8809	-1.39	0.01096													-0.0003362	1	-0.00368	1	-1.109	0.001226	-0.576	0.1608			-0.0811184	0.985101	0.515227	0.424693	-0.662055	0.335139	0.0781805	1
Q07812	3301	DNAJA1	-0.8486	3.023e-11	-1.488	1.959e-32	-1.837	2.34e-47	-0.9915	1.132e-14			-0.103533	0.950282	-0.681328	0.290422	-1.79237	0.00520635	-0.63689	0.436873			0.0004547	1	0.01228	0.9461	-0.7506	1.929e-09	-1.179	4.713e-21			-0.747927	0.264396	0.0784765	1	0.0818087	1	0.265263	0.857103
Q9UGP8	10294	DNAJA2	-0.05323	0.7383	-0.6733	8.462e-09	-0.2876	0.02511	0.3787	0.002232			0.836253	0.26331	0.414631	0.655051	-0.253757	0.833345	1.44924	0.133097			0.0006494	1	0.01463	0.9357	0.4613	0.0001162	0.9233	9.914e-16			-0.729777	0.30153	0.199562	0.856696	0.376675	0.64035	0.0187828	1
P19525	3337	DNAJB1	0.2478	0.05077	0.5284	0.0007769	2.64	1.16e-63	4.056	1.46e-147			0.255092	0.779789	0.0634636	1	-0.0945635	1	0.554046	0.507192			0.0007972	1	0.01432	0.9213	0.04094	0.8657	0.3826	0.02496			0.523647	0.449061	0.333213	0.735062	-0.58544	0.462084	-0.699889	0.325591
P17655	51726	DNAJB11	0.01493	0.9371	-0.4889	2.576e-06	-0.434	4.718e-05	-0.1668	0.1507			0.389912	0.542361	0.405964	0.512922	0.274998	0.684115	0.316899	0.732289			0.0004039	1	0.01444	0.9401	0.8321	7.242e-17	0.7677	2.283e-14			0.113229	0.893546	-0.196765	0.790575	-0.105429	0.951923	-0.0809417	1
P60059	54788	DNAJB12	-0.05583	0.6739	-0.2296	0.0135	-0.4357	5.007e-06	-0.5096	3.799e-07			0.262988	0.760506	0.0554403	1	-0.231737	0.796925	-1.15243	0.145521			-0.0003929	1	-0.05874	0.6079	0.0513	0.6418	-0.05482	0.6175			-2.14924	0.968086	-1.49702	0.153545	-0.161539	1	-1.09114	0.183426
Q92611	3300	DNAJB2	0.05169	0.7563	0.2028	0.2404	0.9138	1.063e-09	0.7038	5.619e-06			0.139906	0.928037	-0.159175	0.932407	0.391296	0.631918	-0.864523	0.339458			0.0005818	1	0.03145	0.7989	0.6264	2.828e-05	1.128	1.865e-14
Q13616	64215	DNAJC1	0.07473	0.5943	-0.1481	0.2681	-0.1994	0.1193	-0.3657	0.002864			-0.105372	0.888982	-0.018063	1	0.165511	0.769367	-1.11086	0.0447552			0.0004121	1	-0.00524	0.9783	0.183	0.1404	0.1044	0.4348
Q9NRR5	54431	DNAJC10	-0.06059	0.6899	-0.3725	0.001455	-0.2502	0.04386	-0.4862	3.694e-05			0.219589	0.745723	0.259346	0.680461	-0.0583585	1	0.708204	0.254834			6.385e-05	1	-0.007637	0.9698	0.7743	2.472e-12	1.391	5.071e-37			NaN	0.966487	NaN	0.930781	-3.01682	1	-0.703389	1
P62253	5611	DNAJC3	-0.01768	0.928	-0.2301	0.1085	0.1926	0.1921	0.6681	2.613e-07			-0.351538	0.362243	0.0141566	1	-0.0704775	0.970723	-0.00204969	1			0.0001191	1	0.01877	0.9053	1.284	1.628e-25	1.927	8.437e-55
Q9P2K8	80331	DNAJC5	0.02317	0.9033	0.02387	0.9016	0.02384	0.9124	-0.348	0.006827			-0.619488	0.587071	-0.716596	0.463733	-1.12087	0.472745	-1.00697	0.489401			-0.0001309	1	-0.01487	0.9323	0.1574	0.2642	0.2167	0.1015
P18850	85479	DNAJC5B	0	1	0.0001777	1	0.01458	1	0	1													2.392e-05	1	-1.347e-05	1	-7.119e-05	1	0	1
P25686	285126	DNAJC5G	-0.002824	1	0	1	0.001514	1	0.6767	0.261													-9.844e-05	1	0	1	-0.01863	0.9055	0.2658	0.4588			0.520609	0.153732	-0.327435	0.453119	-0.708545	0.0951557	-0.286964	0.540773
Q8N7S2	9695	EDEM1	0.02866	0.8662	0.3995	3.78e-05	1.038	5.055e-29	0.8678	2.922e-20													-0.0003112	1	0.2488	0.009066	1.96	2.177e-105	2.444	2.424e-164
Q13217	55741	EDEM2	-0.0796	0.5621	-0.5976	2.641e-07	-0.5661	5.201e-06	-0.4976	0.0001309			-0.727674	0.83734	NaN	0.970151	NaN	0.926969	-2.74903	1			-8.807e-05	1	-0.03036	0.8345	0.7755	3.284e-13	1.279	2.288e-34			NaN	0.954365	-1.02222	0.270221	-0.0725451	1	-0.773298	0.63791
Q8N2K1	80267	EDEM3	-0.05673	0.7152	0.09676	0.5131	0.1091	0.4416	0.01717	0.9326													6.869e-05	1	0.001582	0.9971	0.4394	0.0001558	0.9062	3.12e-16			-0.0371374	1	-0.0616082	1	0.113405	0.952205	0.00184751	1
O60884	27102	EIF2AK1	0.01258	0.946	-0.06124	0.69	-0.2726	0.02209	-0.4138	0.0003744													-3.271e-05	1	-0.007047	0.9726	-0.2461	0.04066	-0.2289	0.05346			0.140092	0.980981	0.0706748	1	-0.103386	1	0.381568	0.80814
O94855	5610	EIF2AK2	0.1078	0.4251	0.07735	0.728	0.2831	0.1431	0.9492	6.165e-08			0.199091	0.9478	-1.08696	0.300782	-0.725114	0.527303	0.731385	0.584196			0.0006007	1	0.01922	0.8832	-0.01537	0.9674	0.2867	0.1257			0.443138	0.696773	0.00564809	1	-0.346823	0.83379	-0.529399	0.793838
Q6UXS9	9451	EIF2AK3	0.1934	0.09513	0.4272	0.001224	2.295	1.678e-75	3.838	7.664e-211			-0.432773	0.719589	-0.134625	0.986843	-0.802676	0.475489	0.637599	0.654033			0.0005318	1	0.01845	0.9053	1.195	6.58e-22	1.134	2.058e-19
Q86TM6	440275	EIF2AK4	-0.1581	0.06703	-0.05876	0.5882	0.5812	1.657e-13	0.8149	4.793e-25													0.0001885	1	-0.03211	0.8443	0.0881	0.3518	0.2812	0.0003143			0.142634	0.890405	0.272218	0.707546	0.224082	0.801402	0.824524	0.11299
O14733	1965	EIF2S1	0.04147	0.8079	-0.1692	0.2512	0.05879	0.7444	0.1933	0.169			-0.755423	0.148053	-1.12627	0.0445797	-0.295024	0.633242	-0.851528	0.200881			0.0003865	1	0.002709	0.9927	0.4581	0.000358	0.5994	1.784e-06			0.391217	0.435058	-0.447734	0.435207	-0.640081	0.25893	-0.569673	0.256753
O43462	27248	ERLEC1	0.09185	0.4622	-0.1612	0.1849	-0.3565	0.001293	-0.1224	0.3238			0.695676	0.293476	0.847338	0.180511	0.815743	0.168702	0.926688	0.267924			0.0007941	1	-0.0002449	0.9978	0.6338	2.449e-10	0.869	1.451e-18			-1.81697	0.288099	NaN	0.935006	-2.21278	0.362755	-3.87541	0.0716437
Q9GZP9	2081	ERN1	0.07779	0.602	0.3751	0.03158	1.217	4.444e-13	1.48	2.361e-18			NaN	0.909305	NaN	0.924587	NaN	0.916825	NaN	0.8927			-0.0001612	1	0.008786	0.9607	1.992	1.161e-34	2.954	6.766e-75
Q15437	56605	ERO1B	0.0784	0.5906	-0.04744	0.8697	1.222	4.456e-11	2.409	1.527e-38													0.0003531	1	0.0359	0.6978	2.034	1.022e-30	3.087	2.084e-67			-0.155388	0.744386	-0.496915	0.180233	-0.471688	0.227721	-0.734201	0.0432129
Q9HCU5	30001	ERO1L	-0.007276	0.9702	-0.2157	0.1627	-0.4466	0.002067	-0.5384	0.0002094			0.513073	0.436847	0.607306	0.341978	1.04899	0.0648101	0.256166	0.85786			0.0001829	1	0.00524	0.9781	-0.03251	0.8787	-0.07977	0.6658			0.631489	0.289986	0.589648	0.348055	0.575468	0.380638	0.286402	0.7492
O60476	10961	ERP29	0.01115	0.9535	-0.6727	1.104e-07	-1.534	3.639e-32	-1.928	3.074e-47			-0.374666	0.805359	-0.384274	0.813728	-1.26349	0.176418	-0.108608	1			0.0003249	1	-0.003402	0.989	-0.1633	0.2766	-0.839	5.232e-11			-1.91163	0.0621872	-0.654623	0.593842	-0.653496	0.606498	-0.350768	0.871009
P61077	26232	FBXO2	0.08218	0.5446	-0.07023	0.8144	-0.3847	0.1567	-1.505	1.65e-08			1.04024	0.181906	0.868693	0.267276	-0.273596	0.823637	0.903888	0.383322			0.0003062	1	-0.003571	0.9783	-0.647	0.005216	-2.618	3.038e-24
Q16236	26270	FBXO6	0.07066	0.6454	-0.1352	0.5551	0.1016	0.7162	-0.02404	0.9574													8.038e-05	1	0.009558	0.9564	-0.344	0.09152	-0.9277	3.54e-06			2.58209	1	-1.5144	0.44145	NaN	0.925109	2.39044	1
Q9NZL4	23193	GANAB	-0.2608	0.02038	-0.8509	1.939e-12	-1.698	5.935e-44	-2.332	5.775e-80			-0.999341	0.347588	-1.12709	0.275272	-1.70427	0.0709503	-0.208408	1			-0.0009707	1	-0.049	0.6632	-0.6107	8.392e-07	-1.069	1.69e-18			-1.66798	0.0831261	-1.47729	0.139324	-1.02447	0.347106	-0.578817	0.653834
Q9NYU1	9709	HERPUD1	-0.06428	0.6805	0.08512	0.6484	0.7473	7.068e-08	1.392	2.005e-24			-0.314005	0.851188	-0.301853	0.881353	-0.753966	0.464322	NaN	0.868949			0.0004128	1	1.133	9.682e-15	3.787	2.415e-180	4.281	1.342e-229			0.374103	0.771212	0.455545	0.745219	1.08151	0.309919	2.06718	0.0350728
P61619	3320	HSP90AA1	-0.6172	1.802e-05	-1.615	5.56e-31	-0.974	4.734e-12	-0.1725	0.2881			-1.04169	0.263938	-1.18566	0.148539	-1.32265	0.0857181	-0.909254	0.453054			0.0003359	1	0.03464	0.7864	-0.3758	0.01231	-0.7353	2.564e-07			-0.912581	0.201186	-0.771582	0.340715	-0.767934	0.363416	-1.06068	0.160661
Q13724	3326	HSP90AB1	-0.1303	0.2621	-1.196	2.758e-29	-1.008	4.828e-21	-0.2237	0.05535			-0.963089	0.228431	-0.997531	0.199206	-1.2067	0.0956277	-1.22293	0.22937			0.0002751	1	-0.01129	0.9599	-0.327	0.004701	-0.414	0.0001973
Q96IV0	7184	HSP90B1	-0.637	3.865e-09	-1.321	1.512e-37	-1.886	1.863e-74	-2.338	3.517e-112			-1.00826	0.404215	-1.0411	0.265258	-1.29242	0.215159	-1.05097	0.37372			-0.0003064	1	-0.004166	0.9856	0.4954	3.589e-06	0.5129	1.271e-06			-1.11708	0.10751	-0.390125	0.686605	-0.145959	0.956966	-0.140147	1
P05198	3303	HSPA1A	0.1201	0.3213	0.09232	0.7665	1.716	3.255e-10	3.482	4.022e-35													0.0005972	1	0.03339	0.5873	-1.373	8.87e-08	-1.857	1.853e-11			-1.14411	0.0405449	-1.3158	0.0113433	-0.974495	0.0700268	-0.0365444	1
P53779	3304	HSPA1B	0.05922	0.681	-0.1483	0.5903	1.98	1.356e-15	3.615	2.568e-46			-0.206781	0.874318	-0.323973	0.766667	-0.651342	0.364814	0.0234072	1			0.0004276	1	0.02627	0.7465	-1.291	4.667e-08	-1.179	3.914e-06
P62837	3305	HSPA1L	0.05235	0.718	0.2625	0.2997	1.108	4.805e-06	2.657	1.242e-27													0.002107	1	0.0159	0.8726	-0.4006	0.12	-0.02167	0.9869			0.535973	0.391774	1.02774	0.0665791	1.03233	0.0729045	0.949505	0.0754456
O95487	3306	HSPA2	0.1202	0.3518	0.1865	0.255	0.189	0.264	1.323	3.977e-21			0.361364	0.414382	0.559406	0.163175	0.622404	0.0964444	0.514056	0.325183			1.97e-05	1	-0.01272	0.9399	-0.8735	1.195e-09	-1.267	1.031e-17			0.576463	0.155064	0.540206	0.177674	0.596301	0.156192	0.478909	0.231114
P60468	22824	HSPA4L	0.007544	0.97	-0.2136	0.2533	1.864	3.63e-33	3.624	6.452e-120			0.744772	0.541492	-0.468479	0.710719	0.177666	0.978638	-1.12232	0.356818			0.0003115	1	0.02299	0.8541	-0.02921	0.9126	0.5153	0.002161			0.705897	0.491429	0.435116	0.737722	0.920855	0.362963	0.54873	0.647541
P17861	3309	HSPA5	-0.659	1.298e-05	-1.331	1.095e-19	-2.12	8.769e-46	-1.844	8.203e-35			-0.830297	0.40711	-0.918196	0.348998	-1.17684	0.169916	-0.996802	0.407693			-0.0004025	1	0.06316	0.4581	1.143	3.254e-15	1.666	6.488e-30			-1.33882	0.119064	-0.928258	0.328379	-0.810814	0.430929	-0.62385	0.56785
Q15629	3310	HSPA6	0.1153	0.1261	0.665	0.02449	9.407	1.837e-72	12.48	7.372e-90			-0.415716	0.36341	-0.487612	0.2625	-0.392783	0.340442	-0.748887	0.181327			5.393e-05	1	0.006436	0.9035	-0.371	0.2523	3.053	2.352e-08			0.0476329	1	-0.349209	0.45819	-0.49465	0.273863	-0.565297	0.170312
Q9NR34	3312	HSPA8	-0.03537	0.8445	-0.7793	1.791e-09	-1.345	5.924e-25	-0.8506	1.372e-10			-0.79434	0.284756	-0.892116	0.214379	-0.811457	0.224721	-1.25692	0.182155			-3.15e-05	1	-0.01602	0.9192	-0.5173	0.0001268	-0.6684	5.356e-07			1.76572	0.173527	1.34327	0.310824	1.40851	0.302119	0.955345	0.517842
P61803	23640	HSPBP1	0.008558	0.965	-0.4453	0.02648	-0.7944	0.000238	-1.136	3.241e-07			1.12032	0.42886	1.05769	0.46448	1.03815	0.429029	-0.358182	0.958901			-3.501e-05	1	-0.01055	0.9364	-0.2542	0.258	-1.014	1.099e-06			-1.45677	0.00855556	-1.37591	0.0122941	-1.29494	0.00877419	-1.00032	0.0199012
Q9Y385	10808	HSPH1	0.1764	0.1373	0.2028	0.1846	1.504	2.107e-30	3.096	2.498e-123			0.0141449	1	0.0650007	1	-0.255491	0.726417	0.377387	0.654051			0.0006567	1	0.06053	0.5103	-0.2296	0.1273	0.115	0.4968			NaN	1	NaN	0.942822	NaN	0.923967	NaN	1
Q9NQW1	10525	HYOU1	-0.1186	0.3588	-0.5494	5.592e-05	-1.154	2.495e-17	-1.488	1.812e-27			-0.427728	0.742531	-0.465452	0.711253	-0.880207	0.273883	-0.0493105	1			-0.0001991	1	0.003098	0.9902	0.5832	2.38e-05	0.6261	6.153e-06
O95486	3998	LMAN1	-0.7346	5.772e-08	-1.67	5.295e-36	-2.17	3.374e-57	-2.662	4.049e-80			0.0920955	0.98981	-0.0716497	1	-0.976678	0.205659	0.167775	1			0.0001786	1	0.01156	0.951	0.1944	0.2034	0.07103	0.7025			NaN	1	-0.255057	0.848789	0.48871	0.763945	-1.33302	0.219116
Q9Y263	79748	LMAN1L	-0.01122	1	0.009568	0.9683	2.77	0.0003892	2.364	0.004818													-4.137e-05	1	0.00332	1	-0.003822	1	-0.2552	0.6605
P54725	10960	LMAN2	0.05499	0.7366	-0.03139	0.8883	-0.238	0.1489	-0.5026	0.0009386			-1.45477	0.0122353	-1.58033	0.00422222	-1.5107	0.00903226	-0.40798	0.570212			3.074e-05	1	-0.01329	0.9349	-0.04678	0.8252	-0.6004	4.777e-05
Q9H3Z4	4121	MAN1A1	0.003227	0.988	-0.3431	0.02083	-0.9638	1.02e-11	-0.8007	2.462e-08			-0.393932	0.427832	-0.648794	0.146074	-2.25024	0.000941176	-1.79013	0.00276364			-7.609e-06	1	0.001624	0.9955	-0.1056	0.5545	-0.6338	1.113e-05
P14625	10905	MAN1A2	-0.09991	0.407	-0.09744	0.4458	0.1729	0.1257	0.3305	0.001511			0.102767	1	-0.344822	0.869905	-0.182787	0.976468	0.131436	1			9.748e-06	1	-0.01048	0.9621	0.3653	0.0003346	0.6339	4.956e-11			NaN	1	NaN	0.939118	NaN	0.926813	NaN	1
P14314	11253	MAN1B1	-0.04915	0.7705	-0.2778	0.07411	-1.102	6.409e-14	-2.023	6.671e-40			-0.126943	0.993378	-0.76265	0.694548	2.99991	0.0765101	-0.373836	0.918814			-0.0003722	1	-0.03231	0.7984	-0.4649	0.001807	-0.9363	7.401e-11			-0.118198	0.946611	-0.453013	0.517121	-0.933151	0.153538	-1.0974	0.0590519
Q96Q80	57134	MAN1C1	-0.04155	1	0.0903	0.7942	0.08922	0.8632	0.1201	0.8132													-8.024e-05	1	0.01853	1	-0.5925	0.04945	-0.6974	0.0391			-1.1467	0.137646	-0.847757	0.317101	-0.579151	0.570226	-0.812646	0.398773
O94979	5609	MAP2K7	0.09568	0.4832	0.4186	0.002997	0.5146	0.0003705	0.4388	0.00341			NaN	0.932415	1.47791	0.11196	0.975018	0.541025	NaN	0.923989			7.059e-05	1	0.004697	0.9783	0.1737	0.2821	0.5246	0.0001828
Q13454	4217	MAP3K5	-0.03058	1	0.173	1	0.7683	0.1294	1.561	0.04003													-0.0002603	1	-0.0006663	1	0.1445	1	0.2461	0.7202			1.65906	0.0328907	1.29295	0.0649565	1.41256	0.0521569	0.902712	0.175064
P53992	5602	MAPK10	0.004037	1	-0.08254	1	0.2637	1	0.1907	0.8252			-0.438892	0.650223	-0.352981	0.6686	NaN	1	0.269296	0.921144			0.000137	1	-0.0004206	1	0.06372	1	-0.06409	1			1.34148	0.348712	1.19222	0.425202	1.29398	0.390437	1.18407	0.425666
Q9BZQ6	5599	MAPK8	0.002544	0.9897	-0.1712	0.306	-0.4043	0.009482	-0.5951	0.0001665													0.0001529	1	-0.01828	0.9053	-0.0346	0.8748	-0.2673	0.08735			NaN	0.908787	NaN	1	NaN	0.931398	NaN	0.957944
P55072	5601	MAPK9	0.1054	0.3903	0.191	0.1211	0.266	0.02541	-0.02036	0.9143													0.0005876	1	-0.01666	0.9262	-0.2821	0.0172	-1.145	1.377e-24			-0.469423	0.701643	-0.254231	0.962112	-0.865293	0.488377	-0.283921	0.9204
Q99442	10299	MARCH6	-0.06721	0.6657	-0.2549	0.09781	-0.05603	0.7885	-0.04173	0.8441													-0.0005824	1	0.004327	0.981	-0.1131	0.5144	0.2805	0.06498
Q9H3M9	8720	MBTPS1	-0.05753	0.6125	-0.2183	0.002884	-0.5714	3.938e-16	-0.4075	1.367e-08													0.0001934	1	-0.03613	0.8264	-0.03616	0.6956	0.01747	0.884
P02489	51360	MBTPS2	-0.1041	0.4434	-0.4358	0.01425	-0.7697	4.367e-05	0.415	0.03248			1.46737	0.191508	0.743123	0.301217	0.890917	1	-0.324049	0.916314			-0.0005223	1	0.02456	0.8309	-0.08642	0.7057	0.6699	0.0001509			-0.724228	0.301112	-0.736878	0.285465	-0.791502	0.269698	-1.14808	0.0827032
Q9UF47	7841	MOGS	4.51e-05	1	-0.1162	0.5693	-0.929	1.553e-08	-1.304	3.82e-15			-0.461897	0.503182	-0.397182	0.57638	-0.0662094	1	-0.56952	0.474513			-0.0001181	1	-0.006102	0.9702	-0.1283	0.5159	-0.267	0.1406			0.0544843	0.978372	0.0328141	1	0.0211692	1	-0.201452	0.691555
Q5TEA6	4780	NFE2L2	-0.0313	0.8598	0.09517	0.5095	-0.1545	0.2366	0.3131	0.007569													0.0003159	1	0.01809	0.9157	0.1207	0.3665	-0.2136	0.07926			0.430384	0.543978	0.647126	0.329155	0.62757	0.368103	0.83535	0.178532
Q9UBV2	55768	NGLY1	0.08677	0.4686	0.04635	0.7271	0.02807	0.8555	0.1989	0.05701			1.12862	0.466456	1.26347	0.397003	1.24879	0.349549	0.763874	0.753292			1.519e-05	1	-0.02461	0.887	0.08054	0.483	0.3647	8.852e-05			-1.3025	0.200596	-0.66563	0.532393	1.53807	0.249753	0.690006	0.497622
P13667	55666	NPLOC4	0.01824	0.9122	0.1714	0.05429	0.5432	5.293e-12	0.5146	7.333e-11			-0.427184	0.61068	-0.737613	0.299857	-0.739172	0.254852	-1.19038	0.183836			-0.0004781	1	-0.04106	0.79	0.1093	0.2441	0.1511	0.07953			-0.565597	0.339381	-0.820104	0.181564	-0.864658	0.183363	-1.05834	0.0800058
P45984	55968	NSFL1C	0.1527	0.153	0.03199	0.839	-0.1942	0.09242	-0.232	0.04043			-0.190255	0.704949	-0.244089	0.582306	-0.076867	0.961695	-0.533197	0.271634			0.0006638	1	-0.01175	0.9593	-0.3376	0.001644	-0.7714	3.718e-14			-0.523595	0.467079	-0.937711	0.183635	-0.821038	0.274357	-0.633198	0.411495
Q9NRD1	10956	OS9	-0.0181	0.9251	0.06226	0.6984	-0.1215	0.3871	-0.5025	2.023e-05			0.0177456	1	-0.172439	0.97497	-0.971414	0.3033	0.637837	0.64906			-0.0001523	1	-0.02298	0.8832	-0.004154	1	-0.5021	1.561e-05			-1.64341	0.100242	-0.507393	0.690202	-0.383352	0.813325	-0.0751931	1
O60337	5034	P4HB	-0.1037	0.4227	-0.8438	3.951e-13	-1.317	1.963e-29	-1.469	5.691e-36			-0.85725	0.175519	-0.889209	0.151526	-0.785915	0.218757	-1.40799	0.0942556			-0.0001955	1	-0.0262	0.8598	-0.219	0.1005	-0.5822	1.121e-06			0.600921	0.311904	0.814386	0.17329	0.764265	0.228016	0.858761	0.13877
Q9Y4L1	2923	PDIA3	-0.08109	0.5575	-0.9876	2.018e-18	-1.766	5.393e-54	-2.09	8.257e-73			-0.993786	0.213184	-0.920611	0.24841	-1.01263	0.162673	-0.991808	0.325639			0.0002376	1	-0.0001344	0.9985	0.1904	0.1464	0.01838	0.9464			-0.250185	0.507988	-0.754165	0.0529143	-0.879376	0.0300563	-1.30394	0.000693333
Q9BUN8	9601	PDIA4	-0.01546	0.9372	-0.2784	0.03217	-0.9174	2.009e-14	-1.477	7.28e-35			-0.889553	0.226067	-0.845205	0.249094	-0.784385	0.245756	-0.770007	0.411447			-0.0001331	1	0.0008922	0.9978	0.4546	0.0002556	0.1153	0.4382			0.384686	0.579256	-0.443263	0.580278	-0.338845	0.724141	-0.239699	0.861659
Q92890	10130	PDIA6	0.04497	0.7755	-0.1772	0.1246	-0.6623	6.735e-11	-0.891	3.055e-18			-0.348185	0.815767	-0.203818	0.945199	-0.808515	0.400885	0.336875	0.910327			-9.051e-05	1	-0.01742	0.9225	0.1997	0.074	0.08666	0.4875			0.943133	0.0454828	0.687463	0.134047	0.648504	0.172169	0.356999	0.490806
Q96KC8	9373	PLAA	-0.0142	0.9406	-0.2574	0.05253	-0.09875	0.5353	0.3587	0.006173			0.792172	0.197373	1.0368	0.0890073	0.80088	0.151957	1.09579	0.169952			0.0001204	1	0.002328	0.9933	0.4831	7.627e-05	0.7649	1.173e-10
Q96DZ1	23645	PPP1R15A	0.2048	0.1	1.226	1.955e-15	3.098	3.296e-87	4.435	3.234e-178													0.0001322	1	0.1036	0.1949	2.529	1.526e-58	2.301	9.276e-50
Q9H347	10113	PREB	0.04483	0.7873	-0.01919	0.9228	-0.0597	0.7239	-0.2037	0.1259			0.120162	0.977137	0.477329	0.692754	0.622775	0.521683	1.10657	0.348765			9.401e-05	1	0.006961	0.972	0.7436	8.167e-11	0.9548	4.789e-17			-1.7927	0.0895889	-1.78713	0.111158	-1.32081	0.93649	-0.0771558	1
Q9UK22	5589	PRKCSH	-0.1327	0.2973	-0.7672	5.316e-08	-1.805	1.077e-35	-2.373	3.329e-58			-0.87837	0.0303301	-0.692084	0.0685678	-0.534014	0.125065	-1.05157	0.0369078			-0.0001779	1	-0.008327	0.9624	-0.5939	4.319e-05	-1.823	1.766e-37			-1.60471	0.0687356	-0.988697	0.268037	-0.787069	0.429589	-0.493826	0.676074
Q99933	5071	PRKN											#N/A	#N/A	#N/A	#N/A	#N/A	#N/A	#N/A	#N/A													#N/A	#N/A	#N/A	#N/A	#N/A	#N/A	#N/A	#N/A
Q9UBS4	5886	RAD23A	0.1343	0.2612	0.1591	0.2634	-0.2046	0.1374	0.07028	0.6538			-0.102337	0.98104	-0.731842	0.457762	-1.86905	1	0.40284	0.788624			-5.906e-05	1	0.002516	0.993	-0.2472	0.06265	-0.5871	1.25e-06			-2.06309	0.028764	-1.19008	0.161033	-1.04262	0.253228	-0.607192	0.543767
Q07065	5887	RAD23B	-0.01835	0.9251	-0.5236	2.11e-05	-0.8557	3.917e-12	-0.7568	1.376e-09			-0.48414	0.549258	-0.239921	0.832148	-0.203346	0.87062	-0.107908	1			0.0006131	1	0.008545	0.9625	0.1691	0.2374	0.136	0.3549			-0.096298	0.966294	-0.568233	0.370512	-0.534773	0.425061	-0.735922	0.211871
P07900	9978	RBX1	-0.08965	0.5222	-1.344	1.229e-19	-1.942	6.646e-31	-1.995	5.137e-28			0.32133	0.558309	0.393086	0.441469	0.589699	0.168	-0.498601	0.406174			-5.633e-05	1	-0.04717	0.6543	-0.8378	4.582e-09	-1.182	7.054e-16			NaN	0.908927	-1.93229	1	-0.618454	0.896199	-0.892449	0.752673
P27797	91445	RNF185	-0.007757	0.9659	-0.1945	0.06811	1.022	3.351e-30	1.66	5.561e-80													0.0005405	1	0.03635	0.8213	1.18	1.208e-44	1.838	8.709e-110			-1.30925	0.173245	-1.06258	0.328933	-0.753442	0.557658	-0.090564	1
O95757	6048	RNF5	0.1709	0.1626	-0.03985	0.8604	-0.2371	0.1762	0.05222	0.8177			-1.11183	0.538713	0.246476	0.982268	0.514237	0.791773	-1.42308	0.855328			0.0005665	1	0.01179	0.9441	0.149	0.3988	-0.134	0.4731			-0.562391	0.319831	-0.148643	0.904994	0.385753	0.593817	0.208284	0.85862
Q9NXW2	6184	RPN1	-0.5749	5.568e-08	-1.461	1.331e-47	-1.86	1.305e-74	-1.793	6.778e-69			-0.524681	0.639631	-0.804037	0.406966	-1.3503	0.0998817	-0.282414	0.929694			-0.0001998	1	-0.02741	0.8607	0.05485	0.6924	-0.1081	0.3774			-1.98571	0.0566625	-0.211001	0.937061	0.407357	0.794407	1.02374	0.28103
Q8TCJ2	6185	RPN2	-0.1786	0.04999	-0.8769	3.108e-26	-1.533	3.491e-75	-1.717	2.294e-91			-0.870525	0.339132	-0.81713	0.376408	-1.6247	0.0471791	-0.180459	1			-0.0007842	1	-0.088	0.3436	-0.2982	0.0007608	-0.7359	5.471e-19			-0.0722539	1	0.622346	0.358236	0.823211	0.222074	0.568453	0.411993
Q8TAT6	6238	RRBP1	-0.4278	0.002692	-0.8168	8.704e-08	-1.791	1.438e-30	-2.787	8.83e-71			-0.673586	0.281026	-0.565376	0.382713	-0.412558	0.520292	-1.48396	0.065887			-0.0004103	1	-0.02834	0.8256	-0.4607	0.004591	-2.187	2.851e-45			0.453368	0.176987	0.561408	0.124283	0.462518	0.227302	0.249305	0.564395
Q9NR31	56681	SAR1A	0.01868	0.9243	-0.3069	0.02944	-0.2124	0.1645	-0.2289	0.1245			-1.00511	0.743562	-0.869028	0.803026	NaN	1	0.910294	0.726742			0.0004145	1	0.01303	0.9401	0.5732	1.629e-05	0.8373	1.682e-10			1.16521	0.166416	1.41994	0.119366	1.74067	0.067593	2.08074	0.0178514
Q9UNZ2	51128	SAR1B	-0.06348	0.6864	-0.2108	0.2585	-0.2818	0.1334	-0.8046	4.378e-06			NaN	1	NaN	1	NaN	1	NaN	0.864148			4e-05	1	0.0007796	0.9978	0.2262	0.2231	0.1056	0.6329			-1.21342	0.06958	-0.682467	0.333199	-0.284301	0.813567	0.0244629	1
O76024	6396	SEC13	-0.0239	0.8997	-0.9622	3.056e-16	-1.46	4.319e-34	-1.865	8.349e-53			0.498587	0.765525	0.589626	0.70106	-0.439305	0.803818	0.911722	0.577051			0.0002095	1	-0.01786	0.9135	-0.09822	0.512	-0.7344	7.542e-10
P08238	10484	SEC23A	-0.003658	0.9867	-0.1714	0.2991	-0.2564	0.1008	-0.3674	0.01378			0.156198	0.880928	0.197519	0.845499	-0.527242	0.344088	0.36836	0.680963			0.0004518	1	0.008592	0.9621	0.08123	0.6566	-0.1887	0.2427			-1.44257	0.0307255	-1.17245	0.0633203	-1.20925	0.0633023	-0.835137	0.165379
Q9BZV1	10483	SEC23B	0.07789	0.5563	0.1121	0.3758	0.445	1.341e-05	0.9613	2.379e-22			0.402486	0.773136	0.12258	1	-2.48015	0.0108817	1.10786	0.364822			0.0003917	1	0.04237	0.7592	1.246	1.983e-38	1.503	6.605e-55
P46977	10802	SEC24A	-0.09979	0.4642	-0.4283	0.01065	-0.4057	0.0233	0.07629	0.7395			0.832577	0.205721	0.891908	0.161075	0.182415	0.891441	0.470996	0.627139			5.663e-05	1	0.01744	0.9013	0.1465	0.459	0.1133	0.6052			0.586187	0.086481	-0.0557164	0.980381	0.539747	0.140356	0.38829	0.262005
P04844	10427	SEC24B	0.02308	0.9055	-0.1245	0.4764	-0.1261	0.48	0.1592	0.3389			0.72221	0.280541	0.846198	0.188453	0.762709	0.206345	-0.0109741	1			6.577e-05	1	-0.0006484	0.9978	0.2202	0.1605	0.559	7.385e-05			-0.608504	0.536523	0.0331494	1	0.0281566	1	0.581569	0.584322
P39656	9632	SEC24C	-0.1096	0.2215	-0.265	0.0002536	-0.2423	0.0008826	0.02575	0.7908			0.316288	0.428178	0.416589	0.264684	0.320289	0.373369	0.059131	1			-0.0002088	1	-0.0006584	0.9978	0.383	2.185e-08	0.7357	2.559e-29			-0.00797493	1	-1.19478	0.00464	-0.779266	0.0403951	-0.90079	0.0119012
Q9Y2X8	9871	SEC24D	-0.01952	0.9178	-0.2946	0.01388	-0.1625	0.214	0.3967	0.0006128			1.64647	0.0775619	1.54967	0.0919433	1.73347	0.0455714	1.31181	0.267024			0.0002629	1	0.02508	0.8738	0.9284	6.25e-18	1.213	2.075e-29			-1.18259	0.187454	-0.833805	0.441504	-0.207888	0.952039	0.633327	0.596585
Q9UNL2	22872	SEC31A	0.03827	0.8229	-0.1081	0.4482	-0.2263	0.06759	0.04971	0.7442			0.0596799	1	0.181628	0.905235	-1.20633	0.0639323	0.695049	0.436472			0.0001445	1	-0.002462	0.993	0.3469	0.003262	0.5281	2.607e-06			-0.287711	0.611905	0.189971	0.826044	0.246647	0.752275	0.399608	0.498934
P11142	25956	SEC31B	-0.02358	0.8872	0.2286	0.4052	0.2597	0.452	0.07908	0.8728													-0.0002065	1	0.006207	0.9607	-0.3582	0.2068	-0.7008	0.02156			-1.29728	0.122979	-1.12236	0.262634	-1.07386	0.259967	-1.09164	0.278836
P51572	29927	SEC61A1	-0.1161	0.2696	-0.4525	1.484e-07	-0.8266	1.453e-22	-1.137	5.904e-41			-0.999947	0.115975	-0.578074	0.388669	-1.18507	0.0453835	-0.0962002	1			-0.001041	1	-0.04475	0.7522	0.25	0.006523	0.5541	5.273e-11
P04843	55176	SEC61A2	-0.03172	0.861	0.09127	0.7083	0.4884	0.01522	1.346	3.146e-12													-9.14e-05	1	-0.01374	0.9154	-0.4237	0.03396	-0.5535	0.008524			-0.791516	0.234578	-0.689512	0.367535	-0.66629	0.407811	-0.648805	0.404998
Q15436	10952	SEC61B	-0.1171	0.3727	-1.351	6.102e-20	-1.693	7.101e-28	-1.356	1.434e-17			-0.134364	0.791986	-0.0155509	1	0.50748	0.109049	-0.203307	0.725325			4.061e-05	1	-0.01555	0.9175	-0.3603	0.02155	-0.5342	0.0004589			1.02734	0.913322	NaN	1	NaN	0.944699	NaN	0.949283
Q9BQE4	23480	SEC61G	0.05273	0.7468	-0.9153	2.778e-07	-1.377	4.13e-13	-1.546	4.769e-15			0.349338	0.792077	0.644624	0.533379	-0.324687	0.846931	1.50961	0.191518			0.0002952	1	0.01144	0.9358	-0.2005	0.3367	-0.7376	8.716e-05			-0.78838	0.635347	-0.106706	1	-0.178998	1	0.702394	0.723713
Q14703	7095	SEC62	0.04342	0.7975	-0.06384	0.7953	-0.4631	0.0161	-0.2747	0.1813			-1.32356	0.00293333	-1.15917	0.00372414	-0.720136	0.0363378	-1.06311	0.022632			0.0001877	1	0.01493	0.9053	0.2669	0.1793	0.03535	0.9274			NaN	0.906117	-1.20899	0.573288	NaN	1	-1.41117	0.905948
Q9BQI3	11231	SEC63	-0.02256	0.9072	-0.09014	0.6837	-0.1529	0.47	0.956	2.201e-08			0.0583272	1	-0.0847464	1	-1.17518	0.198904	0.875813	0.509229			-0.0002211	1	0.03583	0.7397	0.5226	0.002178	0.9659	8.37e-09			0.652115	0.405575	0.509651	0.560897	0.0881562	1	0.45565	0.620128
Q9UHD9	6400	SEL1L	-0.1802	0.1158	-0.3345	0.009705	-0.4101	0.001441	-0.01688	0.9411			0.496811	0.375769	0.454258	0.437992	0.174109	0.850676	0.551807	0.424004			-0.0003452	1	0.007934	0.9665	0.9685	4.261e-16	1.864	1.966e-55			-2.04675	0.00127273	-0.976155	0.0737373	-0.746007	0.1858	-0.380071	0.540023
P10415	80343	SEL1L2	0.001589	1	0.02611	1	0.0447	0.8789	0	1													0	1	-9.833e-05	1	-0.008294	0.9479	0	1			-3.14221	0	-2.56233	0	-2.10313	0.00114286	-1.50747	0.00364626
O95816	64374	SIL1	-0.1881	0.1225	-0.3807	0.01357	-0.6581	3.309e-05	-0.7192	9.041e-06			2.02049	0.299684	NaN	1	1.01409	1	NaN	0.898524			-0.0001578	1	-0.02221	0.8738	0.2101	0.2058	0.4195	0.005559			-1.1663	0.0267059	-0.94059	0.0618721	-1.00038	0.0539736	-0.99614	0.0358242
P11021	6500	SKP1	0.1224	0.3458	-0.3241	0.03878	-0.7521	7.887e-07	-1.061	7.873e-12			1.90612	0.0853928	1.71547	0.114873	0.745939	0.52106	0.923921	0.535121			0.0002903	1	-0.0146	0.9213	-0.3973	0.01145	-0.7105	2.745e-06			-0.0378976	0.996065	-0.452157	0.149995	-0.564861	0.0947619	-0.586071	0.0516037
P55735	6745	SSR1	-0.04814	0.7759	-0.3329	0.02403	-0.687	1.528e-06	-0.6826	2.46e-06			-0.226793	0.955591	0.223918	0.981089	0.578595	0.775667	0.988191	0.64114			-0.000191	1	0.02147	0.8824	0.3897	0.008152	0.7065	5.126e-07			0.319163	0.75315	-0.677062	0.478965	-0.00500131	1	-0.443487	0.708397
P30040	6746	SSR2	-0.09908	0.4525	-0.8928	1.274e-13	-1.297	3.259e-26	-1.043	4.359e-17			-0.502254	0.786633	-0.622758	0.840198	NaN	1	NaN	0.882854			4.743e-05	1	-0.02266	0.8829	0.3585	0.005692	0.6017	1.066e-06			-0.343942	0.613895	-0.59523	0.407154	0.0928626	0.998494	-1.27881	0.0975536
P62877	6747	SSR3	-0.1219	0.3213	-0.8051	6.85e-12	-1.504	8.816e-36	-1.736	5.039e-45			0.628194	0.436147	0.772811	0.314578	0.821175	0.232835	0.0328101	1			0.0002131	1	0.01746	0.9165	0.6166	1.937e-07	0.9249	2.254e-15			1.47975	0.113846	1.81868	0.0578736	1.71132	0.0898011	1.74216	0.0496422
Q8IXB1	6748	SSR4	-0.1326	0.3012	-1.161	2.932e-14	-1.696	2.581e-25	-2.246	1.538e-36			-0.460828	0.428769	-0.646886	0.228137	-1.5509	0.00520325	-0.155312	0.947593			-8.078e-06	1	-0.01378	0.9299	0.004364	1	-0.01977	0.9624			1.42372	0.101722	0.911217	0.343589	0.474454	0.719749	0.636703	0.556887
P07237	3703	STT3A	-0.1212	0.3342	-0.5565	7.562e-06	-0.8879	1.12e-12	-0.3395	0.01036			-0.604774	0.231198	-0.634176	0.199246	-1.2898	0.0105778	-0.239141	0.814633			-0.0002665	1	-0.03777	0.7739	-0.03408	0.8586	0.257	0.05756
Q13438	201595	STT3B	-0.08693	0.5392	-0.5131	0.0002776	-0.7806	3.787e-08	-0.6931	1.48e-06			-0.426122	0.182048	-0.515805	0.107597	-0.313133	0.297031	-1.16535	0.0054375			-3.436e-05	1	-0.01346	0.9347	-0.01366	0.9656	0.08512	0.658
Q12907	10273	STUB1	0.07844	0.5325	-0.01747	0.9667	-0.3008	0.3729	-0.8072	0.01072			0.677274	0.272624	0.453455	0.512204	-0.24575	0.774265	-0.649415	0.418177			4.864e-05	1	-0.004316	0.9693	-0.3568	0.2068	-1.418	1.203e-06			0.138483	0.926699	0.0267191	1	0.100297	0.994934	0.00199117	1
Q9UKM7	258010	SVIP	0.008402	0.9645	-0.5658	0.008143	-1.481	5.394e-10	-2.213	2.319e-17			0.145918	0.944398	-0.255689	0.881734	0.166356	0.967803	-0.364712	0.875641			0.0002235	1	0.0181	0.859	-0.3995	0.08479	-1.129	1.075e-06
P30101	84447	SYVN1	-0.0311	0.8675	0.3284	0.03486	0.3243	0.04529	0.4429	0.004928			-0.337663	0.733376	-0.193396	0.889722	-0.0729999	1	-0.0750589	1			-0.0002474	1	0.02971	0.8252	0.8184	1.079e-08	0.7803	9.3e-08
P60604	7186	TRAF2	0.04146	0.8075	0.1835	0.3935	0.5531	0.00487	0.567	0.004278			1.88146	0.0553333	1.6781	0.0719205	1.62577	0.067247	1.90798	0.124975			0.0001514	1	0.0097	0.9483	0.4153	0.03274	0.4951	0.01169			-1.25068	0.129097	-0.537023	0.590864	-0.166784	0.952583	-0.144624	1
Q8NHG7	23471	TRAM1	0.06729	0.6553	0.08754	0.736	-0.07997	0.7917	0.1358	0.6098			0.582152	0.604247	0.861664	0.383679	1.47558	0.0854967	-0.829064	0.505237			0.0002178	1	0.01792	0.8726	0.5058	0.01514	0.9524	5.355e-06
P51571	133022	TRAM1L1	0.03628	0.8276	-0.05829	0.858	-0.3048	0.3846	-1.073	0.01056													-4.676e-05	1	-0.02557	1	0.03677	0.924	-0.4984	0.08531			0.737421	0.509611	1.92432	0.0812853	1.28678	0.26571	1.93834	0.0613378
Q14697	7991	TUSC3	-0.0002637	1	0.0002477	1	0.004887	1	0.04354	1													-3.452e-05	1	-1.879e-05	1	-9.614e-05	1	0.0009446	1			-0.880834	0.18048	-0.757992	0.297377	-0.770458	0.309345	-1.06927	0.119393
Q99942	81567	TXNDC5	-9.661e-05	0.9994	-0.2335	0.4401	-0.5539	0.2546	-2.483	1.898e-05			0.126239	0.940251	0.117942	0.983756	-0.393261	0.619816	-0.174758	0.973779			4.187e-05	1	0.00105	1	-0.07887	0.8553	-1.606	0.0008509			-0.261279	0.618317	0.276555	0.611343	0.344707	0.508517	0.683808	0.10944
Q96HE7	7321	UBE2D1	0.1338	0.2877	-0.03161	0.9254	-0.3228	0.2484	-0.7187	0.00877													0.0002683	1	0.0233	0.7931	0.2086	0.4306	0.3114	0.2646			1.3019	0.049659	1.0614	0.104458	0.857888	0.206112	0.93404	0.135024
P45983	7322	UBE2D2	0.06782	0.6159	-0.1642	0.1457	-0.1284	0.2856	0.1714	0.1277													0.0008751	1	0.01498	0.9401	0.1808	0.09049	0.3352	0.0005151			-0.143743	0.951692	0.0574948	1	0.596719	0.506772	0.902265	0.229434
Q9P2E9	7323	UBE2D3	0.05901	0.6996	0.02398	0.8938	0.0566	0.7204	0.3215	0.006159			0.320888	0.790307	-0.0992177	1	-1.68464	0.199348	0.870665	0.408292			0.0002976	1	0.04647	0.7037	0.5126	5.117e-06	0.733	2.541e-11			NaN	0.919053	NaN	1	1.40413	0.333703	0.272195	0.946293
P18848	51619	UBE2D4	-0.1126	0.3952	-0.1453	0.4523	-0.4641	0.02985	-0.3412	0.1676													-0.0001069	1	-0.01704	0.9056	-0.2499	0.1717	0.2457	0.1586			-0.808767	0.313629	-1.03081	0.181013	-0.948875	0.243577	-1.03548	0.217767
P43307	7326	UBE2G1	0.1136	0.3701	0.3362	0.008704	0.7091	7.859e-09	0.8284	1.817e-11			0.348073	0.495452	0.308391	0.557386	-0.403386	0.353303	0.427586	0.465256			0.0005069	1	0.00764	0.9692	0.3596	0.005465	0.6024	9.479e-07			1.10786	0.0618386	0.482461	0.482973	0.245899	0.809862	0.0778094	1
O95155	7327	UBE2G2	0.02602	0.875	-0.1654	0.1053	-0.24	0.01587	-0.5056	3.215e-07			1.82155	0.190976	-0.327553	1	NaN	0.905878	0.579318	0.769854			0.0003825	1	-0.006775	0.9759	0.1062	0.3071	0.4547	9.149e-08
P33908	51465	UBE2J1	0.02532	0.8957	-0.2496	0.1026	-0.03705	0.8716	0.0967	0.5829			0.222993	0.810847	0.265972	0.770811	0.229747	0.823643	-0.954785	0.229912			0.0003455	1	0.02192	0.881	0.735	6.283e-08	1.022	5.019e-14			1.16472	0.058677	0.749441	0.225844	0.788324	0.228024	-0.472084	0.510178
P07384	118424	UBE2J2	0.1401	0.2593	0.3322	0.0227	0.5604	9.048e-05	0.6323	9.986e-06													0.0001399	1	-0.002274	0.993	0.01035	0.9798	-0.1435	0.395			-0.00564586	1	-0.313632	0.421325	-0.330078	0.404384	-0.212894	0.636766
P51668	10277	UBE4B	-0.1121	0.2704	-0.3296	0.0001012	-0.3306	0.0001205	-0.228	0.01005			0.104812	0.949971	0.41124	0.57576	0.228772	0.820652	-1.76292	0.0425563			-0.0001705	1	-0.003726	0.9904	-0.01685	0.9006	-0.1876	0.02913			1.88138	0.109536	1.36644	0.228268	1.13687	0.357229	0.876762	0.497676
Q9H173	29979	UBQLN1	0.1577	0.1282	0.175	0.1165	0.3098	0.002302	1.004	9.01e-26			0.856169	0.518558	0.898073	0.487799	1.57667	0.177373	-0.16957	1			0.0004113	1	0.01447	0.9432	0.08879	0.4621	0.1336	0.2309			0.617634	0.138253	0.151413	0.849054	0.583217	0.227253	0.392156	0.421897
Q99941	29978	UBQLN2	0.0132	0.944	-0.1348	0.3395	-0.9954	7.701e-15	-0.4257	0.00148			0.377347	0.469068	0.198764	0.773203	-0.0459504	1	0.710645	0.228301			-0.0003834	1	0.001882	0.9955	-0.3582	0.002755	-0.355	0.002868
P54727	50613	UBQLN3	-0.00402	1	-0.1439	1	-0.2458	0.62	-0.1459	0.8904													-0.0001544	1	0.002298	1	-0.1784	1	-0.4378	0.4258
Q9UKV5	56893	UBQLN4	0.1222	0.2028	0.5133	3.265e-11	0.56	6.961e-13	0.8382	2.805e-27			0.232294	0.900479	0.209449	0.941016	-1.3533	0.13118	-0.0118459	1			-0.0007412	1	-0.01416	0.9505	0.03345	0.7684	0.3006	0.0001362			-1.03834	0.542932	-0.21825	0.927793	0.0261596	1	-0.0410627	1
Q9Y6B6	80700	UBXN6	0.001274	0.9943	-0.219	0.2739	-0.3964	0.04536	-0.3226	0.1124			0.339668	0.74897	0.392569	0.772397	0.452955	0.909813	0.592449	0.56304			-3.686e-05	1	-0.01843	0.8832	-0.186	0.3695	-0.521	0.005572			NaN	0.924996	0.328478	0.856679	1.41473	0.205015	0.227126	0.89761
Q9UNE7	7353	UFD1L	0.1254	0.2768	-0.2392	0.03933	-0.5203	2.286e-06	-0.3812	0.0008165			-0.25619	0.836026	-0.305699	0.804449	-0.69791	0.353926	-0.889972	0.374697			0.0003612	1	-0.04113	0.7674	-0.5216	1.263e-06	-1.251	6.827e-32			0.13258	0.953117	-0.357407	0.740512	-1.0429	0.202373	-1.39189	0.064412
Q9BV94	56886	UGGT1	-0.1856	0.1099	-0.4422	0.0006586	-0.9718	2.643e-14	-1.045	4.279e-16			-0.4409	0.526943	-0.251484	0.781573	-0.615374	0.27679	0.200804	0.919902			-0.000394	1	-0.02865	0.8338	-0.1657	0.2681	-0.1674	0.2596			-1.05047	0.0801277	-0.574547	0.35629	-0.314817	0.709675	-0.416308	0.551786
Q8NBS9	55757	UGGT2	-0.01742	0.9297	0.05649	0.8062	-0.02608	0.9355	0.2022	0.2951			-1.12508	0.210413	-0.812114	0.373574	-0.563417	0.706892	-0.383668	0.843942			-0.0001258	1	-0.009994	0.9549	-0.2321	0.2093	-0.401	0.02251			NaN	0.924263	NaN	1	-0.488194	0.790567	-1.67542	0.166386
Q15084	7415	VCP	-0.1303	0.246	-0.7369	9.754e-14	-1.261	4.175e-37	-1.463	5.678e-49			-0.557868	0.468125	-0.651844	0.3761	-0.687903	0.293334	-0.683171	0.449538			-9.628e-05	1	-0.04661	0.712	0.1263	0.2916	0.1096	0.3621			-0.850635	0.203456	-0.400503	0.642314	-0.36763	0.701855	-0.404793	0.645222
P49257	55829	VIMP	0.281	0.003741	-0.05135	0.7279	-0.1944	0.1037	-0.08155	0.5404			0.374481	0.413536	0.274938	0.568649	0.266597	0.723229		1			0.0005188	1	0.04132	0.7714	1.02	6.987e-27	1.14	5.851e-33			0.113169	0.901374	0.232035	0.691565	0.465427	0.274039	1.64647	0.000656716
P54252	7466	WFS1	-0.1449	0.2503	-0.3664	0.0186	-1.032	9.635e-12	-1.698	3.529e-28			-0.305251	0.590527	-0.115291	0.918574	-0.471992	0.287273	-0.303576	0.677243			-0.0003032	1	-0.02748	0.8276	-0.2733	0.09915	-0.8131	7.777e-08			-0.138347	0.831975	-0.382211	0.459816	-0.123407	0.91226	0.0306833	1
P27824	7494	XBP1	0.4461	9.571e-05	0.395	0.0006456	-0.03341	0.8557	0.1409	0.2719			NaN	0.987612	NaN	1	NaN	0.899506	NaN	1			6.362e-05	1	-0.007505	0.9698	0.1172	0.3934	-0.2202	0.07474			NaN	0.893995	NaN	1	-1.9121	0.152496	-3.02139	0.96349
P31689	55432	YOD1	0.02767	0.8805	0.5038	0.00939	1.03	2.804e-07	1.105	6.783e-08			NaN	1	0.400857	0.968262	-0.154567	0.896075	NaN	1			0.0001519	1	0.03046	0.7522	1.138	3.258e-09	1.983	1.537e-23			-0.0621355	1	-0.465493	0.940701	-0.0998594	1	0.307964	1

## Sheet: Fig. 1b_correlation matrices
Pearson correlation r													p-value													Confidence intervall of r													Sample size
	RNA_mean_all_Mock	RNA_mean_CoV229E_3h	RNA_mean_CoV229E_6h	RNA_mean_CoV229E_12h	RNA_mean_CoV229E_24h	Prot_meanMock	Prot_meanCoV229E_3h	Prot_meanCoV229E_6h	Prot_meanCoV229E_12h	Prot_meanCoV229E_24h				RNA_mean_all_Mock	RNA_mean_CoV229E_3h	RNA_mean_CoV229E_6h	RNA_mean_CoV229E_12h	RNA_mean_CoV229E_24h	Prot_meanMock	Prot_meanCoV229E_3h	Prot_meanCoV229E_6h	Prot_meanCoV229E_12h	Prot_meanCoV229E_24h				RNA_mean_all_Mock	RNA_mean_CoV229E_3h	RNA_mean_CoV229E_6h	RNA_mean_CoV229E_12h	RNA_mean_CoV229E_24h	Prot_meanMock	Prot_meanCoV229E_3h	Prot_meanCoV229E_6h	Prot_meanCoV229E_12h	Prot_meanCoV229E_24h				RNA_mean_all_Mock	RNA_mean_MERS_3h	RNA_mean_MERS_6h	RNA_mean_MERS_12h	RNA_mean_MERS_24h	Prot_meanMock	Prot_meanMERS_3h	Prot_meanMERS_6h	Prot_meanMERS_12h	Prot_meanMERS_24h
RNA_mean_all_Mock	1	0.996739	0.9945	0.951554	0.905808	0.680124	0.615576	0.612473	0.640994	0.618076			RNA_mean_all_Mock		8.69402e-165	6.50383e-148	3.32066e-78	1.93661e-57	1.79512e-17	1.34567e-12	9.11251e-13	2.0545e-14	1.4497e-13			RNA_mean_all_Mock		0.9955 to 0.9976	0.9924 to 0.9960	0.9337 to 0.9647	0.8723 to 0.9309	0.5699 to 0.7663	0.4828 to 0.7207	0.4810 to 0.7170	0.5175 to 0.7383	0.4911 to 0.7193			RNA_mean_all_Mock	151	151	151	151	151	121	115	116	112	111
RNA_mean_CoV229E_3h	0.996739	1	0.994184	0.957474	0.914557	0.556552	0.480042	0.482065	0.514279	0.50174			RNA_mean_CoV229E_3h	8.69402e-165		4.42907e-147	7.21577e-83	3.07373e-61	4.10395e-11	1.2779e-07	7.37904e-08	4.83435e-09	8.27339e-09			RNA_mean_CoV229E_3h	0.9955 to 0.9976		0.9920 to 0.9958	0.9418 to 0.9690	0.8842 to 0.9372	0.4191 to 0.6691	0.3209 to 0.6128	0.3256 to 0.6128	0.3649 to 0.6379	0.3523 to 0.6262			RNA_mean_MERS_3h	151	153	152	152	152	122	116	117	113	112
RNA_mean_CoV229E_6h	0.9945	0.994184	1	0.967978	0.923109	0.580622	0.500106	0.506287	0.539613	0.527136			RNA_mean_CoV229E_6h	6.50383e-148	4.42907e-147		6.12914e-92	3.87749e-64	3.62171e-12	3.07926e-08	1.23384e-08	5.82643e-10	1.02293e-09			RNA_mean_CoV229E_6h	0.9924 to 0.9960	0.9920 to 0.9958		0.9561 to 0.9767	0.8955 to 0.9436	0.4480 to 0.6882	0.3444 to 0.6290	0.3540 to 0.6324	0.3949 to 0.6582	0.3822 to 0.6468			RNA_mean_MERS_6h	151	152	155	153	153	122	116	117	113	112
RNA_mean_CoV229E_12h	0.951554	0.957474	0.967978	1	0.979064	0.479654	0.378255	0.399534	0.421357	0.422139			RNA_mean_CoV229E_12h	3.32066e-78	7.21577e-83	6.12914e-92		2.69535e-106	2.97481e-08	5.00688e-05	1.27696e-05	3.03338e-06	2.13049e-06			RNA_mean_CoV229E_12h	0.9337 to 0.9647	0.9418 to 0.9690	0.9561 to 0.9767		0.9713 to 0.9848	0.3287 to 0.6067	0.2047 to 0.5287	0.2311 to 0.5447	0.2574 to 0.5617	0.2606 to 0.5607			RNA_mean_MERS_12h	151	152	153	155	154	122	116	117	113	112
RNA_mean_CoV229E_24h	0.905808	0.914557	0.923109	0.979064	1	0.441194	0.342836	0.369215	0.377449	0.379252			RNA_mean_CoV229E_24h	1.93661e-57	3.07373e-61	3.87749e-64	2.69535e-106		4.56664e-07	0.000262963	6.17374e-05	3.47546e-05	2.47747e-05			RNA_mean_CoV229E_24h	0.8723 to 0.9309	0.8842 to 0.9372	0.8955 to 0.9436	0.9713 to 0.9848		0.2844 to 0.5750	0.1654 to 0.4988	0.1972 to 0.5192	0.2080 to 0.5249	0.2123 to 0.5247			RNA_mean_MERS_24h	151	152	153	154	156	122	116	117	113	112
Prot_meanMock	0.680124	0.556552	0.580622	0.479654	0.441194	1	0.948604	0.96884	0.963791	0.956642			Prot_meanMock	1.79512e-17	4.10395e-11	3.62171e-12	2.97481e-08	4.56664e-07		2.79898e-54	6.78124e-68	1.49725e-65	6.61193e-63			Prot_meanMock	0.5699 to 0.7663	0.4191 to 0.6691	0.4480 to 0.6882	0.3287 to 0.6067	0.2844 to 0.5750		0.9254 to 0.9647	0.9549 to 0.9785	0.9478 to 0.9749	0.9379 to 0.9698			Prot_meanMock	121	122	122	122	122	123	117	118	113	113
Prot_meanCoV229E_3h	0.615576	0.480042	0.500106	0.378255	0.342836	0.948604	1	0.974567	0.969812	0.946416			Prot_meanCoV229E_3h	1.34567e-12	1.2779e-07	3.07926e-08	5.00688e-05	0.000262963	2.79898e-54		4.97877e-70	1.46958e-65	2.36008e-53			Prot_meanCoV229E_3h	0.4828 to 0.7207	0.3209 to 0.6128	0.3444 to 0.6290	0.2047 to 0.5287	0.1654 to 0.4988	0.9254 to 0.9647		0.9629 to 0.9826	0.9559 to 0.9794	0.9223 to 0.9632			Prot_meanMERS_3h	115	116	116	116	116	117	117	115	110	112
Prot_meanCoV229E_6h	0.612473	0.482065	0.506287	0.399534	0.369215	0.96884	0.974567	1	0.988598	0.973163			Prot_meanCoV229E_6h	9.11251e-13	7.37904e-08	1.23384e-08	1.27696e-05	6.17374e-05	6.78124e-68	4.97877e-70		1.22373e-90	5.08079e-72			Prot_meanCoV229E_6h	0.4810 to 0.7170	0.3256 to 0.6128	0.3540 to 0.6324	0.2311 to 0.5447	0.1972 to 0.5192	0.9549 to 0.9785	0.9629 to 0.9826		0.9834 to 0.9922	0.9612 to 0.9815			Prot_meanMERS_6h	116	117	117	117	117	118	115	118	112	112
Prot_meanCoV229E_12h	0.640994	0.514279	0.539613	0.421357	0.377449	0.963791	0.969812	0.988598	1	0.98073			Prot_meanCoV229E_12h	2.0545e-14	4.83435e-09	5.82643e-10	3.03338e-06	3.47546e-05	1.49725e-65	1.46958e-65	1.22373e-90		5.61079e-82			Prot_meanCoV229E_12h	0.5175 to 0.7383	0.3649 to 0.6379	0.3949 to 0.6582	0.2574 to 0.5617	0.2080 to 0.5249	0.9478 to 0.9749	0.9559 to 0.9794	0.9834 to 0.9922		0.9722 to 0.9867			Prot_meanMERS_12h	112	113	113	113	113	113	110	112	113	108
Prot_meanCoV229E_24h	0.618076	0.50174	0.527136	0.422139	0.379252	0.956642	0.946416	0.973163	0.98073	1			Prot_meanCoV229E_24h	1.4497e-13	8.27339e-09	1.02293e-09	2.13049e-06	2.47747e-05	6.61193e-63	2.36008e-53	5.08079e-72	5.61079e-82				Prot_meanCoV229E_24h	0.4911 to 0.7193	0.3523 to 0.6262	0.3822 to 0.6468	0.2606 to 0.5607	0.2123 to 0.5247	0.9379 to 0.9698	0.9223 to 0.9632	0.9612 to 0.9815	0.9722 to 0.9867				Prot_meanMERS_24h	111	112	112	112	112	113	112	112	108	113
Pearson correlation r													p-value													Confidence intervall of r													Sample size
	RNA_mean_all_Mock	RNA_mean_MERS_3h	RNA_mean_MERS_6h	RNA_mean_MERS_12h	RNA_mean_MERS_24h	Prot_meanMock	Prot_meanMERS_3h	Prot_meanMERS_6h	Prot_meanMERS_12h	Prot_meanMERS_24h				RNA_mean_all_Mock	RNA_mean_MERS_3h	RNA_mean_MERS_6h	RNA_mean_MERS_12h	RNA_mean_MERS_24h	Prot_meanMock	Prot_meanMERS_3h	Prot_meanMERS_6h	Prot_meanMERS_12h	Prot_meanMERS_24h				RNA_mean_all_Mock	RNA_mean_MERS_3h	RNA_mean_MERS_6h	RNA_mean_MERS_12h	RNA_mean_MERS_24h	Prot_meanMock	Prot_meanMERS_3h	Prot_meanMERS_6h	Prot_meanMERS_12h	Prot_meanMERS_24h				RNA_mean_all_Mock	RNA_mean_CoV229E_3h	RNA_mean_CoV229E_6h	RNA_mean_CoV229E_12h	RNA_mean_CoV229E_24h	Prot_meanMock	Prot_meanCoV229E_3h	Prot_meanCoV229E_6h	Prot_meanCoV229E_12h	Prot_meanCoV229E_24h
RNA_mean_all_Mock	1	0.992412	0.968057	0.878769	0.801595	0.682415	0.643705	0.648787	0.652311	0.678388			RNA_mean_all_Mock		1.55691e-137	2.04198e-91	1.00613e-49	4.19993e-35	6.74348e-18	8.54781e-15	3.39885e-15	6.6258e-15	2.8347e-16			RNA_mean_all_Mock		0.9895 to 0.9945	0.9562 to 0.9768	0.8364 to 0.9107	0.7361 to 0.8522	0.5738 to 0.7674	0.5221 to 0.7396	0.5290 to 0.7432	0.5310 to 0.7474	0.5632 to 0.7677			RNA_mean_all_Mock	151	151	151	151	151	119	108	111	113	116
RNA_mean_MERS_3h	0.992412	1	0.981554	0.830092	0.74109	0.547635	0.507711	0.515275	0.515066	0.545441			RNA_mean_MERS_3h	1.55691e-137		1.09375e-109	6.98748e-40	9.74304e-28	6.67487e-11	5.98984e-09	2.77419e-09	5.31748e-09	5.01343e-10			RNA_mean_MERS_3h	0.9895 to 0.9945		0.9747 to 0.9866	0.7731 to 0.8738	0.6597 to 0.8053	0.4098 to 0.6610	0.3586 to 0.6316	0.3682 to 0.6372	0.3651 to 0.6390	0.4004 to 0.6638			RNA_mean_CoV229E_3h	151	153	152	152	153	120	109	112	114	117
RNA_mean_MERS_6h	0.968057	0.981554	1	0.900433	0.824954	0.487283	0.451882	0.453585	0.449142	0.49384			RNA_mean_MERS_6h	2.04198e-91	1.09375e-109		1.8519e-56	2.99521e-39	1.2565e-08	3.54699e-07	2.80902e-07	6.04235e-07	3.14729e-08			RNA_mean_MERS_6h	0.9562 to 0.9768	0.9747 to 0.9866		0.8654 to 0.9267	0.7666 to 0.8698	0.3389 to 0.6120	0.2938 to 0.5859	0.2965 to 0.5868	0.2883 to 0.5853	0.3394 to 0.6224			RNA_mean_CoV229E_6h	151	152	154	152	152	120	109	112	114	117
RNA_mean_MERS_12h	0.878769	0.830092	0.900433	1	0.979943	0.482354	0.448922	0.441642	0.431733	0.489695			RNA_mean_MERS_12h	1.00613e-49	6.98748e-40	1.8519e-56		2.17341e-108	1.84559e-08	4.31838e-07	6.21137e-07	1.80164e-06	4.26379e-08			RNA_mean_MERS_12h	0.8364 to 0.9107	0.7731 to 0.8738	0.8654 to 0.9267		0.9725 to 0.9854	0.3332 to 0.6080	0.2904 to 0.5835	0.2828 to 0.5769	0.2684 to 0.5709	0.3345 to 0.6190			RNA_mean_CoV229E_12h	151	152	152	153	153	120	109	112	114	117
RNA_mean_MERS_24h	0.801595	0.74109	0.824954	0.979943	1	0.415979	0.378927	0.373963	0.355598	0.420024			RNA_mean_MERS_24h	4.19993e-35	9.74304e-28	2.99521e-39	2.17341e-108		1.88745e-06	2.73476e-05	3.27666e-05	0.000111021	4.02017e-06			RNA_mean_MERS_24h	0.7361 to 0.8522	0.6597 to 0.8053	0.7666 to 0.8698	0.9725 to 0.9854		0.2572 to 0.5529	0.2112 to 0.5250	0.2064 to 0.5202	0.1829 to 0.5070	0.2543 to 0.5618			RNA_mean_CoV229E_24h	151	153	152	153	156	120	109	112	114	117
Prot_meanMock	0.682415	0.547635	0.487283	0.482354	0.415979	1	0.976396	0.977866	0.957481	0.957152			Prot_meanMock	6.74348e-18	6.67487e-11	1.2565e-08	1.84559e-08	1.88745e-06		2.18879e-78	1.17678e-80	9.37942e-62	1.42653e-61			Prot_meanMock	0.5738 to 0.7674	0.4098 to 0.6610	0.3389 to 0.6120	0.3332 to 0.6080	0.2572 to 0.5529		0.9661 to 0.9836	0.9683 to 0.9846	0.9388 to 0.9705	0.9383 to 0.9703			Prot_meanMock	119	120	120	120	120	121	107	111	113	116
Prot_meanMERS_3h	0.643705	0.507711	0.451882	0.448922	0.378927	0.976396	1	0.992633	0.969051	0.965814			Prot_meanMERS_3h	8.54781e-15	5.98984e-09	3.54699e-07	4.31838e-07	2.73476e-05	2.18879e-78		1.98289e-105	1.91628e-67	2.52275e-66			Prot_meanMERS_3h	0.5221 to 0.7396	0.3586 to 0.6316	0.2938 to 0.5859	0.2904 to 0.5835	0.2112 to 0.5250	0.9661 to 0.9836		0.9893 to 0.9949	0.9551 to 0.9787	0.9506 to 0.9764			Prot_meanCoV229E_3h	108	109	109	109	109	107	109	107	106	107
Prot_meanMERS_6h	0.648787	0.515275	0.453585	0.441642	0.373963	0.977866	0.992633	1	0.973994	0.964713			Prot_meanMERS_6h	3.39885e-15	2.77419e-09	2.80902e-07	6.21137e-07	3.27666e-05	1.17678e-80	1.98289e-105		9.21942e-73	1.39813e-65			Prot_meanMERS_6h	0.5290 to 0.7432	0.3682 to 0.6372	0.2965 to 0.5868	0.2828 to 0.5769	0.2064 to 0.5202	0.9683 to 0.9846	0.9893 to 0.9949		0.9624 to 0.9821	0.9490 to 0.9756			Prot_meanCoV229E_6h	111	112	112	112	112	111	107	113	110	112
Prot_meanMERS_12h	0.652311	0.515066	0.449142	0.431733	0.355598	0.957481	0.969051	0.973994	1	0.930076			Prot_meanMERS_12h	6.6258e-15	5.31748e-09	6.04235e-07	1.80164e-06	0.000111021	9.37942e-62	1.91628e-67	9.21942e-73		6.60185e-48			Prot_meanMERS_12h	0.5310 to 0.7474	0.3651 to 0.6390	0.2883 to 0.5853	0.2684 to 0.5709	0.1829 to 0.5070	0.9388 to 0.9705	0.9551 to 0.9787	0.9624 to 0.9821		0.8991 to 0.9518			Prot_meanCoV229E_12h	113	114	114	114	114	113	106	110	115	115
Prot_meanMERS_24h	0.678388	0.545441	0.49384	0.489695	0.420024	0.957152	0.965814	0.964713	0.930076	1			Prot_meanMERS_24h	2.8347e-16	5.01343e-10	3.14729e-08	4.26379e-08	4.02017e-06	1.42653e-61	2.52275e-66	1.39813e-65	6.60185e-48				Prot_meanMERS_24h	0.5632 to 0.7677	0.4004 to 0.6638	0.3394 to 0.6224	0.3345 to 0.6190	0.2543 to 0.5618	0.9383 to 0.9703	0.9506 to 0.9764	0.9490 to 0.9756	0.8991 to 0.9518				Prot_meanCoV229E_24h	116	117	117	117	117	116	107	112	115	118

## Sheet: Fig.1_hsa04141_all_data
				Mean protein intensity_all_controls	mean normalized protein_intensities_MERS-CoV				mean normalized protein_intensities_HCoV-229E				protein_intensities_MERS-CoV																							protein_intensities_HCoV-229E
KEGG pathway hsa04141	SYMBOL proteomics	SYMBOL RNA seq	swissprot entry	Prot_mean_all_controls.log2intens	Prot_mean_MERS_3h.log2intens	Prot_mean_MERS_6h.log2intens	Prot_mean_MERS_12h.log2intens	Prot_mean_MERS_24h.log2intens	Prot_mean_CoV229E_3h.log2intens	Prot_mean_CoV229E_6h.log2intens	Prot_mean_CoV229E_12h.log2intens	Prot_mean_CoV229E_24h.log2intens	Prot_MERS_3h_1_a.log2intens	Prot_MERS_3h_1_b.log2intens	Prot_MERS_3h_1_c.log2intens	Prot_MERS_3h_2_a.log2intens	Prot_MERS_3h_2_b.log2intens	Prot_MERS_3h_2_c.log2intens	Prot_MERS_6h_1_a.log2intens	Prot_MERS_6h_1_b.log2intens	Prot_MERS_6h_1_c.log2intens	Prot_MERS_6h_2_a.log2intens	Prot_MERS_6h_2_b.log2intens	Prot_MERS_6h_2_c.log2intens	Prot_MERS_12h_1_a.log2intens	Prot_MERS_12h_1_b.log2intens	Prot_MERS_12h_1_c.log2intens	Prot_MERS_12h_2_a.log2intens	Prot_MERS_12h_2_b.log2intens	Prot_MERS_12h_2_c.log2intens	Prot_MERS_24h_1_a.log2intens	Prot_MERS_24h_1_b.log2intens	Prot_MERS_24h_1_c.log2intens	Prot_MERS_24h_2_b.log2intens	Prot_MERS_24h_2_c.log2intens	Prot_CoV229E_3h_1_a.log2intens	Prot_CoV229E_3h_1_b.log2intens	Prot_CoV229E_3h_1_c.log2intens	Prot_CoV229E_3h_2_a.log2intens	Prot_CoV229E_3h_2_b.log2intens	Prot_CoV229E_3h_2_c.log2intens	Prot_CoV229E_6h_1_a.log2intens	Prot_CoV229E_6h_1_b.log2intens	Prot_CoV229E_6h_1_c.log2intens	Prot_CoV229E_6h_2_a.log2intens	Prot_CoV229E_6h_2_b.log2intens	Prot_CoV229E_6h_2_c.log2intens	Prot_CoV229E_12h_1_a.log2intens	Prot_CoV229E_12h_1_b.log2intens
hsa04141	AMFR	AMFR	Q9UKV5	-0.810213	0.0336872	-0.126426	0.114332	-2.80565	0.688963	0.127241	-0.470499	-2.31606	17.2206	17.5151	17.0474	17.663	17.2147	17.7753	17.4675	17.7593	17.2011	17.3452	17.1212	16.8168	17.7566	17.5066	17.4766	17.8746	17.8994	16.5005		14.7235	14.6765			17.9973	18.4602		17.4706	17.6022	17.9447	17.2278	17.2194	17.012	17.8277	17.6996	17.8817	16.5114	16.581
hsa04141	ATF4	ATF4	P18848
hsa04141	ATF6	ATF6	P18850
hsa04141	ATF6B	ATF6B	Q99941	-3.9101	-2.59965	-3.00671	NaN	NaN	-3.42206	-2.90683	NaN	NaN	14.8212	15.5615	14.6619	14.8668	14.2824		14.4608																	14.2005	14.1089			13.9322		16.0167	14.8868		13.775	13.6264
hsa04141	ATXN3	ATXN3	P54252	-0.46233	NaN	-1.38312	-3.19021	-4.30705	NaN	NaN	NaN	-1.60722										16.3804		15.8788				14.5556		14.0229			13.1901
hsa04141	ATXN3L	ATXN3L	Q9H3M9
hsa04141	BAG1	BAG1	Q99933
hsa04141	BAG2	BAG2	O95816	1.54878	1.29606	1.16182	0.307592	1.92426	0.404666	0.232979	0.574282	1.51223	19.3566	19.6193	18.953	18.493	17.7084	18.0486	18.5003	18.4101	18.0303	19.4924	18.4848	18.6159	18.4618	18.4291	18.5008	18.7758	16.7898	15.3291	20.0118	19.6571	19.7888	19.0972	19.1116	18.5399	18.5082	18.0688	18.1698	16.6088	15.4228	18.7271	18.1673	17.8153	17.6793	16.4535	16.7675	19.4709	19.1859
hsa04141	BAK1	BAK1	Q16611	-2.93796	-1.50655	-1.59731	NaN	-1.1671	NaN	-1.91514	-0.537852	-1.42541	16.801	15.1829		15.8328			16.3716	15.3377	15.3411	16.8183	15.657	15.6499							16.4682	16.3959	16.3956									15.7426		15.3599				16.5388	17.4362
hsa04141	BAX	BAX	Q07812	1.24699	2.129	2.19705	2.25328	2.80968	1.78297	2.27474	2.27933	2.1965	19.8801	19.6911	19.2441	19.5881	19.3796	19.3818	19.667	19.404	19.4557	19.9678	19.6044	19.7291	19.4942	19.5386	19.6349	19.8403	19.7082	19.7441	20.5755	20.657	20.6929	20.102	20.2012	19.5584	19.5862	15.7417	19.5552	19.6971	19.7446	19.6224	19.5217	19.5868	19.6184	19.7484	19.7596	20.0527	20.0159
hsa04141	BCAP31	BCAP31	P51572	4.82018	4.23937	4.29234	4.32386	3.4579	4.66479	4.32327	4.3485	4.08598	21.7444	21.8639	21.7595	21.7355	21.5686	21.3092	21.7704	21.7325	21.5477	22.0255	21.8935	21.6166	21.828	21.7064	21.5722	21.8527	21.7647	21.825	21.7109	21.5306	21.3446	20.8827	20.0989	21.8458	21.8318	21.6924	21.7308	21.6319	21.5539	21.8548	21.7917	21.4432	21.751	21.765	21.673	22.0397	21.9625
hsa04141	BCL2	BCL2	P10415
hsa04141	CALR	CALR	P27797	6.11631	6.50395	6.6859	6.49655	6.65487	6.50085	6.56138	6.6591	6.62971	24.5374	24.356	24.1923	23.7482	23.4143	23.5358	24.1713	23.8658	23.9113	24.6658	24.0646	24.4838	24.2669	23.8995	23.3931	24.4098	23.8606	23.9282		24.7785	24.8054	23.9179	24.0461	23.9044	23.7145	22.6833	23.7402	23.6539	23.57	24.0647	24.0932	24.0659	23.8712	23.8801	23.8722	24.8509	24.8014
hsa04141	CANX	CANX	P27824	4.76289	4.33005	4.39641	4.07154	5.18307	3.45364	3.70032	4.00945	4.67233	22.2225	22.0768	21.82	21.8756	21.4454	21.1233	21.654	21.1461	21.2051	22.584	22.3826	22.2601	21.7011	21.633	21.6087	21.4423	21.2937	21.346	23.2974	23.0769	22.7971	22.746	22.5223	20.8874	20.7612	19.7021	20.7435	20.6101	20.5486	21.4801	21.474	21.3013	20.9933	20.7866	20.4865	22.424	22.0051
hsa04141	CAPN1	CAPN1	P07384	-0.92956	0.443079	0.278036	0.236743	-0.436526	0.729502	0.363389	0.482998	-0.0268475	18.0255	17.8282	17.9876	17.7257	17.7092	17.6435	17.7745	17.1191	17.7798	17.9276	17.59	17.9627	17.9731	17.7097	17.7755	17.7101	17.1516	17.4186	16.9188	17.1604	17.1573	16.9163	17.3785	17.7564	17.8043		17.9712	18.0836	18.0459	17.8181	16.7193	17.8564	17.7664	18.0486	18.0756	18.1684	18.479
hsa04141	CAPN2	CAPN2	P17655
hsa04141	CASP12	CASP12	Q6UXS9
hsa04141	CKAP4	CKAP4	Q07065	6.98307	6.40432	6.51464	6.30335	6.4312	6.19156	6.29356	6.31678	6.33427	24.0811	24.0293	24.0837	23.745	23.586	23.619	23.8057	23.7753	23.8634	24.3097	24.1573	24.2058	23.5957	23.8332	23.8903	23.797	23.7054	23.7487	24.3719	24.2364	24.1493	24.033	24.0737	23.4902	23.5593	22.1819	23.2089	23.5642	23.4676	23.7118	23.6825	23.7601	23.7223	23.8178	23.5249	23.8953	24.0425
hsa04141	CRYAA	CRYAA	P02489
hsa04141	CRYAB	CRYAB	P02511
hsa04141	CUL1	CUL1	Q13616	-0.0696398	-1.41457	-2.12778	-1.17731	-1.05699	-0.809851	-0.602937	-0.829287	-1.97638	16.9485	15.8133	15.9138	17.7661	13.8832	15.6369				14.8856	15.8445		16.4804	15.7455	16.8137	18.301		13.9781	17.4612	17.1735	17.2878	15.2832	15.3324	17.6059	16.3941		17.7536	14.9124	15.7224	17.8839	16.0379	16.8924	17.5502		15.557	17.9852	18.2611
hsa04141	DAD1	DAD1	P61803	1.85664	1.69445	1.34302	1.61004	2.0193	1.52759	0.742795	1.06773	1.03239	19.277	19.3633	19.1182	18.9848	18.8956	18.8896	19.0767	18.9871	18.9463	19.7727	19.4448	16.4191	19.1234	18.998	18.9908	19.0576	18.983	18.9123	20.0273	20.0025	19.9488	20.0288	18.1621	18.7925	18.7381		18.6937	18.6865	18.7903	18.9715	18.8869	19.021	19.1217	16.3114	16.444	19.0096	18.9307
hsa04141	DDIT3	DDIT3	P35638
hsa04141	DDOST	DDOST	P39656	4.50428	3.8626	3.78671	3.25562	4.32971	3.01036	3.52691	3.41319	3.74981	21.5878	21.4884	21.4178	21.2282	20.9923	20.9933	21.0092	20.8464	20.9121	21.7002	21.4919	21.552	20.7552	20.6994	20.7458	20.7391	20.5134	20.6081	22.1196	21.9133	21.9257	22.0639	22.022	20.2407	20.1769		20.291	20.2642	20.2202	21.1115	21.0648	21.0263	20.7089	20.7903	20.7563	21.2453	20.9565
hsa04141	DERL1	DERL1	Q9BUN8	-1.47904	-2.59458	-1.67194	-1.65207	-1.48133	-1.61987	-2.1637	-2.40145	-2.25352	14.79	14.9635	15.0539	16.5973	14.2456	13.3764		14.3471	15.8355	14.7569	16.9382	17.1458	14.0344	16.794	15.324	16.5316	17.2126	14.6913	16.2456	15.9736	15.6106	16.196	16.1889	15.5373	15.4249		16.0538	16.0898	15.5493	14.5934	14.6435	14.3566	14.5885	16.8114	16.6197	15.3974	15.4532
hsa04141	DERL2	DERL2	Q9GZP9	-1.89415	-1.54698	-1.71388	-2.56367	-0.669269	-1.83051	-2.57541	-1.41656	-1.33467	17.1941	17.0085	16.0291	15.2556	14.9251	14.7547	14.6602	15.551	15.6326	17.0732	15.0239	16.5225	14.236	14.4035	14.3666	15.3769	16.0948		17.2206	17.2873	17.7514	16.6408	15.5071	15.2922	15.5903		15.3858	15.8484	15.585	14.2753	14.5478		15.2014	15.2245	15.1486	16.7899	16.7688
hsa04141	DERL3	DERL3	Q96Q80
hsa04141	DNAJA1	DNAJA1	P31689	2.98887	2.88534	2.30754	1.1965	2.35198	2.15334	2.38331	2.6447	2.16357	20.7645	20.3184	20.3578	20.3425	19.9353	20.0535	19.8785	19.4265	19.3492	20.1433	19.8411	19.867	18.6792	18.8441	18.6291	18.5369	18.2186	18.6486	20.4614	20.0697	20.2504	19.4295	19.6559	19.0146	19.1279	19.233	19.5381	19.3508	19.1625	20.2521	19.9869	20.1467	19.5364	19.2932	19.3231	20.9282	20.8509
hsa04141	DNAJA2	DNAJA2	O60884	1.49462	2.33088	1.90926	1.24087	2.94387	0.746698	1.5731	1.57643	1.75989	20.02	19.6858	19.811	19.8195	19.3332	19.7181	19.3567	19.2693	19.0449	20.0664	19.5702	18.7696	18.86	18.8756	18.9634	18.603	18.1972	18.3323	20.8679	20.7634	20.7431	20.3796	20.1636	17.443	17.9454	17.7857	18.1949	18.2221	17.5339	19.5028	18.6567	19.294	18.6037	18.9842	18.5702	20.0497	18.9897
hsa04141	DNAJB1	DNAJB1	P25685	1.88404	2.13913	1.9475	1.78947	2.43808	1.15426	2.0836	2.26071	1.90282	19.8353	19.6957	19.5827	19.5987	19.4307	19.091	19.6177	19.3444	19.1432	19.3809	19.4542	19.3685	19.3629	19.5518	19.3878	18.4535	19.3399	19.0704	20.305	20.155	19.682	20.1088	20.0547	19.2669	19.295	14.4764	19.2802	19.4028	18.7344	19.5637	19.6852	19.6201	19.4292	19.429	18.9868	20.1578	20.2096
hsa04141	DNAJB11	DNAJB11	Q9UBS4	3.35665	3.74656	3.76262	3.63165	3.67355	3.49929	3.62887	3.58073	4.18118	21.5144	21.3785	21.2966	21.1702	20.9897	20.6582	21.3629	21.2215	21.0501	21.2991	21.1683	21.2579	21.3833	21.0496	21.0609	21.1134	20.9519	20.795	21.8375	21.3044	21.6472	21.1354	20.7462	20.8952	20.8287		20.7185	20.689	20.5398	21.2901	21.26	21.1608	20.8853	20.7504	20.735	21.6754	21.6005
hsa04141	DNAJB12	DNAJB12	Q9NXW2	-0.563221	-0.300233	-0.507781	-0.794959	-1.71565	-0.976027	-0.543729	-1.10429	-0.783359	16.9055	16.7191	16.6409	17.6921	17.5477	16.9647	17.2003	16.788	16.9994	17.1497	16.7056	16.627	16.7441	16.5266	16.6759	16.9097	16.3423	16.4625	16.3399	15.853	15.9473	15.6385	15.298	17.0022	16.5967	14.7688	16.4555	16.4197	16.5364	17.0762	16.6219	16.6542	16.9919	16.7766	16.8303	16.7297	16.6227
hsa04141	DNAJB2	DNAJB2	P25686	-1.86631	-1.72641	-2.02549	-1.47502	-2.73084	-1.34267	-1.5331	-2.45175	-2.5662	15.3454	16.0466	15.3637	16.0607	15.2304	16.0512	15.4594	16.05	15.2816	15.6101	15.0951	15.0735	15.9784	15.5965	16.0546	15.6898	16.1569	16.2247	15.1198	14.9332	15.0866	14.4071	14.386	16.3352	16.3959	15.6134	16.2482	15.413	15.6489	15.3008	15.3396	15.2902	16.6358	16.2641	16.3994	14.9222	14.8134
hsa04141	DNAJC1	DNAJC1	Q96KC8	0.744534	0.639162	0.726471	0.910044	-0.366331	1.26514	0.417099	0.0359885	0.457569	18.6016	18.2623	18.4886	17.5605	17.6315	17.6114	18.496	17.8616	17.5018	18.3713	18.3622	18.2909	18.4078	18.233	18.2788	18.3165	18.2691	18.3044	17.6292	17.5991	18.0159	16.4072	16.3353	18.7021	18.6275	18.2145	18.2418	18.2246	18.2102	18.1147	18.0339	17.6289	17.5259	17.8175	17.49	17.8487	17.6763
hsa04141	DNAJC10	DNAJC10	Q8IXB1	0.195009	0.414598	0.454355	0.13665	0.903213	0.308238	-0.00175639	0.0895802	0.114067	17.9023	18.2982	17.7809	17.9533	17.3287	17.4949	17.6968	18.2371	17.9078	17.7417	17.8869	17.7416	18.2203	17.0488	17.6857	18.12	17.5878	16.5099	18.9545	18.8906	18.3151	18.2715	17.9796	17.8309	17.7732	17.2358	17.3318	17.1959	17.2047	16.9239	17.8655	17.382	17.6101	16.7902	17.5547	17.9231	18.3171
hsa04141	DNAJC3	DNAJC3	Q13217	1.84787	1.49633	1.86203	1.77739	1.84582	1.84223	1.53424	1.51779	1.63498	19.4527	19.0131	19.0642	18.9147	18.2793	18.624	19.4858	19.118	19.1532	19.5724	19.4319	19.0246	19.4095	18.996	19.1011	19.3716	19.3555	18.8501	20.2207	19.7008	19.4241	19.1032	18.8107	19.0793	19.3866	18.2219	18.8233	19.2101	18.9962	19.1479	18.8721	18.8158	18.8649	19.1864	18.4881	19.3827	18.9321
hsa04141	DNAJC5	DNAJC5	Q9H3Z4	-1.03746	-1.65695	-1.75406	-2.15834	-2.04443	-3.1867	-2.53448	-1.199	-2.1286	16.9707	16.2323	15.5093	15.578		14.6346	15.7951	14.84	14.4136	16.6545	15.8119	16.8182		16.5475	13.9815				15.802	15.9034	14.8238			14.344						15.8177	15.1482	15.0807			13.7404	17.3359	16.1284
hsa04141	DNAJC5B	DNAJC5B	Q9UF47
hsa04141	DNAJC5G	DNAJC5G	Q8N7S2
hsa04141	EDEM1	EDEM1	Q92611
hsa04141	EDEM2	EDEM2	Q9BV94	-0.46233	-1.19	NaN	NaN	-3.21136	NaN	NaN	-3.47915	-1.16572	16.4383	16.1003																	14.3049																	14.212
hsa04141	EDEM3	EDEM3	Q9BZQ6
hsa04141	EIF2AK1	EIF2AK1	Q9BQI3
hsa04141	EIF2AK2	EIF2AK2	P19525	-2.66791	-2.46882	-3.75486	-3.39302	-1.93652	NaN	-3.69013	-2.74045	-3.44121	16.5386	15.3432	14.7228	13.4066			13.4726	13.6315	13.9344	14.239	13.5137		16.4245	13.3775		13.3915	13.6365	13.6841	16.5436	16.3325	15.3983	14.8522	14.8999							13.6652	14.0574	14.309	13.6179	13.7666	13.5387	16.5857	15.8005
hsa04141	EIF2AK3	EIF2AK3	Q9NZJ5	-2.64311	-3.07589	-2.77774	-3.44579	-2.00551	-2.19997	-2.63746	-2.98994	-3.17251	15.5046	15.0121	14.176	14.0758	13.5439	13.8774	14.3009	14.6512	13.6424	15.3876	14.7102	15.5972	13.8179		14.9805	14.3212		13.0458	15.1844	15.0074	18.0891	14.7107	14.6434	15.1812	15.1377	16.2713	14.4036	14.6767		15.0658	14.2121	14.1919	14.6159	14.2214	16.5941	14.8905	15.3106
hsa04141	EIF2AK4	EIF2AK4	Q9P2K8
hsa04141	EIF2S1	EIF2S1	P05198	3.70758	2.95216	2.58131	3.41256	2.85605	4.0988	3.25985	3.0675	3.13791	20.6458	20.5641	20.6204	20.5465	20.7212	19.0877	20.8139	20.9635	18.5864	20.5208	20.1903	19.118	21.1903	21.116	19.4289	21.0644	21.0321	21.2032	20.7837	20.7423	20.6881	20.7526	19.5048	21.2311	21.3463	20.9628	21.1191	21.182	21.1269	20.7739	20.9977	21.0285	19.1621	20.9593	20.9077	20.9786	20.9149
hsa04141	ERLEC1	ERLEC1	Q96DZ1	-0.687052	0.00862362	0.160286	0.128691	0.239636	-0.256668	-0.0399259	-0.0594819	0.148298	17.8097	17.6906	17.2433	17.2476	17.0834	17.2383	17.639	17.2576	17.6482	17.7308	17.7028	17.4432	17.6462	17.5623	17.4541	17.5852	17.4455	17.3754	18.5543	18.0436	18.0767	17.2022	17.1416	17.7115	17.8454	14.6401	17.3787	17.2962	17.0056	17.3412	17.2355	16.7513	17.6922	17.3902	17.4609	18.1262	17.8565
hsa04141	ERN1	ERN1	O75460	-0.46233	NaN	NaN	NaN	NaN	-2.2793	NaN	-2.67511	-4.33774																								16.0253	15.9645		13.4188									13.4925	16.4924
hsa04141	ERO1B	ERO1B	Q86YB8
hsa04141	ERO1L	ERO1A	Q96HE7	2.13441	2.64749	2.74172	3.1834	2.39058	2.7659	2.72406	2.70988	2.42082	20.2158	20.1418	20.163	20.0077	19.7929	19.9884	20.2764	20.1911	20.3788	20.2732	19.9623	20.0532	20.5296	20.5804	20.5966	20.7138	20.5976	20.5991	20.3077	20.2475	20.3658	19.7014	19.4504	20.4351	20.5537	17.377	20.394	20.4037	20.2822	19.8625	19.955	19.9938	20.1793	20.2952	20.2912	20.1671	20.1619
hsa04141	ERP29	ERP29	P30040	5.59516	5.22049	5.21088	4.33167	5.48655	3.68353	4.94053	4.94166	5.24439	23.0143	22.922	22.7757	22.538	22.4342	22.2787	22.4445	22.2086	22.2265	23.2325	22.908	23.1668	22.1873	21.9902	21.9632	21.727	21.3719	21.3758	22.7312	23.391	23.4085	23.2542	23.2287	21.5016	21.5088	17.2502	21.5665	21.6661	21.5336	22.382	22.501	22.5281	22.1812	22.233	22.1997	22.1898	22.8996
hsa04141	FBXO2	FBXO2	Q9UK22	-2.58284	-1.54261	-1.71415	-2.85644	-1.67896	-2.72659	-2.52535	-1.98613	-1.68058	16.3637	16.2772	15.8715	15.5118	15.7774	15.3705	15.6179	15.378	15.4498	15.9509	16.2731	15.8139	15.0271	14.6892	14.5959	14.8545	14.4058	14.0902	16.6841	16.6102	16.5985	14.7067	14.7712	14.764	14.78		15.132	14.5126	14.4518	15.049	14.8571	15.452	14.8626	14.66	14.738	16.1428	16.2367
hsa04141	FBXO6	FBXO6	Q9NRD1
hsa04141	GANAB	GANAB	Q14697	5.83911	4.83976	4.71201	4.13484	5.6307	4.17112	4.36181	4.81464	5.26029	22.7499	22.5422	22.3781	22.2022	21.9001	21.8855	21.7972	21.8533	21.8041	22.664	22.5328	22.496	21.5979	21.0814	21.7868	21.8165	21.2718	21.8273	23.7598	23.4301	23.478	23.0438	23.0323	21.5924	21.5886	20.4847	20.8987	21.4243	21.5028	22.2969	22.2163	22.1444	21.1078	21.4298	21.3351	23.3473	23.2026
hsa04141	HERPUD1	HERPUD1	Q15011	-2.48122	-2.79523	-2.78307	-3.23519	NaN	-2.10712	-2.02568	-1.39971	-0.414041	14.6018	14.4741	14.5131	14.6789	14.805	14.7358	14.7547	15.2594	14.8619	14.414	14.4232	14.4212	14.1558	14.1823	14.0154	14.5106	14.3298	14.2544						16.1407	16.177	13.8802	15.4006	15.3855	14.8097	15.3823	15.3551	15.2536	15.4483	15.5751	15.4486	16.0524	16.1351
hsa04141	HSP90AA1	HSP90AA1	P07900	6.0097	4.96801	4.82404	4.68705	5.10045	4.863	5.16194	5.43055	5.19705		22.5221	22.4617	22.4918	22.1543	22.0179	22.4262	22.0954	21.8215	22.6208	22.4867	22.3793	22.4811	22.2443	22.0814	21.997	22.184	21.7838	22.9307	22.8343	22.6321		22.9229	22.4303	22.3138	19.7486	22.7533	22.3932	22.1455	22.818	22.7489	22.6014	22.6561	22.3902	22.1577	23.5071	23.47
hsa04141	HSP90AB1	HSP90AB1	P08238	8.70699	7.74391	7.70946	7.5003	7.48406	7.79441	7.93541	7.93906	7.64631	25.4979	25.3889	25.1585	24.9965	25.1449	25.0902	25.277	25.2296	25.1648	25.4606	24.99	25.2671	24.8952	25.2454	25.2344	24.7252	25.0862	24.6663	25.3373	25.3686	25.0069	25.3993	25.1721	25.2741	25.2303	23.473	25.2804	25.0143	24.7162	25.5341	25.2505	25.562	25.3976	25.4332	24.9954	25.6219	25.4811
hsa04141	HSP90B1	HSP90B1	P14625	8.1632	7.15494	7.1221	6.87078	7.11224	6.86592	7.04084	7.08934	7.07156	24.9028	24.7158		24.6122	24.4198		24.5339	24.4123	24.3309	25.051	24.72	24.7709			24.4317	24.3043	24.2088	24.1018	25.1842	24.8257	24.6932	24.7928	24.869	24.3275	24.293	22.3418	24.2254	24.1966	24.1488	24.4896	24.6838	24.5137		24.3968	24.2647	24.8579	24.8888
hsa04141	HSPA1A	HSPA1A	P0DMV8
hsa04141	HSPA1B	HSPA1B	P0DMV9	5.91344	5.70666	5.58946	5.26209	5.93684	4.79635	5.52331	5.76748	5.77329	23.5063	23.4074	23.2826	22.8531	22.908	22.9576	22.9309	22.461	22.7977	23.4748	23.4143	23.4083	23.0357	22.796	22.8154	22.6754	22.4635	22.4746	23.9122	23.6629	23.6859	23.5581	23.4998	22.306	22.2357	20.0797	22.3139	22.1971	22.2004	23.1549	23.2348	22.9326	22.7571	22.7594	22.7224	23.8075	23.8168
hsa04141	HSPA1L	HSPA1L	P34931
hsa04141	HSPA2	HSPA2	P54652	0.818444	1.17981	1.37785	1.44085	1.3325	1.39491	1.35865	1.41474	1.29735	19.0136	18.519	18.8728	18.5308	18.1615	18.3158	18.6428	18.845	18.593	18.9096	18.7682	19.083	18.9444	18.7313	18.8793	18.9634	18.6735	18.8407	19.0173	19.0694	18.8823	18.7843	18.8672	18.6934	18.7063		18.6827	18.5373	18.4127	18.6392	18.7415	19.1265	18.6353	18.6403	18.5315	19.2729	19.1786
hsa04141	HSPA4L	HSPA4L	O95757	-1.24906	-0.504286	-1.71754	-1.07139	-2.37138	-0.54316	-0.813942	-0.328202	-0.700328	17.4022	17.2778	17.7448		15.2982	16.6554	15.8076	15.2299	15.6593	16.2113	15.5169	16.027	16.6007	16.9949	15.6527	17.3442	15.4222	16.0182	14.3564	14.3467	15.0568	15.7736	16.0683	16.7089	17.0386		16.9615	16.6271	16.1939	16.7538	16.8188	16.164	16.5779	16.3746	16.7223	17.8909	16.6223
hsa04141	HSPA5	HSPA5	P11021	9.98151	9.15121	9.06331	8.80467	8.98471	8.64269	9.05325	9.17069	9.35766	26.8528	26.6564	26.6553	26.6391	26.4821	26.5312	26.5679	26.4718	26.4162	26.8322	26.6508	26.6968	26.4442	26.3573	26.2983	26.3351	26.1663	26.175	27.0428	26.873	26.9324	26.5679	26.5942	26.1715	26.1445	23.3444	26.1918	26.1953	26.1016	26.6033	26.6188	26.574	26.4036	26.3965	26.3543	26.9116	26.7612
hsa04141	HSPA6	HSPA6	P17066	5.00189	4.58617	4.51428	4.60911	4.253	5.04952	4.65268	4.50724	4.43659	22.062	22.0446	22.0264	22.0343	21.9522	21.9544	22.1106	21.9336	21.9154	22.0851	21.9647	21.9246	22.2661	21.9909	21.7977	22.1808	22.0153	22.0362	22.0444	21.9329	21.9305	21.8436	21.9005	22.1203	22.0172	22.1041	22.1312	22.0931	22.0844	22.0098	21.8572	21.9978	22.1216	22.1235	22.159	21.8791	21.7602
hsa04141	HSPA8	HSPA8	P11142	9.06301	8.26867	8.17089	8.25155	7.80609	8.18218	8.30502	8.29255	7.99375	25.871	25.7413	25.7699	25.7632	25.6107	25.6926	25.75	25.6508	25.6633	25.8284	25.6601	25.6452	25.8928	25.7625	25.7505	25.7219	25.6325	25.6546	25.7255	25.5063	25.5891	25.5539	25.5655	25.6011	25.6017	23.1539	25.6827	25.6843	25.6599	25.7662	25.7186	25.7611	25.7436	25.7195	25.7016	25.8188	25.7168
hsa04141	HSPBP1	HSPBP1	Q9NZL4	-0.264201	0.856119	0.793491	0.77395	-0.622383	1.50152	1.07907	1.14431	0.691144	18.8916	18.4695	18.4076	17.9084	17.8642	17.9276	18.4128	18.4971	18.4625	17.6256	18.1095	18.1633	17.5838	17.6778	18.544	18.5174	18.5528	18.076	16.1595	17.486	17.5207	16.7101	16.7067	18.6613	18.7238		18.7246	18.7999	18.6591	18.3573	18.4319	18.3232	18.4623	18.5364	18.5018	18.7432	18.702
hsa04141	HSPH1	HSPH1	Q92598	4.01238	4.02653	4.07738	3.75689	4.38977	3.97525	3.95077	4.12579	4.01423	22.0832	21.7233	21.8022	21.0609	20.9972	21.0682	21.5888	21.4031	21.2973	21.8518	21.5595	21.5778	21.428	21.2471	21.1028	21.2749	21.14	20.9226	22.2736	22.0897	22.1674	21.9297	21.8966	21.2689	21.2515	20.3228	21.4233	21.0605	20.9868	21.3875	21.3709	21.5184	21.1926	21.3084	21.2449	21.8082	22.1464
hsa04141	HYOU1	HYOU1	Q9Y4L1	5.59899	5.17126	5.13353	4.71878	5.54968	4.76989	4.93617	5.10884	5.43815	22.8984	22.7191	22.6671	22.4773	22.4973		22.4056	22.1972		23.0392	22.7969	22.8346	22.371	22.2896	22.2531	22.0937	21.865	22.0838	23.4481	23.351	23.3277	23.1584	23.0437	22.131	21.9763	20.9902	22.0067	21.971	21.9568	22.5618	22.6043	22.4204	22.0578	22.1314		23.2402	23.2114
hsa04141	LMAN1	LMAN1	P49257	3.14084	3.23293	3.06919	2.16416	3.30861	1.86627	2.77248	2.99662	3.52044	21.2286	20.842	20.7719	20.7313	20.4266	19.9029	20.326	19.9224	20.2558	21.1333	20.714	20.7898	19.7553	19.6773	19.6379	19.633	19.4993	19.2359	21.5286	21.1831	20.5458	20.8074	20.7203	19.3205	19.1662	17.5163	19.4316	19.2664	19.2601	20.7887	20.322	20.023	20.025	20.0371	19.6949	21.5706	21.5589
hsa04141	LMAN1L	LMAN1L	Q9HAT1
hsa04141	LMAN2	LMAN2	Q12907	1.9796	0.524827	0.399271	0.468898	1.57162	-1.16261	-0.58273	-0.123531	0.472132	19.2175	18.1301	18.2434	17.8334	16.8915	17.1988	17.0231	17.6893	17.414	18.3799	18.0123	18.3857	17.9111	18.8899	16.7746	16.3934	19.1926	18.0437	19.8551	19.0015	18.6943	19.1849	19.0996	15.6178	15.7579		15.8459	17.5533	16.0005	17.5364	16.8952	17.1038	16.2475	16.5454	16.4491	17.9906	18.2308
hsa04141	MAN1A1	MAN1A1	P33908	2.02037	1.62643	1.37157	-0.22987	0.230235	0.5636	0.644455	0.725424	1.02004	19.8347	19.1628	18.6761	19.5673	18.7474	18.1565	18.622	18.6632	18.7098	19.6779	18.2706	18.8567	18.2682	18.1151	17.6116	17.7257	15.7086	15.6555	18.7872	17.5748	18.2788	17.5801	16.7301	18.6723	18.4228		17.6478	17.5371	16.6474	18.9962	19.0981	18.5502	18.1614	15.8869	17.4171	19.272	18.9549
hsa04141	MAN1A2	MAN1A2	O60476	-1.86721	-1.76444	-2.21203	-2.05	-1.73577	-2.33663	-2.12144	-2.7325	-2.15113	16.4363					14.9386	15.1228	14.3569	14.8965	16.5905		15.4458	15.5819	15.4324	15.3134	15.4364	15.2801	15.306	16.8764	13.5337	16.5531	15.5417	16.4533	15.1065	15.2621		15.0593	14.9474	15.029				15.1836	15.3965	15.3495	16.0724	14.0446
hsa04141	MAN1B1	MAN1B1	Q9UKM7	-1.37687	-1.50381	-2.13952	1.62304	-1.7507	1.20522	-2.89127	NaN	1.01357	15.7943	18.2752	15.5013	15.0541	14.9925			14.5484			15.7314	15.7058		19.2415		18.8612					15.8152			18.4313							14.8982		14.2258
hsa04141	MAN1C1	MAN1C1	Q9NR34
hsa04141	MAP2K7	MAP2K7	O14733	-3.78717	NaN	-2.30927	-2.81216	NaN	NaN	NaN	NaN	NaN							15.267	15.0717	15.0994					13.3602		15.0889	15.0344	15.1422
hsa04141	MAP3K5	MAP3K5	Q99683
hsa04141	MAPK10	MAPK10	P53779	-2.60993	-3.04882	-2.96291	NaN	-2.34064	NaN	-2.86499	-2.12122	-3.94296			14.3885	14.3857	14.3578	14.3281	14.0375	14.1901	14.1822	14.9474	14.9077	14.9361							15.2314											14.8878	14.8757	14.5886		14.0885		15.6609	15.4635
hsa04141	MAPK8	MAPK8	P45983
hsa04141	MAPK9	MAPK9	P45984
hsa04141	MARCH6	MARCH6	O60337
hsa04141	MBTPS1	MBTPS1	Q14703
hsa04141	MBTPS2	MBTPS2	O43462	-3.03625	-1.56888	-2.29313	-2.14533	-3.3603	NaN	NaN	NaN	NaN					15.1359	16.3262		15.2762	16.0918	14.7724	14.8334	14.8573				15.3507				14.8279	13.4338
hsa04141	MOGS	MOGS	Q13724	1.39036	0.928465	0.99318	1.32415	0.820842	1.27216	0.937349	0.457211	0.292963	18.4547	17.8627	18.2564	18.4002	18.3796	18.4822	18.26	18.3847	18.7086	18.0918	18.7522	18.2893	18.6307	18.5767	18.7371	18.6828	19.0002	18.6913	18.3769	18.2684	18.2837	18.5866	18.4676	18.6008	18.544		18.4307	18.4511	18.3872	18.332	17.6028	18.3769	18.3633	18.698	18.3665	17.8781	16.8001
hsa04141	NFE2L2	NFE2L2	Q16236
hsa04141	NGLY1	NGLY1	Q96IV0	-1.35149	-0.222869	-0.0880206	-0.102702	-0.58762	-0.0100106	-0.159277	-0.0575107	-0.167424	17.9875	17.8272	17.6349	16.744	15.7229	17.0676	17.3846	17.5651	16.6979	17.1444	17.75	17.4263	17.2132	16.8999	17.3736	17.3632	17.3752	17.4697	17.2459	17.167	17.3255	16.825	16.2323	17.2384	17.1845		17.1422	17.1835	17.1916	17.5087	17.1571	17.0015	17.4559	16.769	17.2801	18.2129	18.2678
hsa04141	NPLOC4	NPLOC4	Q8TAT6	2.03619	1.609	1.29857	1.29701	0.845802	1.31196	1.29931	1.24468	0.888106	19.233	18.6327	18.7149	19.3655	19.0633	18.9648	19.2348	18.8171	18.5628	18.8582	18.3442	18.5378	19.3218	17.8997	18.6783	19.0756	18.785	18.3978	18.6914	18.4268	18.2612	18.5491	18.183	18.9376	18.5367		18.7955	18.0839	18.259	18.7876	18.5825	18.5176	19.0512	18.6373	18.3777	19.1598	19.1073
hsa04141	NSFL1C	NSFL1C	Q9UNZ2	4.93705	4.74679	4.69296	4.86018	4.40385	4.99153	4.96986	4.95822	4.73559	22.4521	22.3125	22.0279	22.2539	21.9942	22.0244	22.2771	22.1225	22.1276	22.345	22.0832	22.0658	22.4393	22.2534	22.2902	22.4268	22.1314	22.2677	22.4025	22.0941	22.2119	21.8577	21.862	22.373	22.3409	20.5753	22.441	22.3617	22.3457	22.3109	22.2756	22.4111	22.363	22.4595	22.3736	22.5631	22.5151
hsa04141	OS9	OS9	Q13438	-2.08722	-2.06947	-2.25966	-3.05863	-1.44938	-3.38971	-2.75285	-0.549142	-1.39721	16.6921	16.2218	16.1593	13.8005	13.8935		14.9539	13.7612		16.6597	15.9645	14.8602	14.4509	14.6114	14.5246		14.3896	14.0415	17.0633	16.5672	16.7021	15.1411	15.0475	14.4362	14.4183		13.812	13.8132		15.1261	14.934	15.574	14.2616	14.2866	14.1673	17.1413	17.2261
hsa04141	P4HB	P4HB	P07237	8.4212	7.56395	7.53199	7.63528	7.0132	7.8556	7.60109	7.55654	7.36285	25.1894	25.0468	24.9662	25.1627	24.9232	24.8803	25.2542	24.9758	24.8903	25.2514	24.9691	24.9693	25.3711		24.7976	25.2474	25.0893	24.9277	25.09	24.9209	24.6005	24.6707	24.577	25.1531	25.0829	24.0367	24.9947	25.0593	24.9442	25.1892	25.0543	25.038	24.9446	24.9427	24.9778	25.0534	25.2213
hsa04141	PDIA3	PDIA3	P30101	8.2467	7.25292	7.32609	7.23407	7.2549	7.43794	7.2159	7.29783	7.21123	24.9901	24.7453	24.7667	24.6836	24.6119	24.4933	24.8236	24.6851	24.5992	25.106	24.9034	24.9421	24.865	24.6073	24.6722	24.8106	24.6801	24.5957	25.2213	25.0298	25.0692	24.8719	24.9121	24.676	24.6539	23.5064	24.6396		24.5837	24.6444	24.4952	24.607	24.7498	24.6252	24.6853	24.8735	24.619
hsa04141	PDIA4	PDIA4	P13667	7.17281	6.28326	6.32761	6.38843	6.40281	6.64922	6.2351	6.35178	6.53962	24.0081	23.8755	23.76	23.7358	23.4736	23.5515	23.8223	23.726	23.5973	24.1585	23.7828	23.8925	24.1561	23.9275	23.6999	23.9012	23.6438	23.7739	24.4319	24.1395	24.1447	23.9931	24.0074	23.8852	23.8243	23.2935	23.8109	23.5868	23.6675	23.8006	23.6716	23.5473	23.5968	23.6475	23.6023	24.053	23.9763
hsa04141	PDIA6	PDIA6	Q15084	4.3016	3.95342	4.09778	3.49309	4.63848	2.65819	3.79421	3.91825	4.22641	21.8949	21.6874	21.6321	21.2244	20.9117	20.9324	21.4084	21.1255	21.1666	22.152	21.809	21.7455	21.1398	20.8094	20.9993	20.8835	20.9027	20.7703	22.6331	22.376	22.3519	22.1928	22.0824	20.7976	20.8049	15.7239	20.6941	20.5453	20.6344	21.4973	21.2501	21.2207	21.0585	20.9943	21.057	22.2431	21.9356
hsa04141	PLAA	PLAA	Q9Y263	0.736815	1.52899	1.77361	1.53769	1.83261	1.33774	1.5512	1.50108	1.59558	19.4279	19.0805	18.9817	18.692	18.4994	18.8577	19.3438	19.1962	19.1375	19.4754	19.0492	19.0442	19.0938	18.9688	19.1126	19.1022	18.6549	18.6955	19.8569	19.4767	19.7079	18.8871	19.2638	19.1334	18.5732	16.401	19.052	19.1014	18.7276	18.8378	18.4846	19.3547	18.9326	19.0046	18.8562	19.2894	19.4582
hsa04141	PPP1R15A	PPP1R15A	O75807
hsa04141	PREB	PREB	Q9HCU5	-0.316363	-0.196202	0.160966	0.306412	0.790204	-0.176271	-0.245689	-0.419749	0.0652048	17.9301	17.3791	17.1302	17.078	16.6643	16.9266	17.4644	17.0457	17.1072	18.0126	18.0562	17.7878	17.9517	17.9086	17.6333	17.711	17.5657	17.388	18.6323	18.4107	18.4679	18.5321	17.7879	17.3118	17.082		17.0176	17.0203	16.7656	17.0845	16.8886	16.8408	17.2621	17.2398	17.3332	17.8396	17.6364
hsa04141	PRKCSH	PRKCSH	P14314	6.09608	5.21771	5.404	5.56207	5.04451	5.8459	5.34192	5.2167	4.79214	22.9012	22.8669	22.8874	22.5509	22.5197	22.214	23.0907	22.8088	22.799	23.0819	22.8519	22.7189	23.3427	22.7726	22.6157	23.2782	23.2267	22.8418	23.1715	22.8966	22.7656	22.423	22.4693	23.3173	23.2905	22.139	22.9115	22.8614	22.8662	22.5486	22.5027	22.7505	22.8982	22.9668	22.7767	22.652	22.4145
hsa04141	RAD23A	RAD23A	P54725	-2.05971	-2.16205	-2.79156	-3.92876	-1.65687	-2.54577	-2.15589	-2.29715	-1.86993	15.9762	16.0968	15.8896	14.8888	14.3924	14.2962	14.6536	14.4223		15.5813	15.5382	13.3072	13.58						15.8419	15.7548	15.7536	16.1973	15.7577	15.2623		14.8095	14.7572	14.8245	14.7407	15.5891	15.4993	15.4052	14.682			16.2855	14.5881
hsa04141	RAD23B	RAD23B	P54727	1.8362	1.35206	1.59628	1.63285	1.72829	2.22088	1.39294	1.49735	1.5965	19.7923	19.5691	19.4859	18.0312	17.594	18.08	18.8416	18.6864	18.8269	19.4911	19.1543	19.1708	19.0889	18.8508	18.9779	19.084	19.0822	19.112	19.1083	19.1242	19.2669	19.5338	19.6216	19.2329	19.3479	19.3596	19.277	19.3101	19.2984	18.8235	18.4575	18.461	18.946	19.0076	18.8131	19.7631	19.7608
hsa04141	RBX1	RBX1	P62877	2.83231	3.15364	3.22539	3.42201	2.33371	3.77544	3.51977	3.48081	3.18931	20.9793	20.7668	20.8079	20.3324	20.1785	20.3456	20.6092	20.5932	20.6922	20.894	20.6118	20.6845	21.0096	20.7953	20.8103	20.9144	20.7428	20.8002	20.2375	20.0188	20.0274	19.7965	19.6931	20.9516	21.0365	20.3064	20.8782	20.9849	20.9506	20.8612	20.8456	20.9189	20.8416	20.8897	21.0485	21.2598	21.0865
hsa04141	RNF185	RNF185	Q96GF1
hsa04141	RNF5	RNF5	Q99942	-1.34127	-2.45309	-1.09479	-0.827031	-2.76435	-3.13397	-3.1284	-2.66207	-1.41842	15.0702					14.9472		17.0246		15.6369				17.4215		15.0207	17.2211				14.7743			13.4575	13.5658		13.5089	17.6426	13.719	15.1252	13.5557	13.7254		14.9871		15.0446
hsa04141	RPN1	RPN1	P04843	6.65917	6.13449	5.85513	5.30887	6.37675	5.05446	5.67047	5.8721	6.16534	23.8842	23.7407	23.6769	23.6134	23.3303	23.2605	23.3826	23.0608	22.9161	23.8502	23.5475	23.3499	22.998	22.604	22.7072	22.9196	22.8062	22.5027	24.2645	24.14	24.1401	24.0833	23.9573	22.7067	22.7788	19.6042	22.6413	22.7026	22.543	23.5595	23.3116	23.3827	22.873	22.7157	22.617	23.8159	23.9522
hsa04141	RPN2	RPN2	P04844	5.62542	4.7549	4.80829	4.00072	5.44496	3.56233	4.43534	4.5828	5.01823	22.7826	22.5989	22.3439	22.3773	21.2928	21.763	22.2256	21.8329	21.7669	22.9307	22.5487	22.4308	21.9202	21.5422	21.4553	21.4885	21.1228	21.0755	23.4904	23.2212	23.1141	22.996	22.9646	21.4407	21.1974	18.2386	21.1723	21.1602	20.9358	22.3855	22.2193	21.9687	21.4611	21.5967	21.3429	23.0945	22.9358
hsa04141	RRBP1	RRBP1	Q9P2E9	8.57948	7.9059	8.01411	8.16693	7.09552	8.48319	8.01125	8.04471	7.84356	25.5656	25.397	25.3664	25.3603	25.2523	25.3074	25.639	25.4328	25.5028	25.6425	25.4819	25.5442	25.7033	25.5444	25.6292	25.8134	25.6001	25.6037	25.0363	24.8745	25.013	24.6891	24.673	25.6799	25.692	24.8727	25.6117	25.5947	25.4939	25.3461	25.3467	25.3801	25.5317	25.5429	25.4784	25.5212	25.5975
hsa04141	SAR1A	SAR1A	Q9NR31	-2.13507	-3.14018	-3.0041	NaN	-1.22478	NaN	-4.06737	-2.75353	-3.02752	14.4998	14.3219	14.2667							14.4524	14.4979	14.4955							16.0601	15.9909	15.8721	16.8286	16.7117							13.4886						14.903	14.9484
hsa04141	SAR1B	SAR1B	Q9Y6B6	-3.7612	NaN	NaN	NaN	NaN	NaN	NaN	NaN	NaN
hsa04141	SEC13	SEC13	P55735	1.70453	2.20311	2.29415	1.26522	2.61625	1.24873	1.7777	2.11235	2.39615	20.7365	20.1029	20.215	19.4559	18.532	18.6699	19.863	18.7734	19.2541	20.3104	20.1733	20.0522	18.824	18.6617	18.6987	18.8397	18.471	18.4771	21.1478	20.4281	19.6951	20.1909	19.7551	18.7957	18.825	17.6629	18.2638	18.4316	18.2324	19.5623	19.5526	19.0936	18.9811	18.9585	18.7172	21.3053	20.8594
hsa04141	SEC23A	SEC23A	Q15436	2.52887	2.68506	2.72639	2.00162	2.89723	1.96648	2.38022	2.91462	2.73715	20.6562	20.4567	20.3908	19.7572	19.7035	19.6199	20.0389	19.8861	20.1313	20.6147	20.1416	20.2356	19.2392	19.0193	19.5363	19.5973	19.4835	19.5469	20.7629	20.4248	20.5675	20.3305	20.584	19.2495	19.5134	16.9739	19.7377	19.4838	19.6876	20.0726	19.8321	19.6079	19.5638	19.6923	19.7358	21.209	20.7651
hsa04141	SEC23B	SEC23B	Q15437	-0.57588	-0.173394	-0.4533	-3.05603	0.531976	-2.56159	-0.786881	-0.168523	0.447855	18.1476	17.899	17.0685	17.1414	16.6268	16.4109	16.6241	16.4509	16.2655	17.6035	17.4311	17.5046	15.2212	14.4184	13.6842	14.4994	14.1984	14.4677	18.2286	18.4875	18.2018	17.8705	17.7177	14.8205	14.763		15.5758	14.8648	14.3687	17.6901	17.4749	17.1881	16.2224	15.2626	15.8216	18.4515	18.4669
hsa04141	SEC24A	SEC24A	O95486	0.333944	1.16652	1.22585	0.51636	0.804941	0.261691	0.956291	1.15715	0.902397	18.3033	18.7838	18.4648	18.5393	18.4892	18.7047	18.7553	18.594	18.8051	18.845	18.371	18.5357	18.1617	17.7757	18.2592	17.5673	17.6833	17.9696	18.5158	18.3558	19.0224	18.3871	17.6327	18.079	18.0485	14.1735	18.2497	18.4872	18.0863	18.8234	17.6662	18.0623	18.4353	18.4234	18.4494	19.1721	18.7637
hsa04141	SEC24B	SEC24B	O95487	-0.563255	0.158956	0.282943	0.199455	-0.574229	0.738648	0.498148	0.294633	0.370785	17.8001	17.4861	17.4916	17.5462	17.2425	17.6214	17.9792	17.5504	17.7912	17.6602	17.5971	17.5874	17.6458	17.4771	17.4659	17.8551	17.5755	17.4731	17.7803	17.6001	17.4944	16.0168	16.0631	18.058	18.6749	16.8158	18.1335	17.8605	17.6997	17.9707	17.9716	17.6749	17.7638	17.737	17.979	18.1252	17.3155
hsa04141	SEC24C	SEC24C	P53992	2.22145	2.53773	2.63804	2.54174	2.28058	2.67481	2.78286	2.68397	2.47075	20.0216	20.1001	20.2559	19.8241	19.8087	19.6374	19.909	20.0563	20.0854	20.3535	19.828	20.2774	20.3259	19.9672	20.1224	19.6393	19.8556	19.8216	20.0608	19.9755	19.8838	19.7398	19.8393	19.7884	19.9784	18.6388	19.9859	20.2685	20.0297	20.02	19.9829	20.121	20.2092	20.2291	20.3729	19.9393	20.0509
hsa04141	SEC24D	SEC24D	O94855	0.320387	1.96686	1.87005	2.05386	1.6322	1.4856	1.74033	2.06106	2.40112	19.7436	19.5495	19.5742	19.2753	19.0117	19.0438	19.497	19.4212	19.0781	18.7125	19.5135	19.6153	19.19	19.5407	18.9926	19.7521	19.6245	19.6538	19.436	19.2464	19.9993	18.9128	18.5774	19.4089	18.9683	16.8042	19.2144	18.6621	18.7131	19.3786	19.2466	19.3782	19.4703	18.5551	18.6134	20.0863	20.2041
hsa04141	SEC31A	SEC31A	O94979	2.09953	2.15921	2.28116	0.893201	2.79458	0.886116	1.41707	1.81523	2.124	20.327	19.9785	19.954	18.9057	18.9616	19.28	19.2245	19.2537	19.3857	20.1951	20.1121	20.1748	18.9098	17.9765	17.5272	18.7612	17.9289	18.6117	20.9143	20.2864	20.5947	20.0618	20.2827	18.2506	18.2075	16.5137	18.4187	18.552	18.2701	19.0943	18.7353	19.0684	18.9598	18.5591	18.2583	20.5931	20.5452
hsa04141	SEC31B	SEC31B	Q9NQW1
hsa04141	SEC61A1	SEC61A1	P61619	2.75777	1.75783	2.1797	1.5727	2.66157	1.3152	1.58532	1.54852	1.92264	19.71	19.6964	19.267	18.7856	18.7567	18.7374	19.5194	19.3646	18.9871	20.2632	19.7358	19.8634	19.4013	18.849	18.5342	18.9777	19.1036	18.98	20.6914	20.3886	19.9474	20.3527	20.0757	19.0536	18.903	16.8983	18.8129	18.5046	18.5528	19.0452	19.1862	19.0696	18.4837	18.9353	18.9675	19.1739	19.0991
hsa04141	SEC61A2	SEC61A2	Q9H9S3
hsa04141	SEC61B	SEC61B	P60468	3.33685	3.20249	3.3213	3.84433	3.13354	3.92304	3.28113	3.8766	3.72514	20.7231	20.8192	20.854	20.4797	20.3625	20.4486	20.5701	20.7351	20.7667	20.4807	21.0394	21.0782	21.1681	21.1453	21.1406	21.3974	21.3714	21.4051	20.4769	21.1313	21.1227	20.5826	20.5905	21.0113	21.0342	21.1218	20.8493	20.9251	20.9352	20.0969	20.7398	20.7727	20.6787	20.8171	20.8513	20.9603	21.3001
hsa04141	SEC61G	SEC61G	P60059	-0.537604	-0.188266	0.107019	-0.862291	0.972007	-1.14611	-0.504455	-0.509448	0.0439642	17.9241	17.4658	17.6951	16.9203	16.5468	16.6138	17.0737	16.7835	16.8272	18.3452	17.9688	18.2101	16.704	16.7137	16.7203		16.3528	16.1743	18.7069	18.3788	18.6971	18.5141	18.465	16.3142	16.1975		16.0344	16.1988	16.0473	16.8783	16.709	16.786	16.9135	16.7562	17.1268	17.5798	17.4223
hsa04141	SEC62	SEC62	Q99442	1.89621	0.572653	0.737034	1.17607	0.833094	1.88823	0.701431	1.11694	0.995419	18.4339	17.6602	16.6854	18.6604	18.4051	17.8704	19.2697	18.5496	17.7442	18.0941	17.3921	17.8904	18.9448	17.8914	17.9315	19.1836	18.8995	18.5704	19.0072	18.9913	18.1738	17.6133	18.2616	19.3313	19.3887	17.8643	19.6097	18.8995	18.9464	18.6212	18.405	16.8677	18.3746	17.8775	18.213	19.0372	18.8735
hsa04141	SEC63	SEC63	Q9UGP8	1.46811	1.52644	1.38337	0.292935	2.34393	0.285523	0.634309	1.26023	2.10144	19.8637	19.3463	19.1287	18.9839	18.1541	18.0972	18.6981	18.1254	17.814	19.6659	19.4803	19.1097	17.9284	17.3564	17.4959	18.0915	17.4102	17.7746	20.5792	20.2	19.5936	19.7382	19.7084	17.7911	17.0276	17.5499	17.5525	17.2074	17.2622	18.785	18.3166	18.5821	17.0654	17.4833	17.7237	20.1791	19.7303
hsa04141	SEL1L	SEL1L	Q9UBV2	0.776705	1.27352	1.23096	0.950815	1.32851	0.488995	0.966676	1.02335	1.17631	19.1561	18.6974	18.3684	18.6812	18.5136	18.5545	19.0609	18.0678	18.0137	19.375	18.7784	18.6594	18.7723	18.2981	18.3723	18.837	17.8827	17.9082	19.4515	19.0214	19.4913	18.264	18.3743	18.0602	17.8726	16.4801	17.6589	17.969	17.7847	18.6343	18.3694	18.2239	18.3233	18.1682	18.2207	19.2588	18.973
hsa04141	SEL1L2	SEL1L2	Q5TEA6
hsa04141	SIL1	SIL1	Q9H173	-3.13733	-1.11684	NaN	-2.12324	NaN	-2.11	NaN	NaN	NaN	16.2379	16.4473												15.3317													15.3124
hsa04141	SKP1	SKP1	P63208	0.173421	2.07954	1.8889	0.91936	1.09734	0.910842	2.09774	1.46021	2.11176	20.1111	19.7358	19.5153	19.6251	18.7066	19.2036	19.7363	18.9918	18.8094	19.4676	19.4984	19.4548	19.3662	18.5774	18.7967	16.9104	18.1648	18.1024	19.4449	19.1112	19.1039	17.7702	17.9831	18.341	18.8253	15.5647	19.0601	18.738	18.1136	20.1136	20.1603	19.8651	19.1935	18.9422	18.5473	20.5799	19.4529
hsa04141	SSR1	SSR1	P43307	1.29053	1.06374	1.51445	1.86913	2.27873	0.502154	1.18383	1.11154	1.99293	19.6348	19.075	19.0938	17.6671	17.688	17.6402	18.9738	18.8989	18.7541	18.9863	18.9437	19.1152	20.0575	19.7325	19.6385	19.1983	18.7797	18.2708	19.8854	20.0069	19.4724	19.9518	20.1697	18.2069	18.0646		17.5767	17.3936	17.2933	18.7983	18.7401	18.9862	18.4398	18.3649	17.9361	20.0605	20.2024
hsa04141	SSR2	SSR2	P43308	-2.34526	-2.84751	-2.96802	NaN	NaN	NaN	-3.55425	NaN	-3.75643	14.6941	14.3222	14.2919	14.7836	14.6359	14.7793	14.6266	14.4394	14.4992																						14.2661	14.1734			13.4151
hsa04141	SSR3	SSR3	Q9UNL2	1.33001	1.9582	2.10282	2.15118	1.36282	1.98212	1.83966	1.41817	1.78566	19.9449	19.576	19.4445	19.3405	18.9254	18.9267	19.9268	19.5189	19.3846	19.7331	19.3595	19.3291	20.0621	19.5826	19.4742	19.7675	19.3387	19.1429	19.558	18.9579	19.4325	18.379	18.4483	19.552	19.2515		19.3015	19.0867	18.8141	19.3542	19.1255	19.0553	19.3682	19.2517	19.0706	19.4026	18.1363
hsa04141	SSR4	SSR4	P51571	5.02388	4.56305	4.37699	3.47298	4.86857	2.97713	4.04773	4.27787	4.64381	22.2971	21.9691	21.8675	22.063	21.7946	21.9527	21.9831	21.5713	21.5402	22.1378	21.7488	22.123	21.0883	21.137	21.4337	20.7748	20.399	20.557	22.7548	22.5902	22.758	22.3338	22.3859	20.4562	20.333	18.1202	20.6546	20.4612	20.5751	22.0696	21.9244	21.9298	20.7474	20.941	21.018	22.4324	22.3029
hsa04141	STT3A	STT3A	P46977	3.33118	2.7264	2.697	2.04138	3.09203	2.16488	2.39059	2.3308	2.33504	20.5193	20.3427	20.2698	20.0243	19.7546	19.9002	19.9772	19.5289	19.9411	20.5256	20.4003	20.5006	19.5895	19.404	19.0382	19.7756	19.6482	19.2345	20.9597	20.9806	20.9488	20.7208	20.0746	19.4663	19.4086	18.7088	19.3405	19.2965	19.3697	19.9779	19.9225	19.5629	19.7187	19.666	19.7212	19.8509	19.9974
hsa04141	STT3B	STT3B	Q8TCJ2	4.05573	3.6296	3.53992	3.74259	2.89038	4.01783	3.60357	3.49087	3.46966	21.2138	20.9963	21.0538	21.1668	20.6969	21.1386	21.1078	21.0184	20.7985	21.3243	20.6333	21.1225	21.2752	21.0094	21.3076	21.0606	21.1154	21.245	20.9975	20.6017	20.5444	20.4089	20.0847	21.4934	21.4624	20.2702	21.219	21.0081	21.1348	21.1988	20.4978	21.1938	21.0185	20.8893	21.1115	20.9355	20.6661
hsa04141	STUB1	STUB1	Q9UNE7	-0.295036	0.382237	0.158419	-0.540786	-0.944451	-0.376155	0.22019	-0.957092	-0.216856	18.1112	18.2119	16.8833	18.0351	17.5742	17.7653	17.8292	17.2728	16.3333	17.9536	17.8165	18.2892	17.1232	17.1876	16.8633	17.1343	16.4187	16.4058	17.4175	15.3016	17.5002	15.9221	16.875	17.1016	17.1323	15.7157	17.0667	16.9369	16.9373	17.7315	17.9001	17.6828	17.7746	17.229	17.1267	17.6947	17.9001
hsa04141	SVIP	SVIP	Q8NHG7	-0.579912	-0.433994	-0.835601	-0.413556	-0.944624	-0.260749	-1.25697	-0.584913	-1.0234	17.5686	16.1687	17.0353	17.0943	16.9178	16.8836	16.6938	17.1528	15.0325	15.7889	17.26	17.6686	17.7597	17.6721	16.4601	17.2801	16.6662	16.06	16.5008		16.4367	16.7473	16.65	16.3861	16.5997	16.5972	17.7373	16.619	17.506	14.8145	16.7502	16.3027	14.9824	17.1009	16.9163	17.2481	17.2265
hsa04141	SYVN1	SYVN1	Q86TM6	-2.36002	-2.69768	-2.55342	-2.43302	-2.43508	-2.70396	-2.95525	-2.26716	-3.63883	15.6697	14.3009		15.0592	14.5322	14.0053	16.0053	14.0229	14.9016	15.8812	14.1413	14.6337	16.1975	14.5207	14.725	15.0187	14.7793	14.8978	16.6297	15.2895	15.9692	13.8595	13.8151	14.7846	14.8704	14.9853	14.5611	14.6237	14.5432	15.4104	13.6742	13.5032	15.0324	14.9114	14.5814	16.7558	15.7213
hsa04141	TRAF2	TRAF2	Q12933	-2.37065	-0.489185	-0.692542	-0.744877	-0.462663	-0.890897	-0.551967	-0.659323	-0.628489	17.6245	16.9798	16.6731	17.1602	16.7566	16.1816	16.7875	16.126	16.2627	17.1373	17.0553	17.0993	17.241	17.0661	16.8409	15.2272	16.8838	16.6748	17.6298	17.4966	17.3687	16.6883	16.2807	16.2551	16.4382		16.3518	16.4644	16.4402	17.3505	17.2808	17.0816	16.5915	16.2771	16.3707	18.0497	17.7358
hsa04141	TRAM1	TRAM1	Q15629	-1.29512	-0.712972	-0.43346	0.18046	-2.12419	0.1286	-0.383907	-0.82067	-0.658421	16.5859	16.9553	16.8572	16.6907	16.5292	16.4172	17.2084	16.7853	16.912	16.9064	16.8459	17.2574	17.7563	17.2099	17.4398	17.8467	17.4564	17.6739	15.734	14.7804	14.9887	15.4809	15.9651	17.2433	17.4664	16.9509	17.1528	17.3537	17.3571	16.2766	16.9393	16.5197	17.1564	17.4358	17.53	15.8829	16.4343
hsa04141	TRAM1L1	TRAM1L1	Q8N609
hsa04141	TUSC3	TUSC3	Q13454
hsa04141	TXNDC5	TXNDC5	Q8NBS9	5.39523	5.52147	5.51317	5.00197	5.22047	5.53371	5.42195	5.49553	5.39722	23.3311	23.1391	23.091	22.9259	22.6157	22.6851		22.797	22.9067	23.2286	23.137	22.9413	22.6899	22.4215	22.5516	22.5561	22.0618	22.3916	23.3106	23.26	23.2382	22.276	22.553	22.8205	22.8094	21.9126	22.7519	22.6888	22.5382	22.8355	22.7976	22.9531	22.8869	22.7555	22.7106	23.2372	23.1489
hsa04141	UBE2D1	UBE2D1	P51668
hsa04141	UBE2D2	UBE2D2	P62837
hsa04141	UBE2D3	UBE2D3	P61077	-1.99202	-1.67113	-2.09124	-3.67666	-1.12136	-3.2427	-2.52904	-2.1588	-2.13664	16.0082	16.0895	16.0921	15.5392	15.3249	15.3574	13.922	15.214	14.4932	16.3794	16.1611	16.1531		13.6042		14.1206			16.5228	16.304	16.3508	16.4335	16.44	14.5575	14.2899		14.6388	13.9224	13.8919	15.6812	15.6647	14.3582	14.6088	14.578	14.7336	16.1455	15.695
hsa04141	UBE2D4	UBE2D4	Q9Y2X8
hsa04141	UBE2G1	UBE2G1	P62253	-1.00746	-0.659385	-0.699067	-1.41084	-0.579871	-1.26874	-0.730903	-0.66275	-0.323649	17.1196	17.0044	16.9794	16.5021	16.3544	16.391	16.536	16.2236	16.3276	17.2265	17.0657	17.0432	16.3122	16.0687	16.0773	16.0438	15.8763	15.6944	16.9917	16.9028	17.0423	16.9413	16.9238	15.9396	15.9315		16.2612	16.1113	15.9955	16.7785	16.7075	16.7283	16.6016	16.5691	16.5099	17.19	17.1936
hsa04141	UBE2G2	UBE2G2	P60604	-2.60092	-0.779367	-2.92847	NaN	-2.0216	NaN	NaN	-1.19678	-2.32872	16.995	16.4534	16.5705						14.5563										15.4695	16.177		15.749	14.5503													16.877	16.2793
hsa04141	UBE2J1	UBE2J1	Q9Y385	0.487569	0.710562	0.753541	0.717315	-0.467216	1.59543	0.970029	0.733468	0.565378	18.4305	18.3756	18.0608	17.7293	17.7226	18.2389	17.9702	18.2012	18.6449	18.1771	17.8419	18.1885	18.4258	16.3976	18.5442	18.3426	18.4902	18.4755	17.0231	17.2526	17.397	16.4609	17.2841	18.7736	18.7996	18.7559	18.5041	18.7326	18.5694	18.1077	17.9609	18.0977	18.3795	18.6165	18.7759	17.9119	18.0298
hsa04141	UBE2J2	UBE2J2	Q8N2K1
hsa04141	UBE4B	UBE4B	O95155	-0.140944	-0.0361327	0.270296	0.0878273	-1.90387	1.02378	0.608496	0.64738	-0.613028	17.9766	17.7744	17.53	17.3087	16.4267	17.0593	17.8078	17.7368	17.7893	17.6781	17.4696	17.6071	17.3541	17.4305	17.1567	17.8061	17.3232	17.7425	16.8866	15.2296	16.4339	14.8633	14.7844	18.3455	18.2454	17.5789	18.2598	18.1964	18.2204	17.745	17.8093	17.8393	18.2273	18.047	18.09	18.7104	17.9452
hsa04141	UBQLN1	UBQLN1	Q9UMX0	1.50641	2.36258	2.40448	3.08308	1.33684	3.38779	2.87285	2.64328	2.38317	20.176	20.0987	19.9799	19.4598	19.4432	19.4528	19.8666	19.9557	19.9845	19.8841	19.7345	19.6574	20.5258		20.5416	20.3993	20.4856	20.5221	19.3042	19.1255	19.0465	18.7202	18.448	20.7325	20.7553		20.5147	20.6063	20.4996	20.1862	20.2203	20.1278	20.2637	20.3563	20.3295	20.4412	20.2915
hsa04141	UBQLN2	UBQLN2	Q9UHD9	-0.56476	-0.187413	-0.365996	-0.61071	0.145885	0.0528738	-0.413347	0.0184568	-0.172604	18.0937	17.4501	17.5362	16.8982	16.4585	16.7391	16.6239	16.5956	16.7473	17.5601	17.3399	17.4945	16.7726	16.7041	16.7811	16.704	16.6237	17.1422	18.1501	17.5853	17.6547	17.5624	17.5523	17.104	17.3326	16.8606	17.3416	17.4663	16.9994	17.1458	16.8531	16.9165	16.8489	16.8753	17.064	18.3972	17.9035
hsa04141	UBQLN3	UBQLN3	Q9H347
hsa04141	UBQLN4	UBQLN4	Q9NRR5	2.02109	2.25338	2.23053	0.667782	2.00924	0.982746	1.80284	2.04724	1.98002	20.4996	20.0837	20.1834	19.7143	19.1521	18.3623	19.0826	19.1804	18.926	20.5676	20.2687	20.022	18.3795	18.3415	18.1426	18.8263	17.9106	16.7801	20.1695	19.4748	19.6184	19.792	19.0439	18.6252				17.7773		19.6548	19.5963	19.3863	18.9378	18.6832	18.7646	20.5377	20.1625
hsa04141	UBXN6	UBXN6	Q9BZV1	-3.29732	-2.95766	-2.90475	-2.84437	-2.70487	NaN	-2.96884	-1.88259	-3.0702	15.3918	15.0087	14.5787	14.2617	13.905	13.7304	13.7724			15.2885	14.6738	14.5869		14.6474					15.1472	15.0441	15.0381	14.4253	14.411							14.8343	14.5435	14.1482				15.9381	15.7803
hsa04141	UFD1L	UFD1L	Q92890	0.725386	0.469196	0.419686	0.0274754	-0.164586	0.857966	0.367979	-0.317515	-0.6665	18.0293	18.1475	17.6302	17.7539	17.7717	17.7454	17.6198	17.3472	17.6016	18.3283	17.9819	18.1293	17.4126	17.5247	17.5333	17.6574	17.221	17.1134	17.5652	17.8559	16.7735	17.2918	17.4397	18.2798	18.171	17.388	18.0009	18.2861	17.7541	17.4735	17.6219	17.7271	17.8037	17.8656	17.8085	16.4525	17.4733
hsa04141	UGGT1	UGGT1	Q9NYU2	3.75946	3.31856	3.50798	3.14409	3.96026	2.70899	3.18491	3.44464	3.34315	21.3435	21.1371	20.75	20.5205	20.3549	20.3231	20.906	20.7191	20.8123	21.0863	21.2955	20.9902	20.8192	20.5255	20.3347	20.812	20.5525	20.3467	22.1667	21.791	21.5471	21.3678	21.2705	20.1903	20.3241	17.7101	20.1793	20.5903	20.0563	20.6899	20.4659	20.5391	20.6834	20.5844	20.4166	21.7806	21.5486
hsa04141	UGGT2	UGGT2	Q9NYU1	-2.06255	-3.18763	-2.87467	-2.62597	-2.44622	NaN	NaN	-2.55075	-3.73797	14.7537		13.8506	14.6681		13.9286	14.8876			15.0658	14.2172	14.2478	14.9926			14.7457			15.5666	14.7949	14.912															15.3643	14.8906
hsa04141	VCP	VCP	P55072	7.47618	6.91831	6.82433	6.78828	6.79301	6.62554	7.07568	7.10855	7.07139	24.7193	24.4847	24.3849	24.418	24.1615	24.0969	24.3391	24.2064	24.1754	24.5902	24.3858	24.3051	24.4646	24.3301	24.1341	24.3417	24.0652	24.1929	24.7932	24.5141	24.5546	24.4953	24.3685	24.3754	24.4485	20.4894	24.4375	24.3613	24.2512	24.7607	24.7553	24.641	24.3833	24.2948	24.1367	25.2356	25.1381
hsa04141	VIMP	VIMP	Q9BQE4	-2.64986	-2.27538	-2.37492	-2.38327		-2.53669	-2.41783	-2.18443	-1.00339	15.3853	15.6533	15.2345	15.2455	14.4233	14.9347	15.1414	14.8204	14.9415	15.6637	14.8614	15.1751	15.2999		14.8822	15.0938								15.1697	14.9165		14.7591	14.7326		14.9632		15.0205	14.9186	14.9708	15.3413	15.6114	15.4382
hsa04141	WFS1	WFS1	O76024	3.67429	3.36904	3.559	3.2023	3.37072	3.53595	3.29208	3.55089	3.70498	21.5055	20.88	20.9385	20.7036	20.0489	20.6554	21.2707	20.8915	20.8307	21.2975	20.6958	21.1339	20.7897	20.789	20.7582	20.3723	20.6335	20.4025	21.4327	21.1275	21.0483	20.6308	20.8693	20.9789	20.8607	20.0076	20.7578	20.5895	20.5122	20.8706	21.0405	20.5206	20.5597	20.909	20.1363	21.5804	21.1605
hsa04141	XBP1	XBP1	P17861	-0.46233	NaN	NaN	NaN	NaN	NaN	NaN	-2.37443	-3.48372																																				14.5858	14.5473
hsa04141	YOD1	YOD1	Q5VVQ6	-2.92555	NaN	-2.52469	-3.08011	NaN	-2.98768	-3.39104	-3.02541	-2.61758							15.9031			14.042								14.3513						14.613	14.4184		14.4796	14.4315			14.1773	13.9724
[truncated: 42 more columns]

## Sheet: Fig. 2
(c) upper graph					(c) lower graph
	13000000	130000	98000			9.46245	1.7504	-1.1113
	10000000	585000	102000			9.64305	3.99965	-0.32365
	1500000	72500	39800			9.56965	3.20705	1.1911
	12700000	139000	26000			9.17455	2.3222	1.3239
	8700000	160000	19000		HCoV-229E (h)	24	24	24
HCoV-229E (h)	24	24	24		Thapsigargin (h)		16	24
Thapsigargin (h)		16	24
(f)			1	0.06		0.01		PERK	1	1.39	0.92	0.91	0.91	1.03	0.84	P(S724)-IRE1a	1	0.96	0.88	0.99	0.67	1.05	0.83
N protein			1	0.03		0			1	0.85	0.72	0.72	0.72	0.92	0.84
			1	0.27		0			1	0.78	0.78	0.95	0.76	1.12	1.13		1	1.22	1.28	1.13	0.68	0.5	0.57
			1	0.01		0			1	0.65	0.59	0.86	0.79	0.74	0.5		1	1.68	2.54	1.32	1.11	1.53	1.47
			1	0.12		0			1	0.68	0.54	0.67	0.73	0.82	0.84		1	1.69	1.59	1.11	0.7	0.83	1.07
nsp 8			1	0		0		P(S51)eIF2a	1	5.55	2.71	2.42	2.93	2.98	3.49	IRE1a	1	0.91	0.46	2.07	2.05	2.87	1.75
									1	4.13	1.76	1.89	1.76	3.01	2.55		1	0.87	0.73	1.67	1.61	2.7	1.47
									1	5.05	3.21	6.79	6.34	7.27	5.66		1	0.59	0.78	1.35	1.59	2.01	1.12
			1	0.04		0			1	3.01	1.73	1.85	1.89	1.4	1.85		1	1.48	1.3	2.11	2.43	3.44	3.2
			1	0.22		0.01			1	5.34	2.3	2.36	2.75	2.79	2.86		1	1.21	1.07	1.72	1.71	1.86	1.66
nsp12			1	0.05		0.06		eIF2a	1	0.98	0.82	0.75	1.05	0.94	0.98	ATF3	1	1.04	4.29	4.9	2.17	4.56	4.05
			1	0		0											1	0.81	3.31	3.94	2.28	4.23	4.58
			1	0.23		0.01			1	0.48	0.73	1.31	1.38	1.65	1.43		1	4.66	0.77	4.3	2.1	2.51	2.66
			1	0.02		0			1	0.57	0.53	0.47	0.42	0.61	0.79		1	0.8	6.26	5.06	3.74	7.23	6.6
			1	0.01		0			1	0.99	0.59	0.55	0.6	0.57	0.71		1	0.94	5.57	4.94	3.14	5.6	5.21
b-actin	1	1.1	1.01	0.93	1.01	1	1.24	BiP	1	1.37	0.75	4.19	4.81	6.85	4.86	ATF4	1	1.23	0.89	0.99	1.03	0.72	0.45
	1	0.73	0.64	0.8	0.86	0.91	1.08		1	0.72	0.32	2.59	2.79	4.76	4.7		1	0.72	0.26	1.09	1.5	1.35	1.91
	1	0.59	0.87	1.01	1.13	1.18	1.58		1	0.56	0.5	1.48	2.02	2.28	2.16		1	0.63	0.75	0.71	0.81	0.37	0.87
	1	0.79	0.79	0.64	0.86	1.12	1.2		1	0.81	0.2	2.66	2.62	4.35	3.98		1	1.01	0.89	1.06	1.17	1.08	1.06
	1	0.89	0.82	0.85	0.79	0.57	0.84		1	0.91	0.31	2.87	3.74	5.29	4.98		1	0.87	0.53	0.78	1.01	0.8	0.86
HCoV-229E (h)			24	24		24					24	24		24					24	24		24
Thapsigargin (h)		1		16	16	24	24			1		16	16	24	24			1		16	16	24	24
																																	0

## Sheet: Fig. 3
a)	4000000	7500000	3700000	4200000	1840000	20000		16000		12000	11000	16500
	10200000	9000000	7600000	6100000	1110000	29000		31000	24000	27000	32000	16000
	7000000					500000	170000	124000	79500	149000	110000	200000
	12400000					74500	41000	53000	52000	63000	57000	50000
treatments	0	0.0001	0.0005	0.001	0.005	0.01	0.05	0.1	0.5	1	5	10
(b)
DMSO	105.243	109.592	110.68	110.184	110.696	105.515	112.807	110.6	110.664	exp.1		c)	upper graph
	103.867	80.3113	112.855	104.955	108.889	105.882	111.48	102.86	109.832	exp.1				100	98.36	67.36	61.4	17.59	1.86	1.26	0.67	0.62	0.75	0.63	0.84
	103.691	84.2293	106.522	109.033	109.257	104.635	110.056	105.738	105.211	exp.1			treatments	0	0.0001	0.0005	0.001	0.005	0.01	0.05	0.1	0.5	1	5	10
	106.778									exp.1
	95.2317									exp.1
	85.1888									exp.1
	93.2934	90.4894	100.17	94.6687	105.849	96.6512	93.1684	95.3474	96.5797	exp.2			lower graph
	98.3122	77.9157	103.188	104.278	99.9732	104.474	101.223	98.7766	101.545	exp.2				105.243	88.3073	88.6591	80.5352	75.3378	77.0809	47.4	4.38178	exp.1
	103.224	67.1459	103.527	101.759	106.385	106.867	107.01	105.867	94.8652	exp.2			Thapsigargin	103.867	92.9129	88.787	79.1119	74.906	72.5073	61.8567	3.95	exp.1
	100.134									exp.2				103.691	87.6836	86.5801	75.3218	76.889	75.8816	61.3769		exp.1
	99.4553									exp.2				106.778								exp.1
	105.581									exp.2				95.2317								exp.1
	97.0295	93.2191	96.3777	97.0796	104.75	98.5085	103.973	101.592	103.798	exp.3				85.1888								exp.1
	98.8093	97.8066	100.389	101.216	102.344	98.0322	102.745	101.492	103.422	exp.3				93.2934	94.0972	95.8653	95.9189	72.1825	80.4519	49.8035	2.22361	exp.2
	95.5003	96.1019	104.249	102.569	99.1602	102.269	105.051	100.99	105.753	exp.3				98.3122	98.7408	106.671	95.1688	79.2374	78.6301	38.4622	1.7771	exp.2
	101.918									exp.3				103.224	96.9727	94.0257	91.5074	71.1466	69.95	46.5172	1.93785	exp.2
	104.7									exp.3				100.134								exp.2
	102.043									exp.3				99.4553								exp.2
	105.942	88.3585	97.1803	89.9899	96.1329	94.1188	105.74	87.7946	91.1581	exp.4				105.581								exp.2
	94.0584									exp.4				97.0295	104.7	101.667	99.6616	85.2726	82.9413	51.5062	-1.13641	exp.3
	93.2302	105.092	104.431	99.3502	98.0978	103.084	100.744	102.847	97.956	exp.5				98.8093	104.149	103.271	98.1324	80.3844	84.1947	50.1525	-0.233967	exp.3
	106.77									exp.5				95.5003	102.569	97.6562	95.1494	87.8045	86.6012	60.5557	0.116983	exp.3
														101.918								exp.3
Thapsigargin	105.243	109.592	88.3073	88.6591	80.5352	75.3378	77.0809	47.4	4.38178	exp.1				104.7								exp.3
	103.867	80.3113	92.9129	88.787	79.1119	74.906	72.5073	61.8567	3.95	exp.1				102.043								exp.3
	103.691	84.2293	87.6836	86.5801	75.3218	76.889	75.8816	61.3769		exp.1				105.942	90.0101	94.5418	99.7986	76.0322	71.5206	70.0101	2.73917	exp.4
	106.778									exp.1				94.0584								exp.4
	95.2317									exp.1				93.2302	112.772	110.834	93.301	83.6602	79.8086	70.4986	1.94943	exp.5
	85.1888									exp.1				106.77								exp.5
	93.2934	90.4894	94.0972	95.8653	95.9189	72.1825	80.4519	49.8035	2.22361	exp.2
	98.3122	77.9157	98.7408	106.671	95.1688	79.2374	78.6301	38.4622	1.7771	exp.2				105.243	85.6366	84.853	94.6081	65.9826	66.2704	45.8648	3.24636	exp.1
	103.224	67.1459	96.9727	94.0257	91.5074	71.1466	69.95	46.5172	1.93785	exp.2			HCoV-229E+Thapsigargin	103.867	86.9799	83.1099	98.67	67.5978	66.9741	35.6779	4.84554	exp.1
	100.134									exp.2				103.691	83.8775	81.9425	97.4866	69.053	80.5672	51.0142		exp.1
	99.4553									exp.2				106.778								exp.1
	105.581									exp.2				95.2317								exp.1
	97.0295	93.2191	104.7	101.667	99.6616	85.2726	82.9413	51.5062	-1.13641	exp.3				85.1888								exp.1
	98.8093	97.8066	104.149	103.271	98.1324	80.3844	84.1947	50.1525	-0.233967	exp.3				93.2934	81.1484	89.5428	87.4888	78.6837	72.1111	41.2842	2.67012	exp.2
	95.5003	96.1019	102.569	97.6562	95.1494	87.8045	86.6012	60.5557	0.116983	exp.3				98.3122	80.6841	81.3985	92.8291	80.1304	72.7005	41.8378	2.09859	exp.2
	101.918									exp.3				103.224	70.3251	69.0034	83.6846	69.6642	65.6635	35.6403	2.68798	exp.2
	104.7									exp.3				100.134								exp.2
	102.043									exp.3				99.4553								exp.2
	105.942	88.3585	90.0101	94.5418	99.7986	76.0322	71.5206	70.0101	2.73917	exp.4				105.581								exp.2
	94.0584									exp.4				97.0295	96.6033	96.0769	98.7591	86.3756	81.1865	47.0942	0.919156	exp.3
	93.2302	105.092	112.772	110.834	93.301	83.6602	79.8086	70.4986	1.94943	exp.5				98.8093	100.79	98.2076	104.6	87.0775	85.8742	49.2501	1.59599	exp.3
	106.77									exp.5				95.5003	95.4752	94.1968	97.957	87.1778	83.5179	45.2893	-0.710257	exp.3
														101.918								exp.3
HCoV-229E+Thapsigargin	105.243	109.592	85.6366	84.853	94.6081	65.9826	66.2704	45.8648	3.24636	exp.1				104.7								exp.3
	103.867	80.3113	86.9799	83.1099	98.67	67.5978	66.9741	35.6779	4.84554	exp.1				102.043								exp.3
	103.691	84.2293	83.8775	81.9425	97.4866	69.053	80.5672	51.0142		exp.1				105.942	90.2115	89.8288	93.8167	81.43	81.9134	80.2417	16.2538	exp.4
	106.778									exp.1				94.0584								exp.4
	95.2317									exp.1				93.2302	111.661	99.2084	95.9003	82.2188	85.456	71.5383	-0.0590737	exp.5
	85.1888									exp.1				106.77								exp.5
	93.2934	90.4894	81.1484	89.5428	87.4888	78.6837	72.1111	41.2842	2.67012	exp.2			treatments	0	0.0001	0.001	0.01	0.1	1	10	50
	98.3122	77.9157	80.6841	81.3985	92.8291	80.1304	72.7005	41.8378	2.09859	exp.2
	103.224	67.1459	70.3251	69.0034	83.6846	69.6642	65.6635	35.6403	2.68798	exp.2
	100.134									exp.2		(e)		0	100	2.20362	11.9325	56.5298	45.3663	40.1952	47.6489
	99.4553									exp.2				0	100	6.99293	17.7869	39.5466	50.9386	43.3484	51.3293
	105.581									exp.2				0	100	2.4915	5.94925	43.7389	51.8655	34.9034	42.6223
	97.0295	93.2191	96.6033	96.0769	98.7591	86.3756	81.1865	47.0942	0.919156	exp.3				0	100	12.6474	4.05049	42.9737	61.535	47.4339	45.3585
	98.8093	97.8066	100.79	98.2076	104.6	87.0775	85.8742	49.2501	1.59599	exp.3				0	100	4.07362	8.99772	29.7811	49.1173	58.4987	67.2365
	95.5003	96.1019	95.4752	94.1968	97.957	87.1778	83.5179	45.2893	-0.710257	exp.3			Puromycin (h)		0.5	0.5	0.5	0.5	0.5	0.5	0.5
	101.918									exp.3			HCoV-229E (h)				24	24		24
	104.7									exp.3			Thapsigargin (h)			1		16	16	24	24
	102.043									exp.3
	105.942	88.3585	90.2115	89.8288	93.8167	81.43	81.9134	80.2417	16.2538	exp.4
	94.0584									exp.4
	93.2302	105.092	111.661	99.2084	95.9003	82.2188	85.456	71.5383	-0.0590737	exp.5
	106.77									exp.5
	untreated	HCoV-229E	0.0001	0.001	0.01	0.1	1	10	50
(d)
	3300000	3600000	3000000	3900	1	1
plaques	4400000	5400000	840000	12000	1100	100
	3700000	2400000	540000	6700	500	1
nsp8 RNA copies	70790000	78740000	56440000	85790	345700	28320
	62360000	69310000	58700000	83660	314800	63330
	80730000	91630000	31010000	46100	211300	55350
S RNA copies	312200000	251100000	210600000	261800	459200	121800
	159600000	127100000	114200000	153600	290200	192900
	422700000	236200000	140100000	173300	364200	346800
	24 h	48 h	72 h	24 h	48 h	72 h
	HCoV-229E	HCoV-229E	HCoV-229E	HCoV-229E	HCoV-229E	HCoV-229E
				Thapsigargin	Thapsigargin	Thapsigargin
cell viability	92.621	95.3291	43.5251	21.2921	56.6027	39.5208	50.137	50.3488	exp.1
	98.21	104.701	45.8265	23.6275	58.5753	42.3112	53.6438	51.0464	exp.1
	100.95	100.212	44.2922	21.8684	56.4566	43.5851	57.2603	52.017	exp.1
	99.4521	100.152	44.6941	22.202	56.895	43.5244	60.6575	53.3212	exp.1
	94.9224	96.8001	41.9909	18.0922	49.9178	34.5314	56.0913	43.9642	exp.2
	95.8721	101.562	45.2785	21.1253	51.9269	41.4771	58.9041	44.7528	exp.2
	102.411	101.319	42.5753	19.0325	51.5616	40.2335	57.4064	45.6324	exp.2
	94.3744	91.9776	44.7306	11.4498	51.4521	38.5957	51.2694	35.7749	exp.2
	101.187	99.636	53.6986	24.7194	64.2922	51.7137	60.274	64.1492	exp.3
	107.032	102.062	58.0822	25.0227	61.7352	53.2302	69.0411	58.3864	exp.3
	108.493	101.153	58.4475	24.1128	65.3881	49.2872	68.6758	58.993	exp.3
	104.475	105.096	55.8904	23.2029	67.2146	51.1071	74.8858	57.1732	exp.3
	48 h	72 h	48 h	72 h	48 h	72 h	48 h	72 h
			HCoV-229E	HCoV-229E			HCoV-229E	HCoV-229E
					Thapsigargin	Thapsigargin	Thapsigargin	Thapsigargin

## Sheet: Fig. 4
(a)	4200000	380000	180000							(c)
	2700000	49000	36000							N protein			1	0		0
plaques	4000000	40000	39000										1	0		0
	5900000	45000	30000										1	0		0
	5900000	116000	76000										1	0		0
													1	0.01		0
	12.084	3.682	3.189
S RNA	12.099	3.983	2.696							nsp8			1	0		0.06
	11.631	3.551	3.25										1	0.01		0
	10.909	2.588	3.327										1	0		0
HCoV-229E (h)	24	24	24										1	0.01		0
Thapsigargin (h)		16	24
										nsp12			1	0		0
													1	0		0
(d)	95.5749	82.9862	69.4435	60.7407	79.6354	49.013	1.8693	exp.1					1	0		0
	97.0176	81.9158	74.1672	63.2771	62.7884	46.5697	2.63719	exp.1					1	0.1		0.06
	91.6192	84.9409	68.28	60.8804	64.2079	34.7489		exp.1					1	0		0
Thapsigargin	105.589	103.442	79.9827	80.5019	86.3313	39.6255	0.283208	exp.2		HCoV-229E (h)			24	24		24
	106.156	104.999	91.2638	75.3334	76.3954	36.0382	0.401212	exp.2		Thapsigargin (h)		1		16	16	24	24
	112.15	109.012	85.9301	79.5107	76.5842	34.7874	-0.0472014	exp.2
	104.341	101.54	99.6874	86.3968	84.2434	55.2078	6.58357	exp.3		BiP	1	0.8	0.68	11.28	9.99	19.14	30.52
	103.832	103.022	98.275	81.8817	85.4012	53.9575	7.41713	exp.3			1	0.86	0.94	2.17	2.18	2.41	2.56
	102.373	97.8351	95.5196	88.7354	87.624	63.5665	7.74129	exp.3			1	0.72	0.95	2.31	2.18	2.43	2.86
	102.613	98.0103	76.9747	72.2282	76.2196	39.4343	-1.19861	exp.4			1	0.73	0.79	3.24	2.96	4.44	5.16
	104.77	101.894	82.0448	75.5723	72.372	39.9377	-1.19861	exp.4			1	1.04	1.1	8.23	8.09	13.34	11.33
	107.324	102.793	71.9046	73.7025	75.7162	37.4566	-2.85269	exp.4			1	0.96	1.24	4.64	5.26	7	7.88
										IRE1a	1	1.16	1.15	4.41	3.68	5.63	5.68
HCoV-229E+Thapsigargin	96.4825	83.7076	76.0287	70.8396	72.4452	39.8449	2.31142	exp.1			1	1.49	0.84	2.17	2.59	4.6	4.84
	78.7512	73.6552	69.2341	60.3684	62.23	39.1933	4.26605	exp.1			1	0.73	1.07	2.6	2.57	2.81	5.49
	80.9851	74.7954	65.4179	60.3917	60.2288	59.4144		exp.1			1	1.21	1.26	2.31	2.37	4.66	3.25
	99.2172	99.5241	88.0305	83.7824	79.1803	34.5042	0.755222	exp.2			1	1.04	0.91	2.45	2.52	4.41	3.21
	99.4533	99.1936	90.957	83.9476	83.924	39.7199	0.35401	exp.2			1	1.1	1.44	5.93	5.19	13.66	12.35
	99.2172	101.766	85.6705	83.7352	78.2126	31.6957	1.18003	exp.2
	96.8626	96.3763	98.8539	87.4156	82.6226	51.1326	8.48223	exp.3		b-actin	1	0.93	0.57	0.66	0.57	0.63	0.62
	100.729	98.3445	104.249	88.0639	86.9525	53.1239	9.1074	exp.3			1	0.86	0.89	0.78	1.02	0.77	0.96
	95.8206	94.6398	98.1129	88.1565	84.776	49.4655	6.97719	exp.3			1	1	1.06	1	0.86	0.93	0.81
	94.0189	87.7982	84.3102	79.0603	72.1923	42.4907	-0.803068	exp.4			1	0.9	0.81	0.8	0.84	1.05	0.72
	93.0121	87.7622	85.1372	76.5432	67.0143	39.686	-0.55136	exp.4			1	0.99	0.88	0.82	0.92	0.94	0.87
	86.6834	82.8719	83.9866	73.9902	74.2059	48.6755	-1.01882	exp.4		HCoV-229E (h)			24	24		24
	0.0001	0.001	0.01	0.1	1	10	50			Thapsigargin (h)		1		16	16	24	24
(e)		26000	1250	2550	520000	700	500		(f)			20000	1700	14000	90000	2100	1900
		27000	1800	3300	200000	1300	2200					15000	2000	3600	29000	3900	2000
		22000	4800	2400	600000	400	1200					21000	2400	2800	50000	2600	2200
	MERS-CoV (h)	12	12	12	24	24	24				SARS-CoV-2 (h)	12	12	12	24	24	24
	Thapsigargin (µM)		1	0.4		1	0.4				Thapsigargin (µM)		1	0.4		1	0.4
(i)	9000000				114000	200	400	5	0	0	0			(j)		60000	160000	60000	60000	10000	600	1200	1500
	3900000				400000	300	175	10	0	0	0				upper graph	150000	80000	120000	40000	8000	1000	600	400
upper graph	400000				14000	1500	120	0	0	0	0					200000		300000	280000	22000	300	400	300
	300000				14000	1000	400	0	0	0	0					180000	300000	300000	80000	200	300	500	300
	2000000	1600000	1500000	1400000	12000	200	60	5								0	0.01	0.05	0.1	0.5	1	5	10
	1000000	1400000	1500000	400000	8000	200	200	5
	0	0.0005	0.001	0.005	0.01	0.05	0.1	0.5	1	5	10				lower graph	0	0.01	0.05	0.1	0.5	1	5	10
																100	162.222	124.167	77.7778	8.27778	0.495833	0.719445	0.770833
lower graph	0	0.0005	0.001	0.005	0.01	0.05	0.1	0.5	1	5	10
	100	110	112.5	55	3.51496	0.124708	0.0325442	0.000176994	0	0	0
(k)	MTT assay	0	0.001	0.005	0.01	0.05	0.1	0.5	1	5	10	50	100
		100	99.5669	94.5572	85.8047	81.263	74.0912	68.7664	70.6869	68.7444	73.3861	0.469394	3.21585
		100	86.8338	82.1622	80.0594	77.6874	75.8102	77.1354	77.1668	79.0527	80.3149	2.0378	2.00091
		100		102.384	100.09	96.5398	100.477	95.031	97.8313	105.338	109.194	5.86396	2.3829
	ATPlite assay	0	0.001	0.005	0.01	0.05	0.1	0.5	1	5	10	50	100
		100					115.972	95.7093	88.6753	105.877	98.8961	7.77588	0.0564772
		100					90.6549	88.5803	74.1915	87.1069	88.4699	4.21195	0.0390791
		100					91.7215	95.6654	71.673	84.6593	84.6289	4.9929	0.0973376

## Sheet: Fig. 5
(c)	Hours	untreated			Thapsigargin 0.1 µM			Thapsigargin 1 µM
	0	1	1		1	1		1	1		exp.1
	24	300	200		320	200		140	200		exp.1
HCoV-229E	40	800	800		1	1		400	1		exp.1
donor 1	48	400	2000		1	1		1	1		exp.1
	64	200	6000		1	1		1	1		exp.1
	72										exp.1
	0	1	1		1	1		1	1		exp.2
HCoV-229E	24	200	200		120			800	200		exp.2
donor 2	40	600	2000		400	400		200	1		exp.2
	48	1400	1000		1	1		1	200		exp.2
	64	800	800		1	1		1	1		exp.2
	72	400	400		1	1		1	1		exp.2
	0	1	1	1	1	1	1	1	1	1	exp.3
HCoV-229E	24	12400	20000	80000	1600	2000	150	1600	2000	200	exp.3
donor 1.2	40		60000	2600	600	1	1800	1	1	60	exp.3
	48	200000	100000	240000	80	1	20	1	1	1	exp.3
	64	60000	10000	18000	1	1	80	1	1	1	exp.3
	72	1200	14000	1200	20	1	1	1	1	1	exp.3
	Hours	untreated			Thapsigargin 0.1 µM			Thapsigargin 1 µM
MERS-CoV	0	1	1		1	1		1	1		exp.1
donor 1	24	160	400		40	20		20	1		exp.1
	40	1000	4000		40	80		1	1		exp.1
	48	18000	2000		1	20		1	1		exp.1
	64	6000	10000		1	1		1	1		exp.1
	72	3000	8000		1	1		1	1		exp.1
	0	1	1		1	1		1	1		exp.2
	24	200	300		20	200		1	1		exp.2
MERS-CoV	40	2000	2000		300	1		1	1		exp.2
donor 2	48	18000	6000		1	1		1	1		exp.2
	64	6000	20000		22	1		1	1		exp.2
	72	80000	8000		1	1		1	1		exp.2
	0	1	1		1	1		1	1		exp.3
	24	2000	200		60	1		1	1		exp.3
MERS-CoV	40	200	600		1	20		1	1		exp.3
donor 3	48	1000	1000		1	1		1	1		exp.3
	64	2000	1200		1	1		1	1		exp.3
	72	1200	2000		1	1		1	1		exp.3
	Hours	untreated			Thapsigargin 0.1 µM			Thapsigargin 1 µM
	0	1	1		1	1		1	1		exp.1
SARS-Cov-2	24	80	200		120	200		20	1		exp.1
donor 1	40	400	600		400	20		180	40		exp.1
	48	800	600		800	800		100	1		exp.1
	64	1600	2000		1200	2000		1	1		exp.1
	72	1800	6000		800	240		1	1		exp.1
	0	1	1		1	1		1	1		exp.2
	24	20	100		60	200		60	1		exp.2
SARS-Cov-2	40	160	100		80	200		20	40		exp.2
donor 2	48	600	200		600	200		20	20		exp.2
	64	1000	1000		800	800		1	1		exp.2
	72	600	1200		200	320		1	1		exp.2
	0	1	1		1	1		1	1		exp.3
	24	1000	1200		20			80	800		exp.3
SARS-Cov-2	40		120					1			exp.3
donor 1.2	48	600	400		600	800		1	1		exp.3
	64	450	600		1500	1000		1	1		exp.3
	72	400	200		600	600		1	1		exp.3

## Sheet: Fig.6a,b
protein ID	N: Student's T-test Difference 12h_MERS_12h_pos.	N: -Log Student's T-test p-value 12h_MERS_12h_pos.		N: Student's T-test Difference 12h_THAP_12h_pos.	N: -Log Student's T-test p-value 12h_THAP_12h_pos.		N: Student's T-test Difference 12h_MERS + THAP_12h_MERS_pos.	N: -Log Student's T-test p-value 12h_MERS + THAP_12h_MERS_pos.		N: Student's T-test Difference 24h_MERS_24h_pos.	N: -Log Student's T-test p-value 24h_MERS_24h_pos.		N: Student's T-test Difference 24h_THAP_24h_pos.	N: -Log Student's T-test p-value 24h_THAP_24h_pos.		N: Student's T-test Difference 24h_MERS + THAP_24h_MERS_pos.	N: -Log Student's T-test p-value 24h_MERS + THAP_24h_MERS_pos.
S	6.98	12.06	S	0.12	0.22	S	-4.16	10.96	S	8.13	9.08	S	-0.74	1.4	S	-5.96	9.81
E	4.94	4.98	E	-0.37	0.17	E	-6.03	3.99	E	5.92	5.17	E	-3.09	0.8	E	-4.82	8.21
orf3	6.67	8.41	orf3	-0.42	0.17	orf3	-5.51	8.06	orf3	6.94	8.04	orf3	0.52	0	orf3	-6.53	7.41
M	9.72	12.36	M	0.53	0.29	M	-3.99	11.88	M	15	5.14	M	3.59	0.78	M	-5.62	10.82
orf5		0	orf5		0	orf5	-4.56	11.44	orf5		0	orf5		0	orf5	-7.38	10.22
orf4a	3.44	4.74	orf4a	-0.42	0.27	orf4a	-2.87	6.13	orf4a	4.79	5.96	orf4a	0.02	0.02	orf4a	-3.67	11.86
N	7.65	6.89	N	0.55	0.38	N	-5.79	9.45	N	9.32	9.37	N	0.32	0.19	N	-6.84	6.85
orf4b	8.24	7.31	orf4b	0.92	0.61	orf4b	-3.99	11.98	orf4b	10.55	10.11	orf4b	0.94	1	orf4b	-5.69	10.24
orf1ab	6.29	13.16	orf1ab	0.22	0.27	orf1ab	-5.22	11.55	orf1ab	6.85	10.7	orf1ab	0.17	0.12	orf1ab	-5.78	9.84
orf8b	8.61	0	orf8b		0	orf8b	-8.38	9.53	orf8b	7.2	7.77	orf8b		0	orf8b	-10.07	9.83
A0A0B4J2F0	0.03	0.04	A0A0B4J2F0	0.24	0.53	A0A0B4J2F0	0.14	0.21	A0A0B4J2F0	0.2	0.36	A0A0B4J2F0	0.57	1.52	A0A0B4J2F0	-0.05	0.1
A0AV96	-0.34	3.17	A0AV96	0.19	1.39	A0AV96	0.42	4.42	A0AV96	-1.57	5.59	A0AV96	-0.75	2.65	A0AV96	1.04	3.96
A0AVT1	0	0	A0AVT1	0.5	2.35	A0AVT1	0.58	3.66	A0AVT1	0.45	1.78	A0AVT1	1.34	5.36	A0AVT1	0.98	5.8
A0FGR8	-0.36	1.26	A0FGR8	-0.84	2.86	A0FGR8	-0.27	0.95	A0FGR8	-0.2	0.58	A0FGR8	-0.88	3.57	A0FGR8	-0.67	3.28
A0JNW5	-0.71	1.42	A0JNW5	-0.74	0.86	A0JNW5	0.28	0.41	A0JNW5	1.46	1.28	A0JNW5	0.55	0.33	A0JNW5	-1.04	1.65
A0MZ66	-0.04	0.12	A0MZ66	0.19	0.83	A0MZ66	0.34	1.94	A0MZ66	0.51	1.47	A0MZ66	1.56	5.41	A0MZ66	1.06	4.53
A1KXE4	1.02	0.61	A1KXE4	1.46	0.82	A1KXE4	0.05	0.08	A1KXE4	0.92	0.36	A1KXE4	2.23	1.99	A1KXE4	1.95	1.98
A1L0T0	0.31	0.77	A1L0T0	0.03	0.04	A1L0T0	-0.15	0.3	A1L0T0	0.3	1.15	A1L0T0	-0.61	1.14	A1L0T0	-0.48	3.71
A2A3N6	-0.2	0.61	A2A3N6	-0.24	0.81	A2A3N6	-0.09	0.18	A2A3N6	-1.47	0.88	A2A3N6	-0.12	0.13	A2A3N6	1.32	0.85
A2RRP1	0.14	0.49	A2RRP1	-0.1	0.38	A2RRP1	-0.14	0.44	A2RRP1	-0.35	1.52	A2RRP1	-0.19	1.23	A2RRP1	0.09	0.32
A3KMH1	0.04	0.14	A3KMH1	-0.07	0.22	A3KMH1	-0.05	0.29	A3KMH1	0.14	1.18	A3KMH1	-0.09	0.35	A3KMH1	-0.26	4.53
A3KN83	-1.26	1.09	A3KN83	-0.84	0.37	A3KN83	-0.29	0.84	A3KN83	-0.5	1.01	A3KN83	-1.54	3.13	A3KN83	-0.69	1.35
A4D1E9	0.11	0.54	A4D1E9	0.08	0.66	A4D1E9	0.02	0.05	A4D1E9	-0.19	0.68	A4D1E9	-0.54	2.53	A4D1E9	-0.04	0.11
A4D1P6	0.98	1.55	A4D1P6	0.93	1.19	A4D1P6	1.52	0.79	A4D1P6	0.2	0.22	A4D1P6	1.41	0.96	A4D1P6	0.45	0.7
A4QPB2	-0.53	0.88	A4QPB2		0	A4QPB2		0	A4QPB2		0	A4QPB2		0	A4QPB2		0
A5YKK6	0.04	0.3	A5YKK6	0.06	0.81	A5YKK6	0.1	0.73	A5YKK6	-0.1	0.52	A5YKK6	-0.16	0.68	A5YKK6	0.15	1.74
A6NCE7	-0.46	3.68	A6NCE7	-0.07	0.21	A6NCE7	0.47	4.06	A6NCE7	-0.86	2.43	A6NCE7	1.32	3.41	A6NCE7	2.14	8.35
A6NCI4	-0.11	0.13	A6NCI4	-0.04	0.08	A6NCI4	-0.21	0.38	A6NCI4	-0.47	0.52	A6NCI4	-0.42	0.59	A6NCI4	-0.11	0.2
A6NCS6	0.27	0.5	A6NCS6	-0.03	0.04	A6NCS6	-0.61	1.42	A6NCS6	-0.45	0.82	A6NCS6	-0.92	2.1	A6NCS6	-0.59	1.63
A6ND36	-0.68	0.27	A6ND36	0.1	0.09	A6ND36	1.02	0.34	A6ND36	0.19	0.04	A6ND36	0.72	0.25	A6ND36	0.83	0.18
A6NDG6	0.02	0.04	A6NDG6	0.48	1.88	A6NDG6	0.31	0.88	A6NDG6	0.7	3.54	A6NDG6	1.18	5.38	A6NDG6	0.57	3.31
A6NDU8	0.38	0.75	A6NDU8	1.51	3.1	A6NDU8	0.8	4.36	A6NDU8	0.04	0.02	A6NDU8	-0.36	0.17	A6NDU8	0.51	0.55
A6NH11	-0.8	1.39	A6NH11	-0.79	1.37	A6NH11	-0.59	1.59	A6NH11	-1.4	0	A6NH11	-1.5	0.99	A6NH11	0.15	0
A6NHL2	-0.16	0.07	A6NHL2	-1.11	0.29	A6NHL2	1.05	1.23	A6NHL2	1.45	0.67	A6NHL2	2.38	1.81	A6NHL2	0.9	0.65
A6NHQ2	0.62	0	A6NHQ2		0	A6NHQ2	-0.53	1.53	A6NHQ2	0.11	0.43	A6NHQ2	-0.82	0	A6NHQ2	0.32	0
A6NHR9	0	0.02	A6NHR9	-0.16	0.84	A6NHR9	0.07	0.5	A6NHR9	-0.17	2.33	A6NHR9	-0.69	7.74	A6NHR9	-0.26	1.49
A6NHX0	0.05	0.1	A6NHX0	0.45	0.89	A6NHX0	-0.05	0.12	A6NHX0	-1.38	1.09	A6NHX0	-0.31	0.14	A6NHX0	0.52	1.1
A6NIH7	-0.23	0.15	A6NIH7	0.06	0.04	A6NIH7	0.68	0.58	A6NIH7	1.66	1.88	A6NIH7	1.83	2.02	A6NIH7	0.76	1.23
A6NJ78	-0.11	0.53	A6NJ78	-0.34	3.07	A6NJ78	-0.17	0.96	A6NJ78	-0.6	4.65	A6NJ78	-1.22	5.7	A6NJ78	-0.39	3.55
A6NKT7	0.1	0.23	A6NKT7	0.32	1.02	A6NKT7	0.2	0.4	A6NKT7	0.82	2.69	A6NKT7	0.63	2.23	A6NKT7	0.14	0.34
A7E2Y1	0.14	0.08	A7E2Y1	0.53	0.31	A7E2Y1	-0.02	0.01	A7E2Y1	-0.25	0.28	A7E2Y1	-0.99	0.96	A7E2Y1	-0.46	3.02
A8MQT2	-0.48	0.54	A8MQT2	1.51	3.17	A8MQT2	2.17	3.6	A8MQT2	-1.41	1.91	A8MQT2	2.64	4.72	A8MQT2	3.84	5.59
C9JLW8	-1.63	0.63	C9JLW8	0.18	0.18	C9JLW8	1.95	0.79	C9JLW8	0.75	1	C9JLW8	0.98	1.23	C9JLW8	-2.46	3.37
E9PAV3	-0.19	0.82	E9PAV3	-0.26	1.89	E9PAV3	-0.15	0.43	E9PAV3	-0.29	0.5	E9PAV3	0.05	0.07	E9PAV3	0.42	1.4
E9PRG8	-0.1	0.61	E9PRG8	-0.14	1.37	E9PRG8	-0.08	0.33	E9PRG8	-0.37	3.71	E9PRG8	-0.19	0.54	E9PRG8	-0.08	0.81
L0R6Q1	0.81	0.63	L0R6Q1	-0.04	0.02	L0R6Q1	-0.8	0.58	L0R6Q1	0.05	0.06	L0R6Q1	-0.39	0.64	L0R6Q1	-0.83	1.39
L0R819	0.2	0.21	L0R819	0.82	0.96	L0R819	0.64	1.42	L0R819	0.91	0.57	L0R819	0.61	0.28	L0R819	0.02	0.01
L0R8F8	0.09	0.19	L0R8F8	-0.14	0.16	L0R8F8	-0.31	0.75	L0R8F8	-0.27	0.32	L0R8F8	-0.61	0.57	L0R8F8	0.44	1
O00115	-0.59	1.37	O00115	-0.58	1.12	O00115	0.16	0.25	O00115	0.11	0.14	O00115	0.35	0.53	O00115	-0.28	0.78
O00116	-0.08	0.6	O00116	-0.11	1.24	O00116	0.05	0.38	O00116	-0.05	0.28	O00116	-0.37	1.28	O00116	-0.27	4.02
O00124	-0.27	0.63	O00124	-0.74	3.05	O00124	-0.22	0.52	O00124	-1.07	2.7	O00124	-0.81	2.31	O00124	0.35	0.64
O00139	-0.25	0.61	O00139	-0.38	0.92	O00139	-0.07	0.12	O00139	-0.3	1.2	O00139	-0.66	2.97	O00139	-0.07	0.16
O00148	-0.22	1.31	O00148	-0.06	0.32	O00148	0.27	1.42	O00148	-0.03	0.07	O00148	-0.58	1.54	O00148	-0.39	2.6
O00151	-0.01	0.03	O00151	0.23	1.27	O00151	0.22	1.04	O00151	0.57	1.01	O00151	1.05	2.42	O00151	0.55	2.47
O00154	-0.06	0.12	O00154	0.26	1.89	O00154	0.6	2.04	O00154	0.42	2.34	O00154	0.86	6.5	O00154	0.59	3.72
O00159	-0.01	0.02	O00159	-0.27	2.62	O00159	-0.29	1.57	O00159	-0.28	1.47	O00159	-0.84	4.98	O00159	-0.36	2.77
O00161	-0.24	0.93	O00161	-0.55	2.67	O00161	-0.24	0.77	O00161	-0.19	0.71	O00161	-0.28	1.07	O00161	-0.29	2.36
O00165	-1.58	2.5	O00165	-0.16	0.19	O00165	1.32	2.24	O00165	-2.76	3.36	O00165	0.52	0.56	O00165	2.86	4.32
O00170	0.03	0.31	O00170	0.14	2.93	O00170	0.14	1.75	O00170	0.22	2.54	O00170	0.34	3.92	O00170	0.2	3.27
O00178	0.29	0.88	O00178	0.6	2.16	O00178	0.39	1.39	O00178	0.41	0.92	O00178	0.35	0.59	O00178	0.51	2.22
O00186	0.04	0.05	O00186	-0.55	0.82	O00186	-0.52	0.81	O00186	0.79	2.03	O00186	0.74	1.64	O00186	-0.62	1.5
O00192	0.88	1.38	O00192	0.98	1.02	O00192	0.12	0.49	O00192	0.06	0.02	O00192	-0.4	0.1	O00192	-2.37	1.16
O00193	-0.22	0.76	O00193	0.12	0.67	O00193	0.45	1.86	O00193	1.01	1.22	O00193	1.62	2.09	O00193	0.43	3.16
O00203	0.14	0.39	O00203	0.48	4.49	O00203	0.55	1.7	O00203	0.56	1.14	O00203	0.77	1.6	O00203	0.38	2.4
O00217	0.3	1.26	O00217	0.21	0.8	O00217	0	0.01	O00217	-0.02	0.05	O00217	-0.14	0.46	O00217	-0.27	1.83
O00220	-0.07	0.06	O00220	-0.35	0.72	O00220	-0.43	0.38	O00220	-0.26	0.28	O00220	-0.15	0.19	O00220	0.32	0.53
O00231	0.19	1.76	O00231	0.04	0.41	O00231	-0.05	0.31	O00231	0.2	1.43	O00231	0.1	0.55	O00231	0.07	0.74
O00232	0.13	1.04	O00232	0.25	3.45	O00232	0.19	1.92	O00232	0.28	2.15	O00232	0.1	0.49	O00232	0	0.01
O00233	0.12	0.45	O00233	0.42	2.74	O00233	0.2	0.53	O00233	0	0	O00233	1.17	4.76	O00233	1.3	2.44
O00244	0.72	0.57	O00244	1.72	2.3	O00244	0.18	0.14	O00244	1.78	1.54	O00244	2.45	3.17	O00244	0.36	0.28
O00255	-0.13	0.49	O00255	-1.31	1.2	O00255	-0.23	0.57	O00255	-0.19	0.96	O00255	-0.6	1.18	O00255	-0.17	0.95
O00257	0.53	0.4	O00257	0.2	0.11	O00257	0	0	O00257	0.45	0.61	O00257	-0.62	1.01	O00257	-1.48	3.01
O00264	-0.11	0.35	O00264	-0.25	1.21	O00264	-0.22	0.73	O00264	-0.27	1.54	O00264	-0.2	0.66	O00264	-0.15	3.18
O00267	-0.07	0.38	O00267	-0.01	0.03	O00267	0.13	1.61	O00267	0.09	0.7	O00267	-0.28	2.64	O00267	-0.22	2.36
O00268	0.37	0.89	O00268	-0.04	0.04	O00268	-0.46	1.39	O00268	0.22	0.3	O00268	-0.12	0.14	O00268	-0.58	1.59
O00273	0.14	0.22	O00273	0.16	0.31	O00273	0.03	0.05	O00273	-0.04	0.06	O00273	-0.41	1.07	O00273	-0.29	0.63
O00291	-0.25	0.93	O00291	-0.44	2.03	O00291	-0.03	0.06	O00291	-1.19	2.87	O00291	-1.64	3.07	O00291	-0.03	0.03
O00299	-0.07	0.28	O00299	0.27	2.3	O00299	0.33	1.98	O00299	0.29	2.07	O00299	0.64	4.99	O00299	0.59	5.66
O00303	-0.22	1.59	O00303	-0.09	0.41	O00303	-0.04	0.19	O00303	0.39	3.27	O00303	0.34	1.52	O00303	0.02	0.13
O00330	-0.06	0.23	O00330	-0.26	0.98	O00330	-0.4	1.37	O00330	0.25	0.4	O00330	0.38	0.69	O00330	0	0
O00399	-0.16	0.28	O00399	0.2	0.72	O00399	0.22	0.49	O00399	1.37	2.17	O00399	1.74	2.7	O00399	0.52	2.73
O00400	0.65	1.44	O00400	0.72	1.7	O00400	-0.1	0.17	O00400	-0.15	0.19	O00400	0.13	0.2	O00400	0.24	0.47
O00401	0.04	0.13	O00401	0.31	1.79	O00401	0.38	2	O00401	0.12	0.15	O00401	0.47	0.81	O00401	0.34	1.88
O00410	-0.17	0.83	O00410	0.42	3.69	O00410	0.41	2.59	O00410	-0.06	0.12	O00410	0.19	0.46	O00410	0.6	6.66
O00411	-0.15	0.22	O00411	-0.59	1.01	O00411	-0.19	0.36	O00411	-0.29	0.68	O00411	-0.95	3.56	O00411	-0.49	1.27
O00422	-0.09	0.32	O00422	0.05	0.2	O00422	-0.21	1.21	O00422	-0.23	0.58	O00422	0.06	0.11	O00422	0.15	0.5
O00425	0.07	0.41	O00425	0.22	1.33	O00425	0.17	1.95	O00425	-0.12	0.37	O00425	-0.14	0.33	O00425	0.02	0.11
O00429	0.18	0.66	O00429	0.51	4.03	O00429	0.4	1.9	O00429	0.41	1.06	O00429	0.7	1.76	O00429	0.38	5.97
O00442	-0.19	0.51	O00442	0.21	0.59	O00442	0.3	0.94	O00442	-0.04	0.09	O00442	0.4	0.76	O00442	0.58	2.74
O00443	-0.34	0.57	O00443	-0.14	0.14	O00443	0.04	0.08	O00443	-0.78	1.4	O00443	-0.83	1.28	O00443	0.04	0.05
O00458	-0.51	0.75	O00458	2.52	4.63	O00458	3.02	6.98	O00458	-1.61	1.97	O00458	2.42	5.79	O00458	4.19	5.33
O00461	-0.23	0.89	O00461	-0.52	2.69	O00461	-0.23	1.01	O00461	-2.13	7.15	O00461	-1.18	5.73	O00461	0.73	3.18
O00462	-0.07	0.08	O00462	-0.2	0.19	O00462	-0.13	0.15	O00462	-0.16	0.07	O00462	0.57	0.32	O00462	-0.1	0.07
O00468	-0.11	0.27	O00468	-0.8	2.33	O00468	-0.22	1.04	O00468	-1.27	6.01	O00468	-0.73	2.98	O00468	0.73	3.07
O00469	-0.02	0.06	O00469	-0.95	2.45	O00469	-0.77	3.09	O00469	-0.35	1.86	O00469	-1.58	6.47	O00469	-0.84	4.92
O00471	-0.04	0.02	O00471	-0.14	0.05	O00471	0.62	1.73	O00471	-1.76	0.76	O00471	-0.76	0.22	O00471	0.82	0.55
O00479	-0.07	0.12	O00479	-0.24	0.53	O00479	0.23	0.45	O00479	-0.52	3.65	O00479	0.26	0.51	O00479	0.47	1.81
O00483	-0.23	0.72	O00483	-0.45	1.67	O00483	-0.24	0.67	O00483	0.01	0.01	O00483	0.03	0.03	O00483	0.06	0.79
O00487	0.02	0.09	O00487	0.25	2.17	O00487	0.17	1.15	O00487	0.22	1.26	O00487	0.31	1.83	O00487	0.1	0.72
O00488	-0.92	3.12	O00488	-1.54	5.28	O00488	-0.75	1.32	O00488	-1.28	3.29	O00488	-0.93	3.01	O00488	0.5	1.27
O00499	0.07	0.19	O00499	0.39	1.89	O00499	0.23	1.02	O00499	0.13	0.19	O00499	0.99	3.38	O00499	0.67	1.79
O00505	0.07	0.35	O00505	0.18	1.55	O00505	-0.11	0.8	O00505	0.25	1.78	O00505	0	0.01	O00505	-0.01	0.04
O00507	-0.01	0.02	O00507	-0.19	0.41	O00507	-0.37	1.08	O00507	0.57	0.86	O00507	0.08	0.07	O00507	-0.6	1.55
O00515	0.34	1.15	O00515	0.23	0.36	O00515	0.1	0.4	O00515	-0.07	0.08	O00515	0.17	0.36	O00515	-0.15	0.23
O00541	-0.1	0.31	O00541	-0.31	1.24	O00541	-0.05	0.18	O00541	-0.15	0.4	O00541	-0.23	0.61	O00541	-0.01	0.01
O00560	-0.05	0.34	O00560	-0.32	2.16	O00560	-0.33	1.63	O00560	-0.77	4.95	O00560	-0.25	2.67	O00560	0.26	0.84
O00566	0.02	0.05	O00566	-0.05	0.33	O00566	-0.16	0.59	O00566	-0.56	4.18	O00566	-0.87	5.52	O00566	-0.21	1.45
O00567	-0.03	0.18	O00567	-0.13	1.22	O00567	0.03	0.26	O00567	-0.02	0.12	O00567	-0.46	6.05	O00567	-0.3	4.05
O00571	-0.05	0.29	O00571	-0.03	0.17	O00571	0.06	0.42	O00571	0.09	0.4	O00571	-0.29	1.75	O00571	0.06	0.66
O00622	-0.29	0.73	O00622	-1.28	1.9	O00622	-0.34	0.59	O00622	0.36	0.38	O00622	0.29	0.36	O00622	0.37	0.58
O00625	0.13	0.45	O00625	0.5	4.42	O00625	0.25	1.08	O00625	0.04	0.08	O00625	0.91	4.88	O00625	0.8	3.73
O00629	-0.17	1.61	O00629	0.11	1.52	O00629	0.11	0.73	O00629	0.02	0.06	O00629	-0.09	0.41	O00629	-0.18	1.06
O00743	0.06	0.12	O00743	0.24	0.83	O00743	0.19	0.44	O00743	0.4	1.64	O00743	0.43	1.57	O00743	0.3	2.71
O00746	0.22	0.92	O00746	0.36	1.2	O00746	0.27	1.54	O00746	-0.14	0.25	O00746	-1.08	1.67	O00746	-0.62	2
O00754	0.01	0.05	O00754	-0.1	0.72	O00754	-0.07	0.5	O00754	-0.57	3.42	O00754	-0.72	1.85	O00754	-0.31	1.79
O00762	0.17	0.37	O00762	-1.22	1.11	O00762	-0.37	2.2	O00762	-1.69	3.15	O00762	-0.62	2.64	O00762	1.53	2.69
O00764	-0.14	0.24	O00764	0.92	4.5	O00764	1.03	2.6	O00764	0.01	0.01	O00764	1.13	2.32	O00764	1.29	3.03
O00767	-0.4	0.92	O00767	-1.02	2.44	O00767	-0.26	1.09	O00767	-2.45	4.57	O00767	-1.08	2.27	O00767	1.7	4.71
O14490	0.11	0.5	O14490	0.18	0.92	O14490	0.06	0.31	O14490	0.63	1.77	O14490	0.51	1.16	O14490	-0.18	1.5
O14497	1.56	5.59	O14497	-0.38	1.23	O14497	-1.91	5.31	O14497	2.47	7.76	O14497	-0.67	2.44	O14497	-3.03	10.83
O14519	0	0	O14519	0.49	0.13	O14519	0.1	0.02	O14519	-1.12	0.65	O14519	0.17	0.05	O14519	0.03	0
O14521	0.09	0.11	O14521	0.24	0.29	O14521	-0.02	0.03	O14521	0.33	0.97	O14521	0.12	0.19	O14521	-1.04	4.81
O14524	-0.04	0.04	O14524	-1.44	1.45	O14524	-0.56	1.15	O14524	-0.43	0.52	O14524	-0.9	1.66	O14524	-0.74	1.3
O14530	-0.17	1.82	O14530	-0.26	2.29	O14530	-0.08	0.45	O14530	0.07	0.37	O14530	0.55	2.01	O14530	0.5	4.56
O14548	-0.31	1.83	O14548	-0.53	2.43	O14548	-0.22	0.29	O14548	-1.01	7.81	O14548	-0.6	2.62	O14548	0.27	3.29
O14561	-0.08	0.29	O14561	-0.2	1.09	O14561	-0.1	0.43	O14561	-0.39	2.88	O14561	-0.52	3.66	O14561	-0.15	0.53
O14562	-0.15	0.29	O14562	0.62	4.57	O14562	0.3	0.39	O14562	0.61	1.26	O14562	1.11	1.98	O14562	0.71	2.12
O14569	0.16	0.44	O14569	-0.17	0.52	O14569	-0.46	1.33	O14569	-0.03	0.04	O14569	-0.16	0.78	O14569	-0.31	0.6
O14578	-0.94	0.46	O14578	-0.97	0.37	O14578	0.07	0.03	O14578	-0.64	0.28	O14578	-5.02	2.22	O14578	-2.54	1.01
O14579	0.04	0.29	O14579	0.16	2.5	O14579	0.3	3.31	O14579	0.15	0.41	O14579	0.63	2.62	O14579	0.69	6.09
O14617	-0.05	0.18	O14617	0.29	2.84	O14617	0.22	1.11	O14617	0.27	2.22	O14617	0.39	2.99	O14617	0.4	3.83
O14618	-0.04	0.09	O14618	0.35	2.31	O14618	0.21	0.62	O14618	0.49	4.83	O14618	1.13	8.41	O14618	0.59	6.82
O14639	-0.1	0.25	O14639	-0.21	0.8	O14639	0.09	0.2	O14639	-0.04	0.11	O14639	-0.14	1.01	O14639	-0.14	0.37
O14641	-0.21	0.79	O14641	0.36	1.35	O14641	0.6	2.31	O14641	-1.12	0.97	O14641	0.88	0.97	O14641	2.21	4.33
O14646	0.24	0.77	O14646	-0.09	0.19	O14646	-0.34	0.99	O14646	-0.3	0.94	O14646	-0.86	2.89	O14646	-0.2	0.63
O14647	1.76	1.79	O14647	0.03	0.06	O14647	-1.87	1.91	O14647	4.47	9.51	O14647	-0.48	1.13	O14647	-4.94	10.19
O14653	0.11	0.31	O14653	-0.15	0.63	O14653	-0.38	0.97	O14653	-0.38	0.7	O14653	0.05	0.13	O14653	0.21	0.33
O14656	-0.04	0.08	O14656	-0.22	0.82	O14656	-0.18	0.54	O14656	-0.1	0.13	O14656	-0.55	1.17	O14656	-0.23	0.88
O14657	-0.28	1.93	O14657	-0.86	2.41	O14657	-0.04	0.14	O14657	-0.7	4.2	O14657	-1.35	3.99	O14657	-0.39	1.51
O14662	0.2	0.78	O14662	0.21	1.12	O14662	-0.25	0.57	O14662	0.06	0.26	O14662	-1.11	1.19	O14662	-0.64	3.32
O14672	-0.27	0.83	O14672	-0.72	3.19	O14672	-0.52	2.41	O14672	-0.91	4.59	O14672	-0.89	4.43	O14672	0	0
O14686	0.03	0.05	O14686	-1	1.95	O14686	-0.41	0.92	O14686	-0.56	0.82	O14686	-1.87	1.14	O14686	-1.47	0.94
O14732	-0.75	0.45	O14732	-0.14	0.07	O14732	0.47	0.39	O14732	0.11	0.09	O14732	0.07	0.05	O14732	0.39	1.09
O14734	-0.07	0.18	O14734	-0.18	0.41	O14734	-0.19	0.95	O14734	0.32	0.58	O14734	-0.04	0.04	O14734	-0.38	3.29
O14735	-0.12	0.14	O14735	-0.99	2.01	O14735	-0.75	1.38	O14735	0.08	0.04	O14735	0.37	0.18	O14735	-0.04	0.05
O14737	-0.37	1.06	O14737	0.06	0.13	O14737	0.48	1.24	O14737	0.32	0.61	O14737	1.11	3.57	O14737	0.83	2.74
O14744	-0.07	0.24	O14744	0.32	4.23	O14744	0.35	1.79	O14744	0.37	1.89	O14744	0.45	2.46	O14744	0.35	3.13
O14745	0.13	0.94	O14745	0.3	2.41	O14745	0.19	1.82	O14745	0.09	0.28	O14745	0.38	2.21	O14745	0.28	1.4
O14757	-0.71	0.92	O14757	-0.23	0.26	O14757	0.66	0.64	O14757	-1.02	0.41	O14757	0.39	0.21	O14757	1.19	0.95
O14763	-0.2	0.48	O14763	0.52	3.23	O14763	0.66	0.94	O14763	-1.36	6.2	O14763	1.09	4.26	O14763	2.7	10.02
O14773	-0.13	0.33	O14773	-0.4	2.1	O14773	-0.33	1.13	O14773	-0.57	2.32	O14773	-0.08	0.15	O14773	-0.12	0.58
O14776	0.19	1.04	O14776	0.07	0.3	O14776	-0.01	0.06	O14776	0.08	0.35	O14776	-0.22	1.26	O14776	-0.2	1.95
O14777	-0.15	0.6	O14777	-0.08	0.3	O14777	0.13	0.65	O14777	-0.19	0.44	O14777	-0.46	2.82	O14777	-0.18	0.36
O14786	-0.41	1.4	O14786	-0.28	0.99	O14786	0.09	0.18	O14786	-1.91	7.5	O14786	-1.59	5.19	O14786	0.25	0.51
O14802	-0.01	0.05	O14802	0.27	1.56	O14802	0.06	0.27	O14802	0.02	0.05	O14802	-0.73	2.25	O14802	-0.34	2.64
O14818	-0.16	1.39	O14818	0.06	0.51	O14818	0.26	2.87	O14818	0	0.03	O14818	0.37	6.69	O14818	0.32	2.69
O14828	0.07	0.09	O14828	-0.18	0.29	O14828	0.03	0.06	O14828	-0.38	1.13	O14828	-0.63	2.12	O14828	0.17	0.73
O14832	-0.8	1.83	O14832	-1.16	3.04	O14832	-0.45	0.59	O14832	-0.94	1.35	O14832	-0.29	0.31	O14832	0.33	0.41
O14841	0.2	0.71	O14841	0.94	3.2	O14841	0.74	4.11	O14841	0.6	1.56	O14841	0.97	0.83	O14841	0.58	3.17
O14874	0	0.01	O14874	-0.33	2.1	O14874	-0.24	1.21	O14874	-1.92	1.08	O14874	-0.36	1.25	O14874	1.55	0.56
O14880	-0.04	0.04	O14880	0.02	0.02	O14880	0.16	0.39	O14880	-0.33	0.72	O14880	-0.77	0.85	O14880	-0.37	0.86
O14893	-0.03	0.04	O14893	0.05	0.2	O14893	-0.12	0.17	O14893	0.13	0.24	O14893	0.3	0.85	O14893	0.26	0.61
O14907	-0.29	0.34	O14907	0.23	0.46	O14907	0.45	0.65	O14907	0.19	0.2	O14907	1.24	3.33	O14907	1.1	2.2
O14908	0.07	0.18	O14908	0.43	1.56	O14908	0.06	0.26	O14908	0.22	0.45	O14908	0.58	2.93	O14908	0.52	1.3
O14910	0.03	0.08	O14910	-0.26	0.78	O14910	-0.33	1.01	O14910	0.5	0.57	O14910	0.49	0.57	O14910	-0.25	0.54
O14925	-0.15	1.56	O14925	-0.4	2.08	O14925	-0.15	1.93	O14925	-0.76	3.08	O14925	-0.94	3.35	O14925	-0.17	1.11
O14929	-0.15	1.18	O14929	-0.09	0.35	O14929	0.11	0.6	O14929	-0.51	2.78	O14929	-1.01	3.35	O14929	-0.16	0.96
O14936	-0.11	0.63	O14936	-0.36	3.51	O14936	-0.23	1.13	O14936	-0.22	0.95	O14936	-0.58	3.51	O14936	-0.23	1.54
O14949	-0.17	0.11	O14949	-1.27	1.04	O14949	-0.24	0.16	O14949	0.36	0.53	O14949	-0.19	0.12	O14949	-0.27	0.41
O14957	0.4	1.57	O14957	0.38	0.94	O14957	0.13	0.41	O14957	0.05	0.08	O14957	-0.55	1.05	O14957	-0.53	1.52
O14964	0.14	1.04	O14964	0.25	1.95	O14964	0.09	0.86	O14964	0.27	2.09	O14964	0.67	5.93	O14964	0.47	3.11
O14965	-0.93	5.66	O14965	-0.93	4.4	O14965	0.26	1.58	O14965	-2.56	8.05	O14965	-1.61	6.23	O14965	1.18	4.59
O14966	1.15	0.27	O14966	0.57	0.14	O14966	-1.51	0.43	O14966	0.63	0.36	O14966	-1.16	1.09	O14966	-1.35	0.24
O14967	0.06	0.18	O14967	-0.76	6.17	O14967	-0.82	3.4	O14967	-0.23	3.23	O14967	-1.75	8.96	O14967	-1.14	7.34
O14974	-0.07	0.71	O14974	-0.13	1.95	O14974	-0.05	0.42	O14974	-0.21	0.56	O14974	-0.19	0.5	O14974	0.11	1.32
O14975		0	O14975		0	O14975		0	O14975	-2.27	1.88	O14975	-1.72	1.07	O14975	2.02	0
O14976	0.15	0.3	O14976	0.16	0.28	O14976	0.25	0.41	O14976	0.13	0.3	O14976	0.04	0.04	O14976	0.12	0.52
O14979	-0.15	0.73	O14979	-0.18	1.65	O14979	0.13	0.64	O14979	-0.3	2.38	O14979	-0.56	5.24	O14979	-0.12	0.83
O14980	-0.05	0.22	O14980	0.11	0.88	O14980	0.17	1.14	O14980	0.2	0.57	O14980	0.06	0.12	O14980	0.03	0.17
O14981	0.24	0.31	O14981	0.27	1.12	O14981	-0.02	0.03	O14981	-0.03	0.06	O14981	-0.35	0.74	O14981	0.47	1.12
O15020	-0.27	1.58	O15020	-0.61	3.31	O15020	-0.34	1.36	O15020	-0.23	0.95	O15020	-0.31	1.43	O15020	-0.32	1.42
O15027	0.04	0.26	O15027	0.29	2.99	O15027	0.3	3.12	O15027	0.15	0.23	O15027	0.24	0.38	O15027	0.16	2.09
O15031	-0.37	0.93	O15031	-0.49	1.71	O15031	-0.09	0.13	O15031	-1	4	O15031	-1.45	4.41	O15031	-0.38	0.93
O15042	0.17	0.64	O15042	-0.07	0.2	O15042	-0.04	0.23	O15042	0.05	0.24	O15042	-0.32	2.49	O15042	-0.4	3.39
O15047	1.73	7.04	O15047	-0.06	0.17	O15047	-1.98	5.26	O15047	1.54	4.71	O15047	-0.61	1.29	O15047	-2.11	4.91
O15067	-0.08	0.31	O15067	0.43	2.94	O15067	0.5	2.88	O15067	0.1	0.24	O15067	0.14	0.41	O15067	0.37	2.41
O15084	0.3	1.11	O15084	0.62	3.27	O15084	0.3	1.38	O15084	0.7	0.86	O15084	0.77	0.9	O15084	0.55	4.29
O15091	-0.14	0.28	O15091	-0.26	0.82	O15091	-0.16	0.31	O15091	-0.48	2.26	O15091	-1.37	6.48	O15091	-0.65	3.28
O15111	0.21	1.11	O15111	0.18	0.32	O15111	0.14	0.68	O15111	0.61	1.24	O15111	0.7	1.51	O15111	0.22	1.12
O15116	0.04	0.07	O15116	0.75	1.86	O15116	0.43	1.9	O15116	-0.16	0.17	O15116	-0.14	0.16	O15116	0.19	0.31
O15118	-0.07	0.15	O15118	-0.54	2.02	O15118	-0.49	2.29	O15118	-0.41	1.58	O15118	-1.03	2.34	O15118	-0.83	3.7
O15120	0.31	0.44	O15120	0.33	0.43	O15120	-0.15	0.31	O15120	0.34	0.67	O15120	0.11	0.18	O15120	-0.46	0.96
O15121	-0.12	0.6	O15121	-0.27	0.99	O15121	-0.04	0.11	O15121	-0.39	1.06	O15121	-1.04	2.37	O15121	-0.09	0.27
O15126	-0.16	0.2	O15126	-0.35	0.57	O15126	0.12	0.15	O15126	-0.43	0.64	O15126	-0.5	1.16	O15126	-0.27	0.37
O15127	0.06	0.24	O15127	-0.15	0.83	O15127	-0.06	0.2	O15127	-0.3	0.87	O15127	-0.27	0.63	O15127	0.12	0.41
O15143	0.01	0.03	O15143	0.09	0.53	O15143	0.2	0.98	O15143	-0.03	0.13	O15143	0.02	0.09	O15143	0.2	2.24
O15144	-0.03	0.11	O15144	0.09	0.66	O15144	0.06	0.22	O15144	0.03	0.14	O15144	0.42	3.76	O15144	0.34	2.25
O15145	-0.1	0.5	O15145	-0.11	0.6	O15145	0.07	0.46	O15145	0.14	0.53	O15145	0.33	1.65	O15145	0.18	1.27
O15155	-1.89	0.48	O15155	0.07	0.07	O15155	1.89	0.47	O15155	0.3	0.83	O15155	0.38	0.86	O15155	0.15	0.55
O15160	0.3	1.82	O15160	0.18	1.21	O15160	-0.07	0.34	O15160	0.35	1.02	O15160	-0.18	0.37	O15160	-0.21	1.73
O15164	-0.23	1.88	O15164	-0.39	2.9	O15164	-0.12	0.76	O15164	-0.72	4.02	O15164	-0.99	5.78	O15164	-0.25	1.13
O15173	0.13	0.19	O15173	-0.25	0.45	O15173	-0.35	0.45	O15173	0.12	0.22	O15173	0.32	0.55	O15173	0.19	0.79
O15212	-0.16	0.45	O15212	0.18	0.6	O15212	0.16	0.38	O15212	0.5	1.36	O15212	0.76	2.19	O15212	0.24	0.65
O15213	-0.33	1.2	O15213	-0.33	2.83	O15213	-0.13	0.29	O15213	0.06	0.09	O15213	-0.29	0.62	O15213	-0.02	0.03
O15226	-0.03	0.1	O15226	-0.2	1.19	O15226	-0.13	0.6	O15226	-0.26	1.88	O15226	-0.77	3.15	O15226	-0.39	3.15
O15228	-0.47	0.81	O15228	-0.35	0.47	O15228	0.06	0.3	O15228	-0.17	1.62	O15228	-0.3	0.91	O15228	-0.5	2.62
O15230	-0.82	3.38	O15230	-1.97	5.46	O15230	-0.75	1.82	O15230	-2.29	5.52	O15230	-2.01	2.91	O15230	-0.12	0.18
O15234	0.36	0.69	O15234	0.36	1.04	O15234	0.03	0.03	O15234	1.41	1.05	O15234	-0.08	0.06	O15234	-1.63	1.42
O15235	-0.3	1.06	O15235	-0.22	0.49	O15235	0.02	0.05	O15235	-0.04	0.06	O15235	-0.34	0.71	O15235	-0.26	1.36
O15254	-0.2	0.64	O15254	0	0	O15254	-0.07	0.21	O15254	-0.23	1.52	O15254	-0.71	1.23	O15254	-0.7	2.67
O15258	-0.01	0.04	O15258	-0.17	0.95	O15258	0.07	0.17	O15258	0.09	0.26	O15258	0.25	0.69	O15258	-0.04	0.19
O15260	0.14	0.65	O15260	0.03	0.07	O15260	-0.16	0.59	O15260	0.09	0.28	O15260	-0.29	2.79	O15260	-0.49	1.55
O15269	-0.53	1.96	O15269	-1.12	4.37	O15269	-0.29	0.93	O15269	-0.36	1.24	O15269	-0.72	2.84	O15269	-0.36	1.97
O15270	0.33	0.2	O15270	0.01	0.01	O15270	-0.41	0.26	O15270	0.02	0.01	O15270	-1	0.52	O15270	0.62	0.29
O15294	-0.64	2.97	O15294	-1.06	5.07	O15294	-0.38	1.57	O15294	-1.13	8.88	O15294	-1.41	5.44	O15294	-0.25	1.82
O15305	0.08	0.13	O15305	0.85	2.89	O15305	0.52	1.53	O15305	0.26	0.53	O15305	1.19	3.5	O15305	0.95	5.32
O15321	-0.07	0.12	O15321	-0.18	0.27	O15321	-0.05	0.1	O15321	-0.76	1.67	O15321	-0.28	0.51	O15321	-0.01	0.02
O15347	0.03	0.09	O15347	-0.15	0.74	O15347	0.09	0.39	O15347	-0.03	0.08	O15347	-0.34	1.1	O15347	-0.17	1.05
O15355	-0.12	0.2	O15355	-0.04	0.06	O15355	0.15	0.36	O15355	0.12	0.25	O15355	-0.13	0.31	O15355	-0.46	1.82
O15371	0.06	0.49	O15371	-0.01	0.04	O15371	0.14	0.6	O15371	-0.21	0.77	O15371	-0.48	1.65	O15371	0.14	0.51
O15372	-0.19	0.4	O15372	-0.17	0.33	O15372	0.34	0.94	O15372	-0.17	0.33	O15372	-0.34	0.66	O15372	0.21	0.82
O15381	-0.07	0.1	O15381	-0.27	0.67	O15381	-0.19	0.34	O15381	-0.23	0.42	O15381	-0.24	0.29	O15381	-0.16	0.31
O15382	-0.08	0.2	O15382	-0.28	1.05	O15382	-0.09	0.29	O15382	0.06	0.09	O15382	-0.4	0.89	O15382	-0.39	2.86
O15397	0.32	1.08	O15397	-0.05	0.15	O15397	-0.45	1.85	O15397	0.42	0.86	O15397	-0.22	0.35	O15397	-0.13	0.38
O15400	0.08	0.25	O15400	-0.1	0.57	O15400	-0.04	0.13	O15400	-0.2	0.86	O15400	-0.03	0.13	O15400	-0.21	0.83
O15427	0.09	0.83	O15427	-0.36	2.29	O15427	-0.34	1.85	O15427	0.04	0.16	O15427	-0.95	5.71	O15427	-0.67	3.85
O15431	-0.22	0.62	O15431	-0.22	0.53	O15431	-0.19	0.44	O15431	-0.63	1.31	O15431	0.01	0.01	O15431	0.7	5.17
O15446	0.28	0.75	O15446	-0.02	0.04	O15446	-0.25	0.87	O15446	0.42	1.82	O15446	0.12	0.28	O15446	-0.42	2.65
O15460	0.07	0.05	O15460	-0.3	0.21	O15460	0.07	0.07	O15460	0.05	0.08	O15460	-0.41	0.82	O15460	-0.26	0.85
O15479	-0.06	0.29	O15479	0.01	0.04	O15479	0.04	0.24	O15479	0.25	1.69	O15479	0.13	0.43	O15479	0.13	1.87
O15484	0.08	0.12	O15484	0.68	1.17	O15484	0.26	0.54	O15484	-0.06	0.1	O15484	-0.23	0.21	O15484	-0.01	0.03
O15498	0.01	0.02	O15498	0.24	0.39	O15498	0.28	0.61	O15498	1.59	3.26	O15498	1.52	3.46	O15498	-0.3	0.73
O15504	0.53	1.15	O15504	0.44	0.75	O15504	-0.33	0.97	O15504	-0.35	0.34	O15504	-0.54	0.49	O15504	-0.42	0.66
O15511	-0.27	1.7	O15511	-0.13	1.14	O15511	0.02	0.08	O15511	-0.32	0.71	O15511	0.48	1.86	O15511	0.7	2.39
O15514	-0.08	0.45	O15514	-0.07	0.31	O15514	0.06	0.31	O15514	-0.61	3.16	O15514	-0.48	5.1	O15514	-0.12	0.21
O15541	-0.21	0.69	O15541	0.53	2.43	O15541	0.54	2.07	O15541	-0.18	0.33	O15541	0.92	4.33	O15541	1.15	3.1
O15550	0.1	0.13	O15550	-0.08	0.1	O15550	0.37	0.58	O15550	-1.79	1.81	O15550	-1.93	1.36	O15550	-1.23	0.93
O43143	0.02	0.08	O43143	-0.14	0.83	O43143	0.04	0.24	O43143	-0.1	1.82	O43143	-0.71	7.48	O43143	-0.35	4.9
O43148	-0.02	0.07	O43148	0.15	1.11	O43148	0.06	0.32	O43148	0.05	0.37	O43148	0.03	0.11	O43148	-0.12	0.82
O43149	-0.48	0.31	O43149	-0.5	0.28	O43149	0.09	0.07	O43149	0.97	1.18	O43149	0.78	0.71	O43149	-0.97	1.02
O43156	0.07	0.23	O43156	-0.13	0.27	O43156	-0.27	1.87	O43156	-0.06	0.21	O43156	-0.29	0.59	O43156	-0.18	0.37
O43159	0.06	0.21	O43159	-0.01	0.03	O43159	-0.08	0.3	O43159	0.17	0.87	O43159	-0.23	1.29	O43159	-0.36	3.24
O43169	0.03	0.1	O43169	0	0.01	O43169	0.06	0.17	O43169	-0.39	1.07	O43169	-0.46	1.95	O43169	-0.25	0.73
O43172	-0.1	0.36	O43172	-0.44	2.39	O43172	-0.1	0.51	O43172	0.01	0.03	O43172	-0.38	2.45	O43172	-0.23	1.65
O43175	0.07	0.2	O43175	0.49	5.17	O43175	0.4	1.64	O43175	0.59	3.21	O43175	1.19	6.25	O43175	0.78	5.37
O43181	-0.01	0.01	O43181	-0.16	0.16	O43181	0.08	0.09	O43181	0.46	0.39	O43181	0.51	0.44	O43181	-0.25	0.43
O43237	-0.11	0.33	O43237	-0.29	1.93	O43237	-0.03	0.08	O43237	-0.23	0.76	O43237	0.17	0.52	O43237	0.52	2.48
O43242	-0.01	0.02	O43242	0.12	0.47	O43242	0.2	0.88	O43242	0.19	0.4	O43242	0.16	0.53	O43242	0.05	0.11
O43251	0.03	0.08	O43251	-0.11	0.29	O43251	0.01	0.02	O43251	-0.5	1.56	O43251	-0.64	2.74	O43251	-0.45	1.29
O43252	-0.03	0.11	O43252	0.01	0.03	O43252	0.06	0.19	O43252	-0.09	0.18	O43252	-0.06	0.13	O43252	0.09	0.22
O43264	0.1	0.58	O43264	0.37	3.24	O43264	0.11	0.6	O43264	-0.14	0.39	O43264	-0.39	1.03	O43264	-0.19	1.39
O43290	-0.05	0.1	O43290	-0.1	0.41	O43290	-0.05	0.11	O43290	-0.15	0.4	O43290	-0.14	0.37	O43290	0	0
O43292	0.2	0.35	O43292	-0.64	1.15	O43292	-0.67	1.62	O43292	0.06	0.07	O43292	-1.2	2.05	O43292	-1.06	2.56
O43299	-0.03	0.32	O43299	0.19	1.67	O43299	0.18	1.72	O43299	-0.09	0.39	O43299	0.5	1.46	O43299	0.91	4.98
O43314	0.25	0.44	O43314	0.44	0.77	O43314	0.48	1.05	O43314	1.65	4.49	O43314	1.86	5.78	O43314	0.58	1.89
O43324	0.06	0.14	O43324	-0.23	0.59	O43324	-0.08	0.24	O43324	0.09	0.56	O43324	0.06	0.13	O43324	0.18	0.86
O43347	-0.07	0.43	O43347	0.06	0.13	O43347	0.05	0.21	O43347	0.07	0.29	O43347	-0.71	1.12	O43347	-0.38	2.8
O43379	-0.1	0.18	O43379	0.15	0.6	O43379	0.38	0.96	O43379	-0.18	0.34	O43379	-0.35	0.71	O43379	-0.23	0.58
O43390	0.17	0.43	O43390	0.02	0.09	O43390	0.05	0.08	O43390	-0.26	1.58	O43390	-0.65	3.79	O43390	-0.18	0.77
O43395	-0.07	0.16	O43395	-0.18	0.52	O43395	-0.16	0.68	O43395	-0.38	3.05	O43395	-0.75	5.52	O43395	-0.25	1.82
O43396	-0.2	0.54	O43396	0.31	1.27	O43396	0.32	1.04	O43396	-0.26	1.2	O43396	0.79	4.01	O43396	1	6.99
O43399	-0.04	0.22	O43399	0.44	4.31	O43399	0.28	1.99	O43399	-0.03	0.06	O43399	0.9	3.99	O43399	0.76	3.03
O43402	-0.26	0.44	O43402	0.02	0.04	O43402	-0.06	0.06	O43402	-0.91	1.94	O43402	-0.25	0.46	O43402	0.45	0.73
O43405	-1.5	0.8	O43405	-0.9	0.47	O43405	0.98	0.4	O43405	-3.69	0	O43405	-1.72	1.2	O43405	2.2	0
O43427	0.22	0.52	O43427	0.29	0.33	O43427	-0.09	0.11	O43427	-0.69	1.65	O43427	-2.09	2.49	O43427	-0.51	1.89
O43432	-1.01	0	O43432		0	O43432	1.35	0	O43432		0	O43432		0	O43432	-0.12	0
O43447	0.06	0.31	O43447	0.01	0.02	O43447	-0.04	0.21	O43447	0.01	0.05	O43447	-0.12	0.43	O43447	0.02	0.11
O43464	0.74	0.52	O43464	1.3	1	O43464	0.33	0.27	O43464	0.36	0.31	O43464	1.06	1.16	O43464	-0.74	0.78
O43488	0.19	0.35	O43488	0.28	2.27	O43488	0.12	0.22	O43488	0.2	0.89	O43488	0.91	4.69	O43488	0.7	4.54
O43490	-0.39	1.36	O43490	-0.66	2.38	O43490	-0.4	1.76	O43490	-1.37	6.39	O43490	-1.64	6.9	O43490	-0.38	1.65
O43491	-0.02	0.32	O43491	-0.05	1.03	O43491	0.01	0.12	O43491	-0.04	0.37	O43491	-0.27	2.91	O43491	-0.22	2.72
O43493	-0.42	1.9	O43493	-1.25	6.93	O43493	-1.09	3.62	O43493	-1.96	6.08	O43493	-1.56	6.31	O43493	-0.56	2.27
O43504	-0.53	1.63	O43504	-0.56	1.32	O43504	-0.14	0.48	O43504	-0.74	3.35	O43504	-0.27	0.26	O43504	0.43	2.51
O43505	-0.4	0.44	O43505	-0.42	0.5	O43505	-0.13	0.14	O43505	-1.3	4.29	O43505	-1.2	3.14	O43505	0.25	0.6
O43567	0	0.01	O43567	-0.06	0.47	O43567	-0.39	1.81	O43567	-0.59	2.4	O43567	-1.2	1.13	O43567	-0.35	1.78
O43572	0.52	0.88	O43572	0.33	0.47	O43572	-0.16	0.2	O43572	0.38	0.34	O43572	1.78	1.67	O43572	0.96	0
O43583	0.27	1.15	O43583	0.67	3.14	O43583	0.25	0.87	O43583	0.6	1.87	O43583	0.95	2.83	O43583	0.33	0.74
O43592	-0.12	0.49	O43592	0.34	2.21	O43592	0.47	2.41	O43592	0.64	2.05	O43592	0.63	1.71	O43592	0.38	2.06
O43598	0.14	0.28	O43598	0.88	3.45	O43598	0.05	0.08	O43598	0.86	1.9	O43598	2.12	7.19	O43598	1.07	2.53
O43615	-0.07	0.38	O43615	-0.05	0.21	O43615	-0.19	1.06	O43615	0.03	0.09	O43615	0.01	0.03	O43615	-0.14	0.76
O43617	-0.18	0.6	O43617	-0.35	1.02	O43617	0.23	0.96	O43617	0.72	2.4	O43617	1.43	4.53	O43617	0.65	3.34
O43633	-0.56	1.68	O43633	-0.26	0.66	O43633	0.23	0.47	O43633	-0.72	1.49	O43633	0.49	1.74	O43633	0.65	1.11
O43657	-0.22	0.54	O43657	-0.4	2.59	O43657	0.03	0.06	O43657	-0.46	1.83	O43657	-0.44	0.99	O43657	0.03	0.08
O43660	-0.17	1.24	O43660	-0.27	1.99	O43660	0.03	0.21	O43660	-0.4	3.49	O43660	-0.5	4.17	O43660	-0.22	1.92
O43663	-0.56	3.68	O43663	-0.73	2.4	O43663	-0.46	3.51	O43663	-0.99	3.9	O43663	-1.76	7.34	O43663	-0.77	2.76
O43670	-0.12	0.21	O43670	-0.03	0.05	O43670	-0.02	0.05	O43670	0.5	0.88	O43670	0.55	0.85	O43670	-0.04	0.12
O43674	-0.14	1.43	O43674	-0.04	0.12	O43674	-0.1	0.74	O43674	-0.29	1.68	O43674	-0.56	3.15	O43674	-0.17	0.7
O43676	-0.09	0.25	O43676	-0.55	2.52	O43676	-0.31	1.55	O43676	-0.17	0.44	O43676	-0.22	0.45	O43676	0.01	0.03
O43678	-0.23	0.68	O43678	-0.57	2.72	O43678	-0.28	0.62	O43678	-0.24	0.63	O43678	0.03	0.05	O43678	0.16	0.67
O43681	-0.6	3.75	O43681	-0.04	0.12	O43681	0.49	2.23	O43681	-0.06	0.14	O43681	0.75	2.77	O43681	0.82	4.16
O43684	-0.11	1.29	O43684	-0.08	0.9	O43684	0.13	1.25	O43684	0.01	0.1	O43684	-0.22	2.28	O43684	-0.15	3.47
O43707	-0.07	0.54	O43707	0.05	0.36	O43707	0.13	1.95	O43707	0.01	0.03	O43707	0.1	0.26	O43707	0.18	2.05
O43708	0.08	0.26	O43708	0.66	2.63	O43708	0.4	3	O43708	0.07	0.04	O43708	0.04	0.02	O43708	0.32	0.29
O43709	-0.77	2.59	O43709	-0.85	1.45	O43709	-0.04	0.04	O43709	-0.35	1.19	O43709	-0.79	2.27	O43709	-0.34	0.64
O43715	-0.87	1.25	O43715	-0.62	3.41	O43715	0.17	0.16	O43715	-0.98	3.45	O43715	-1.11	5.03	O43715	-0.85	0.91
O43716	0.16	1.11	O43716	0.39	4.44	O43716	0.31	2.08	O43716	0.4	1.08	O43716	0.74	2.31	O43716	0.48	4.84
O43719	0.09	0.37	O43719	-0.31	1.68	O43719	-0.17	1.09	O43719	-0.06	0.15	O43719	-0.49	2.36	O43719	-0.34	1.88
O43747	-0.23	1.99	O43747	0.31	2.68	O43747	0.4	5.28	O43747	-0.12	0.5	O43747	0.01	0.01	O43747	0.3	2.27
O43760	0.13	0.48	O43760	-0.08	0.23	O43760	-0.4	3.22	O43760	0.08	0.43	O43760	-0.01	0.02	O43760	0.07	0.12
O43765	-0.09	0.43	O43765	0.33	2.05	O43765	0.43	3.95	O43765	-0.17	0.53	O43765	0.71	3.83	O43765	0.92	4.58
O43768	-0.07	0.16	O43768	0.2	0.65	O43768	0.43	1.55	O43768	0.95	1.22	O43768	1.84	3.26	O43768	0.89	1.75
O43772	-0.12	0.51	O43772	-0.14	0.7	O43772	0.03	0.1	O43772	-0.02	0.07	O43772	0.15	0.57	O43772	-0.26	1.28
O43776	0	0.01	O43776	0.22	1.08	O43776	0.38	3.11	O43776	0.2	0.54	O43776	0.92	2.98	O43776	0.75	4.99
O43795	-0.08	0.31	O43795	-0.19	1.21	O43795	-0.09	0.35	O43795	-0.12	2.01	O43795	-0.69	5.8	O43795	-0.32	4.07
O43808		0	O43808		0	O43808	0.36	0.29	O43808	-0.63	1.28	O43808	-1.76	0	O43808	-3.57	1.2
O43809	-0.1	0.47	O43809	-0.2	1.27	O43809	-0.01	0.03	O43809	-0.14	0.85	O43809	-0.27	1.19	O43809	-0.25	1.74
O43813	-0.03	0.05	O43813	0.67	3.89	O43813	0.51	1.08	O43813	0.82	1.48	O43813	1.81	4.02	O43813	1.05	3.4
O43815	0.59	1.22	O43815	0.87	1.77	O43815	-0.21	0.54	O43815	0.01	0.01	O43815	-0.73	1.02	O43815	-0.37	1.03
O43818	0.05	0.19	O43818	-0.02	0.06	O43818	-0.12	0.67	O43818	0.02	0.12	O43818	-0.28	0.69	O43818	-0.05	0.26
O43819	-0.1	0.2	O43819	-0.32	0.64	O43819	-0.13	0.31	O43819	-0.35	1.38	O43819	-0.77	1.9	O43819	-0.61	1.52
O43823	0.12	0.31	O43823	-0.01	0.01	O43823	-0.04	0.09	O43823	-0.19	0.51	O43823	-0.28	1.69	O43823	-0.11	0.29
O43826	0.81	0.62	O43826	-0.91	0.34	O43826	-1.13	0.76	O43826	0.82	0.4	O43826	0.68	0.47	O43826	-1.06	0.57
O43837	0.86	4.02	O43837	-0.22	1.36	O43837	-0.95	3.74	O43837	1.37	7.84	O43837	-0.54	3.78	O43837	-2.02	11.16
O43847	0.02	0.05	O43847	0.19	0.82	O43847	0.32	0.98	O43847	-0.05	0.09	O43847	0.71	2.39	O43847	0.85	4.47
O43852	-0.1	0.3	O43852	-0.32	4.24	O43852	-0.18	0.61	O43852	-0.72	5.73	O43852	-0.87	6.45	O43852	-0.14	0.78
O43865	0.07	0.25	O43865	0.32	1.84	O43865	0.18	1.4	O43865	0.18	1.39	O43865	0.36	3.07	O43865	0.21	2.4
O43903	-0.21	0.56	O43903	0.55	2.59	O43903	0.44	1.1	O43903	0.57	0.51	O43903	1.29	1.85	O43903	0.62	0.87
O43913	-0.08	0.14	O43913	-0.21	0.48	O43913	0.39	1.37	O43913	-0.33	2.97	O43913	-0.74	4.41	O43913	-0.43	2.67
O43920	0	0	O43920	-0.3	0.21	O43920	-0.55	1.55	O43920	0.7	0.73	O43920	1.18	1.59	O43920	0.32	0.38
O60216	-0.09	0.22	O60216	-0.07	0.21	O60216	-0.02	0.05	O60216	-0.39	1.5	O60216	-0.75	2.46	O60216	-0.36	1.04
O60218	-0.09	0.1	O60218	0.49	1	O60218	0.31	0.42	O60218	-0.08	0.15	O60218	0.7	2.47	O60218	0.99	2.68
O60220	0.18	0.14	O60220	0.39	0.31	O60220	0.08	0.25	O60220	-0.33	0.56	O60220	-0.23	0.22	O60220	-0.01	0.01
O60231	0.1	0.53	O60231	0.07	0.28	O60231	0.11	0.4	O60231	-0.01	0.05	O60231	-0.42	2.91	O60231	-0.26	3.14
O60232	0.01	0.02	O60232	0.36	1.72	O60232	0.03	0.09	O60232	0.65	2.25	O60232	1.06	3.86	O60232	0.28	1.67
O60244	-0.29	0.32	O60244	-0.16	0.19	O60244	-0.24	0.18	O60244	-0.86	0.53	O60244	-2.06	0.98	O60244	-0.21	0.14
O60245	0.01	0.03	O60245	-0.68	3.03	O60245	-0.86	3.11	O60245	-0.67	3.82	O60245	-2.47	3.86	O60245	-1.16	3.02
O60256	-0.01	0.01	O60256	0.34	0.96	O60256	0.13	0.31	O60256	0.27	1.33	O60256	0.58	2.21	O60256	0.43	2.02
O60264	0.38	1.51	O60264	-0.42	2.84	O60264	-0.53	2.09	O60264	1.4	5.34	O60264	-0.59	3.69	O60264	-1.82	6.36
O60271	0.01	0.03	O60271	0.53	3.01	O60271	0.59	3.62	O60271	0.12	0.11	O60271	0.86	1.13	O60271	0.92	4.4
O60282	-0.15	0.18	O60282	0.1	0.1	O60282	0.09	0.16	O60282	0.18	0	O60282	-0.17	0	O60282	-0.34	0.7
O60287	0.16	0.34	O60287	-0.02	0.06	O60287	-0.09	0.18	O60287	-0.21	0.92	O60287	-0.84	5.81	O60287	-0.59	2.48
O60291	0.56	0.34	O60291	0.24	0.11	O60291	-0.28	0.29	O60291	-1.2	0.59	O60291	-1.05	0.94	O60291	-0.52	0.2
O60292	-0.46	0.45	O60292	-1.59	1.15	O60292	0.27	0.16	O60292	1.28	1.29	O60292	1.24	0.93	O60292	-0.17	0.09
O60293	-0.76	0.85	O60293	0.31	0.78	O60293	0.57	0.6	O60293	-2.07	2.84	O60293	-1.79	2.1	O60293	-0.31	0.26
O60306	-0.11	0.52	O60306	-0.27	1.46	O60306	0.05	0.28	O60306	-0.81	4.85	O60306	-1.16	6.13	O60306	-0.11	0.66
O60313	-0.11	0.87	O60313	-0.33	3.37	O60313	-0.05	0.24	O60313	-0.03	0.11	O60313	-0.38	2.25	O60313	-0.42	2.82
O60318	-0.11	0.15	O60318	-0.1	0.16	O60318	0.09	0.16	O60318	-0.83	1.62	O60318	-0.97	1.98	O60318	0.06	0.18
O60333	-1.05	0.99	O60333	-0.16	0.46	O60333	0.15	0.08	O60333	0.6	0.77	O60333	0.57	0.66	O60333	-0.77	1.25
O60341	-0.04	0.2	O60341	-0.29	2.22	O60341	-0.08	0.25	O60341	-0.51	2.89	O60341	-1.13	5.26	O60341	-0.38	1.68
O60343	0.34	1.21	O60343	0.53	1.71	O60343	0.14	0.38	O60343	0.36	0.42	O60343	0.6	0.83	O60343	0.69	3.02
O60361	0.36	0	O60361		0	O60361		0	O60361	-0.8	0	O60361	-1.57	0	O60361	0.63	0.2
O60427	-0.24	0.96	O60427	-0.29	0.76	O60427	-0.02	0.04	O60427	-1.84	2.84	O60427	-0.39	1.32	O60427	1.6	2.55
O60437	-0.49	0.38	O60437	-0.7	2.39	O60437	0.05	0.03	O60437	-1.15	2.17	O60437	-0.65	1.18	O60437	0.33	0.16
O60443	-0.02	0.02	O60443	0.28	0.29	O60443	0.4	0.55	O60443	0.2	0.18	O60443	1.77	2.27	O60443	1.63	3.46
O60476	-0.49	0.44	O60476	0.14	0.22	O60476	-0.06	0.04	O60476	-0.23	0.22	O60476	-0.49	0.47	O60476	-0.79	1.79
O60488	-0.09	0.34	O60488	-0.35	2.67	O60488	0.07	0.24	O60488	-0.58	4.76	O60488	-1.18	5.34	O60488	-0.36	4.27
O60493	-0.12	0.2	O60493	0.06	0.11	O60493	-0.13	0.18	O60493	0.86	1.72	O60493	1.32	2.59	O60493	0.5	1.34
O60499	-1.38	1.79	O60499	-1.45	1.82	O60499	1.37	1.9	O60499	0.05	0.02	O60499	1.23	0.93	O60499	-0.22	0.13
O60502	0.97	0.85	O60502	2.26	2.04	O60502	1.38	5.05	O60502	-0.1	0.05	O60502	0.67	0.37	O60502	0.58	1.05
O60503	-0.31	0.33	O60503	-1.26	2.27	O60503	-1.12	1.15	O60503	-1.02	3.94	O60503	-2.29	7.27	O60503	-1.04	1.97
O60506	0.02	0.13	O60506	-0.03	0.26	O60506	-0.02	0.22	O60506	0.11	0.53	O60506	-0.16	0.89	O60506	-0.12	0.95
O60507	-0.08	0.22	O60507	-1.33	3.77	O60507	-1.14	7.63	O60507	-1.81	7.17	O60507	-3.66	8.46	O60507	-1.81	3.86
O60508	0.32	0.96	O60508	0.28	0.71	O60508	-0.05	0.09	O60508	-0.38	1.2	O60508	-1.06	3.64	O60508	-0.64	1.2
O60513	0.07	0.1	O60513	-0.76	1.26	O60513	-0.42	0.67	O60513	-0.46	0.75	O60513	-0.5	0.72	O60513	-0.28	0.31
O60524	-0.03	0.09	O60524	0.46	2.34	O60524	0.16	0.69	O60524	0.06	0.09	O60524	0.08	0.12	O60524	0.12	0.29
O60547	0.07	0.11	O60547	0.68	2.47	O60547	0.57	1.44	O60547	0.39	0.6	O60547	1.05	2.29	O60547	0.79	2.57
O60551	0.14	0.3	O60551	0.18	0.64	O60551	0.19	0.44	O60551	0.12	0.17	O60551	0.53	0.86	O60551	0.32	1.08
O60563	-0.28	1.01	O60563	-0.29	1.09	O60563	0.15	0.46	O60563	-0.58	2.69	O60563	-0.65	3.82	O60563	-0.1	0.16
O60566	-0.07	0.06	O60566	0.44	0.56	O60566	0.6	1.14	O60566	-0.57	0.39	O60566	0.05	0.05	O60566	0.04	0.02
O60568	-0.19	0.72	O60568	-0.77	3.76	O60568	-0.46	2.29	O60568	-0.73	3.9	O60568	-1.12	5.19	O60568	-0.35	2.78
O60573	0.18	0.58	O60573	-0.17	0.9	O60573	-0.22	0.43	O60573	0.82	2.44	O60573	0.4	1.05	O60573	-0.29	2.09
O60610	-0.1	0.36	O60610	0.14	0.56	O60610	0.14	0.76	O60610	0.11	0.25	O60610	0.23	0.86	O60610	0.21	0.7
O60613	0.33	0.6	O60613	0.43	0.6	O60613	-0.27	2.33	O60613	0.27	0.34	O60613	-0.06	0.06	O60613	-0.57	1.35
O60664	0.19	1.13	O60664	0.38	2.23	O60664	0.02	0.09	O60664	0.1	0.31	O60664	0.59	3.56	O60664	0.41	2.01
O60669	0.05	0.11	O60669	-0.33	1.2	O60669	-0.32	1.27	O60669	-0.02	0.05	O60669	-0.51	3.27	O60669	-0.57	3.46
O60671	-0.7	0.61	O60671	-0.28	0.36	O60671	0.23	0.16	O60671	0.44	0.34	O60671	1.06	1.81	O60671	0.34	0.3
O60678	0.14	0.64	O60678	0.5	3.26	O60678	0.41	2.42	O60678	0.5	2.29	O60678	0.51	1.13	O60678	0.51	4.02
O60684	-0.33	0.52	O60684	0.17	0.3	O60684	-0.29	0.41	O60684	-0.11	0.11	O60684	-0.12	0.11	O60684	-0.17	0.22
O60701	-0.12	0.75	O60701	0.15	1.05	O60701	0.37	3.5	O60701	0.08	0.62	O60701	0.06	0.35	O60701	0.4	3.45
O60716	-0.12	0.58	O60716	-0.34	2.9	O60716	-0.12	0.63	O60716	-0.36	3.73	O60716	-0.75	6.38	O60716	-0.4	4.57
O60725	0.19	0.99	O60725	-0.34	1.4	O60725	-0.7	2.64	O60725	0.41	0.44	O60725	-0.1	0.08	O60725	-0.23	1.58
O60739	-0.68	0	O60739	0.95	0	O60739	2.2	0.94	O60739	1.87	0.92	O60739		0	O60739	0.39	0.16
O60749	0.07	0.16	O60749	0.42	1.84	O60749	0.58	2.33	O60749	0.35	0.93	O60749	1.41	3.82	O60749	1.03	2.07
O60762	-0.44	1.27	O60762	-0.46	2.66	O60762	0.02	0.04	O60762	0.01	0.01	O60762	0.13	0.4	O60762	-0.02	0.03
O60763	0.01	0.2	O60763	0.21	3.38	O60763	0.3	4.39	O60763	0.09	0.59	O60763	0.52	3.57	O60763	0.54	5.55
O60779	-0.49	0.59	O60779	-1.12	0.66	O60779	-0.15	0.1	O60779	-0.7	0.89	O60779	-1.58	1.17	O60779	0.06	0.04
O60783	0.05	0.24	O60783	-0.08	1.43	O60783	-0.14	0.71	O60783	-0.14	0.87	O60783	-0.29	2.45	O60783	-0.25	2.24
O60784	-0.08	0.23	O60784	0.55	3.21	O60784	0.52	2.6	O60784	-0.29	0.73	O60784	1.47	3.99	O60784	0.95	4.54
O60814	0.24	0.47	O60814	0.36	0.51	O60814	-0.27	0.21	O60814	0.65	1.66	O60814	0.63	1.46	O60814	-1.64	1.59
O60826	0.18	0.27	O60826	0.94	2.1	O60826	0.48	1.02	O60826	0.05	0.06	O60826	0.91	1.81	O60826	1	4.47
O60828	-0.24	1.33	O60828	0	0.01	O60828	0.08	0.76	O60828	-0.63	3.6	O60828	-0.11	0.56	O60828	0.33	2.05
O60830	-0.23	0.64	O60830	-0.23	0.81	O60830	0.33	1.22	O60830	-0.04	0.2	O60830	-0.29	0.71	O60830	-0.4	1.82
O60831	-0.59	0.28	O60831	1.19	0.93	O60831	1.03	0.61	O60831	-1.14	1.94	O60831	0.66	0.9	O60831	-1.16	1.66
O60832	0.06	0.37	O60832	-0.07	0.54	O60832	-0.07	0.38	O60832	-0.12	0.81	O60832	-0.36	7.49	O60832	-0.24	1.92
O60841	-0.07	0.74	O60841	0.18	2.27	O60841	0.18	2.58	O60841	0.1	0.4	O60841	0.02	0.06	O60841	0.12	1.63
O60869	-0.12	0.45	O60869	-0.15	1.29	O60869	0.13	0.47	O60869	-0.11	0.46	O60869	0.73	2.96	O60869	0.82	6.46
O60870	-0.1	0.15	O60870	-0.45	1.32	O60870	0.13	0.17	O60870	-0.12	0.17	O60870	0.13	0.14	O60870	0.07	0.09
O60884	-0.29	1.93	O60884	0.07	0.29	O60884	0.2	1.5	O60884	-0.31	2.2	O60884	0.12	0.63	O60884	0.44	4.94
O60885	0.04	0.06	O60885	-0.42	1.06	O60885	-0.43	1.02	O60885	-0.05	0.08	O60885	-0.66	2.87	O60885	-0.8	2.02
O60888	-0.07	0.31	O60888	0.58	4.49	O60888	0.4	2.5	O60888	-0.02	0.06	O60888	0.59	1.92	O60888	0.7	3.68
O60907	0.67	0.56	O60907	1.29	1.11	O60907	0.18	0.14	O60907	1.01	2.5	O60907	-0.42	0.26	O60907	-0.19	0.23
O60921	-0.09	0.48	O60921	-0.24	0.58	O60921	-0.1	0.15	O60921	0.39	1.34	O60921	0.04	0.06	O60921	-0.17	0.94
O60925	-0.09	0.08	O60925	-0.33	0.33	O60925	0.3	0.27	O60925	0.72	0.47	O60925	1.91	1.76	O60925	0.73	1.03
O60934	-0.12	0.25	O60934	-0.11	0.19	O60934	-0.02	0.04	O60934	-1.23	2.78	O60934	-0.24	0.4	O60934	0.97	2.94
O75027	0.4	0.7	O75027	0.44	0.63	O75027	-0.18	0.27	O75027	0.21	0.44	O75027	-0.09	0.12	O75027	-0.39	0.81
O75044	-0.23	0.84	O75044	0.08	0.23	O75044	0.15	0.29	O75044	-0.16	0.11	O75044	-0.62	0.43	O75044	-0.23	0.26
O75071	-0.04	0.04	O75071	0.54	0.31	O75071	-1.31	1.92	O75071	-1.32	3.75	O75071	-2.71	4.61	O75071	-0.87	0
O75083	-0.12	0.43	O75083	0.22	2.29	O75083	0.45	2.18	O75083	0.28	0.82	O75083	0.71	2.57	O75083	0.58	5.4
O75116	-0.01	0.02	O75116	0.43	2.08	O75116	-0.07	0.17	O75116	0.1	0.11	O75116	-0.22	0.24	O75116	-0.21	0.55
O75122	0	0.01	O75122	0.32	2.38	O75122	0.2	2.12	O75122	0.19	0.58	O75122	0.13	0.34	O75122	0.12	1.36
O75127	-0.29	0.6	O75127	-0.28	0.76	O75127	-0.01	0.01	O75127	-0.63	1.98	O75127	-1.22	3.62	O75127	-0.07	0.11
O75131	-0.09	0.27	O75131	-0.23	0.87	O75131	-0.2	0.9	O75131	-0.12	0.35	O75131	-0.61	2.77	O75131	-0.14	0.51
O75146	-0.28	0.14	O75146	-0.07	0.03	O75146	0.33	0.19	O75146	-1.81	1.57	O75146	-0.72	0.38	O75146	2.7	2.72
O75150	-0.12	0.45	O75150	-0.29	1.3	O75150	-0.01	0.04	O75150	-0.42	2.78	O75150	-1.03	6.43	O75150	-0.62	3.09
O75151	0.26	0.41	O75151	-0.08	0.1	O75151	-0.59	1.43	O75151	1.55	3.08	O75151	0.7	1.23	O75151	-0.6	1.14
O75152	-0.01	0.02	O75152	-0.17	0.89	O75152	-0.05	0.18	O75152	0.71	0.53	O75152	-0.34	1.6	O75152	-0.89	0.7
O75153	-0.05	0.15	O75153	0.02	0.05	O75153	0.05	0.19	O75153	0	0	O75153	-0.08	0.19	O75153	0.12	0.83
O75164	-0.57	1.13	O75164	-0.19	0.54	O75164	0.34	0.46	O75164	-1.46	2.64	O75164	-0.47	1.13	O75164	1.25	2.14
O75165	0.17	0.88	O75165	0.18	0.97	O75165	0.01	0.05	O75165	-0.03	0.12	O75165	-0.28	0.76	O75165	-0.13	0.66
O75170	-0.14	0.55	O75170	0.28	0.98	O75170	0.54	2.7	O75170	0.12	0.31	O75170	0.3	0.61	O75170	0.56	1.83
O75175	-0.1	0.38	O75175	-0.06	0.21	O75175	0.17	0.86	O75175	0.27	1.7	O75175	0.59	3.4	O75175	0.31	0.92
O75177	-0.04	0.04	O75177	-0.14	0.18	O75177	-0.06	0.06	O75177	-0.27	0.35	O75177	-0.47	0.65	O75177	-0.12	0.15
O75179	-0.12	0.16	O75179	0.21	0.58	O75179	0.25	0.25	O75179	-0.3	0.34	O75179	-1.36	1.05	O75179	-0.32	0.49
O75190	-0.42	0.52	O75190	-1.91	2.26	O75190	-1.05	1.13	O75190	-1.63	5.1	O75190	-1.48	4.38	O75190	0.38	0.49
O75191	-0.41	0.4	O75191	0.6	0.81	O75191	0.64	0.85	O75191	0.4	0.25	O75191	1.59	1.7	O75191	1.23	1.66
O75208	0.14	0.35	O75208	0.25	1.36	O75208	0.01	0.02	O75208	-1.01	2.34	O75208	-0.93	2.16	O75208	-0.05	0.13
O75223	-0.15	0.1	O75223	0.26	0.22	O75223	0.49	0.45	O75223	0.4	0.44	O75223	0.73	0.83	O75223	-0.22	0.33
O75251	1.94	0.81	O75251	0.9	0.32	O75251	-1.24	1.74	O75251	0.01	0	O75251	0.45	0.19	O75251	-0.96	0.76
O75306	-0.17	0.67	O75306	-0.2	0.51	O75306	0.06	0.12	O75306	-0.19	0.54	O75306	-0.37	1.27	O75306	-0.29	1.83
O75312	0.13	0.37	O75312	0.25	0.84	O75312	0.04	0.09	O75312	0.88	1.72	O75312	1.17	2.48	O75312	0.82	3.24
O75319	-0.59	2.45	O75319	-0.39	1.46	O75319	-0.21	0.14	O75319	-2.49	3.32	O75319	0.06	0.07	O75319	2.98	3.92
O75323	0.36	0.5	O75323	-0.29	0.33	O75323	-0.31	0.5	O75323	0.08	0.09	O75323	-0.68	1.04	O75323	-0.5	1.11
O75330	-0.33	0	O75330	-0.18	0	O75330	-0.08	0	O75330		0	O75330	-0.69	0	O75330		0
O75340	0.06	0.2	O75340	0.08	0.33	O75340	-0.06	0.17	O75340	0.2	0.87	O75340	0.22	0.69	O75340	-0.12	0.5
O75347	-0.06	0.16	O75347	0.39	1.51	O75347	0.35	0.94	O75347	0.55	1.21	O75347	1.45	5.93	O75347	0.87	2.46
O75348	0.01	0.03	O75348	0.12	1.29	O75348	0.24	2.72	O75348	0.07	0.3	O75348	0.49	3.43	O75348	0.4	3.67
O75351	-0.05	0.04	O75351	0.28	0.26	O75351	0.25	0.44	O75351	0.81	0.73	O75351	1.34	1.43	O75351	0.24	0.28
O75352	-0.15	0.84	O75352	-0.15	0.6	O75352	-0.13	0.4	O75352	0.2	0.46	O75352	-0.28	0.78	O75352	-0.43	1.77
O75356	0.14	0.17	O75356	-0.08	0.1	O75356	-0.03	0.03	O75356	0.04	0.06	O75356	0.34	0.93	O75356	-0.01	0.02
O75367	-0.04	0.18	O75367	-0.13	1.38	O75367	-0.1	0.57	O75367	0.04	0.09	O75367	-0.24	0.83	O75367	-0.31	5.27
O75369	-0.11	1.2	O75369	-0.12	1.06	O75369	-0.04	0.35	O75369	-0.08	0.3	O75369	-0.19	0.81	O75369	-0.02	0.23
O75376	-0.11	0.32	O75376	-0.25	0.8	O75376	-0.07	0.19	O75376	-0.16	0.55	O75376	-0.28	1.34	O75376	-0.22	0.69
O75380	-0.29	0.78	O75380	0.1	0.16	O75380	0.25	0.54	O75380	-0.03	0.04	O75380	-0.61	2.14	O75380	-0.42	0.91
O75381	0.1	0.51	O75381	0.01	0.03	O75381	-0.09	0.67	O75381	-0.01	0.01	O75381	0.02	0.03	O75381	-0.05	0.19
O75390	0	0.01	O75390	-0.24	0.97	O75390	-0.15	1.21	O75390	0.16	0.66	O75390	-0.4	1.99	O75390	-0.49	3.34
O75391	-0.71	0.82	O75391	-0.34	0.29	O75391	0.28	0.29	O75391	0.03	0.02	O75391	0.5	0.69	O75391	0.36	0.69
O75394	0.51	1.13	O75394	0.3	0.45	O75394	-0.38	1.24	O75394	-0.17	0.43	O75394	-0.53	1.08	O75394	-0.24	0.62
O75396	-0.06	0.49	O75396	-0.07	0.49	O75396	0.02	0.13	O75396	-0.18	1.32	O75396	-0.26	1.83	O75396	-0.09	0.81
O75400	-0.06	0.36	O75400	0.07	0.32	O75400	0.09	0.53	O75400	-0.17	1.33	O75400	-0.55	4.78	O75400	-0.25	2.09
O75410	-0.41	2.18	O75410	-0.31	2.19	O75410	0.22	1.05	O75410	-0.89	6.75	O75410	-0.77	5.79	O75410	0.26	2.62
O75414	-0.48	0.62	O75414	-0.75	1.57	O75414	-0.41	0.34	O75414	-0.08	0.12	O75414	-0.55	1.22	O75414	-0.37	0.7
O75427	1.35	0.94	O75427	0.26	0.09	O75427	-0.07	0.24	O75427	0.19	0.64	O75427	-0.69	2.58	O75427	-0.69	3.14
O75431	0.11	0.36	O75431	-0.11	0.7	O75431	-0.33	1.3	O75431	0.04	0.06	O75431	-0.16	0.36	O75431	-0.26	0.98
O75436	0.24	1.79	O75436	0.09	0.8	O75436	-0.15	1.07	O75436	0.74	4.07	O75436	0.9	6.91	O75436	0.12	0.45
O75438	0.4	0.72	O75438	-0.26	0.29	O75438	-0.65	1.42	O75438	0.34	0.31	O75438	0.66	0.82	O75438	-0.07	0.09
O75439	-0.11	0.58	O75439	-0.16	2.11	O75439	-0.15	0.81	O75439	0.02	0.06	O75439	-0.51	3.23	O75439	-0.3	2.63
O75446	-0.02	0.12	O75446	-0.07	0.56	O75446	-0.04	0.26	O75446	0.06	0.07	O75446	-0.52	0.8	O75446	-0.11	1.41
O75448	0.08	0.32	O75448	0.09	0.5	O75448	0	0	O75448	-0.71	3.63	O75448	-2.43	2.89	O75448	-0.93	7.1
O75475	-0.01	0.04	O75475	-0.39	1.83	O75475	-0.13	0.61	O75475	-0.23	0.48	O75475	-0.85	2.24	O75475	-0.69	5.72
O75477	0	0	O75477	-0.47	2.73	O75477	-0.43	3.26	O75477	-0.19	1.18	O75477	-1.27	4.6	O75477	-0.94	5.89
O75489	0.1	0.66	O75489	-0.15	1.59	O75489	-0.19	1.16	O75489	-0.1	0.21	O75489	-0.27	0.74	O75489	-0.11	1.12
O75494	-0.05	0.23	O75494	-0.1	0.77	O75494	-0.01	0.05	O75494	-0.26	2.25	O75494	-0.83	6.1	O75494	-0.46	4.75
O75521	0.09	0.15	O75521	-0.23	0.27	O75521	-0.41	0.75	O75521	-0.43	0.79	O75521	-0.28	0.46	O75521	-0.09	0.11
O75525	-0.62	0.83	O75525	-0.66	0.93	O75525	-0.12	0.2	O75525	-0.55	1.78	O75525	-0.23	0.16	O75525	-0.2	0.54
O75528	-0.61	0.48	O75528	-0.23	0.14	O75528	-0.14	0.21	O75528	-1	1.71	O75528	-0.77	1.24	O75528	-0.11	0.1
O75530	-0.3	1.61	O75530	-0.4	1.59	O75530	-0.35	2.18	O75530	-0.05	0.11	O75530	-0.74	2.53	O75530	-0.59	3.14
O75531	0.11	0.45	O75531	0.35	2.21	O75531	0	0	O75531	0.43	1.03	O75531	-0.04	0.05	O75531	-0.33	1.01
O75533	-0.09	0.54	O75533	-0.12	0.71	O75533	-0.04	0.21	O75533	-0.18	1.32	O75533	-0.63	5.74	O75533	-0.34	3.5
O75534	-0.09	1.8	O75534	-0.1	1.29	O75534	0.01	0.12	O75534	-0.22	1.14	O75534	-0.34	1.76	O75534	0.2	1.92
O75554	-0.11	0.19	O75554	0.19	0.41	O75554	0.11	0.24	O75554	-0.14	0.12	O75554	-0.16	0.17	O75554	-0.19	0.21
O75569	-0.1	0.73	O75569	-0.13	0.67	O75569	0.24	1.85	O75569	0.19	0.58	O75569	0.07	0.17	O75569	0.04	0.29
O75592	-0.19	0.31	O75592	-0.01	0.02	O75592	0.31	0.59	O75592	0.18	0.32	O75592	0.25	0.53	O75592	0.28	0.57
O75600	-0.14	0.35	O75600	0.1	0.22	O75600	0.33	0.98	O75600	-0.67	2.64	O75600	-0.9	1.84	O75600	-0.23	0.58
O75607	-0.02	0.05	O75607	0.24	1.47	O75607	0.1	0.27	O75607	-0.54	2.47	O75607	-1.56	3.76	O75607	-0.54	3.96
O75608	0.28	0.25	O75608	0.55	0.6	O75608	0.15	0.17	O75608	1.22	2.36	O75608	0.89	1.25	O75608	0.22	0.29
O75616	0.06	0.19	O75616	-0.33	1.09	O75616	-0.66	2.65	O75616	-0.09	0.16	O75616	-0.3	0.42	O75616	-0.03	0.05
O75629	0.19	0.17	O75629	0.95	1.29	O75629	0.27	0.23	O75629	-0.67	0.48	O75629	-0.55	0.27	O75629	-2.46	1.79
O75643	-0.1	0.62	O75643	-0.27	2.47	O75643	-0.16	1.07	O75643	-0.2	2.5	O75643	-1.01	7.01	O75643	-0.58	5.97
O75663	0.02	0.02	O75663	0.66	2.24	O75663	0.35	0.54	O75663	0.24	0.28	O75663	1.36	3.11	O75663	1.46	3.64
O75683	-0.23	0.4	O75683	0.06	0.09	O75683	0.28	0.6	O75683	-0.72	1.58	O75683	-0.41	0.63	O75683	0.39	1.18
O75688	0.08	0.37	O75688	0.65	6.95	O75688	0.52	1.18	O75688	0.1	0.26	O75688	0.72	1.71	O75688	0.82	4.47
O75691	-0.01	0.03	O75691	-0.12	0.37	O75691	0.09	0.29	O75691	-0.21	1.15	O75691	-0.72	2.47	O75691	-0.15	0.32
O75694	-0.38	5.7	O75694	-0.44	6.58	O75694	-0.06	0.44	O75694	-0.19	1.23	O75694	-0.54	4.02	O75694	-0.38	3.24
O75695	-0.02	0.06	O75695	-0.34	3.01	O75695	-0.37	1.74	O75695	-0.05	0.14	O75695	-0.15	0.55	O75695	-0.35	1.56
O75717	-0.31	0.56	O75717	-0.16	0.63	O75717	0.12	0.13	O75717	-0.41	1.2	O75717	-1.32	3.09	O75717	-0.67	1.67
O75718	-0.08	0.2	O75718	-0.22	1.52	O75718	-0.24	0.72	O75718	-0.37	1.52	O75718	-0.4	1.61	O75718	-0.33	1.91
O75746	0.51	1.31	O75746	0.7	1.99	O75746	-0.02	0.04	O75746	-0.18	0.21	O75746	-2.36	1.83	O75746	-1.06	3.15
O75764	-0.2	0.28	O75764	0.02	0.03	O75764	-0.14	0.19	O75764	-1.02	1.73	O75764	-1.1	2.25	O75764	0.05	0.06
O75781	0.02	0.08	O75781	-0.25	2.82	O75781	-0.37	1.9	O75781	-0.03	0.04	O75781	-0.26	0.51	O75781	-0.44	2.93
O75787	-0.42	1.4	O75787	-1.48	3.73	O75787	-0.75	2.68	O75787	-1.04	3.57	O75787	-1.22	5.61	O75787	-0.23	0.62
O75792	-0.08	0.23	O75792	-0.09	0.1	O75792	-0.06	0.17	O75792	-0.46	0.56	O75792	-0.38	0.49	O75792	-0.13	0.15
O75817	-1.89	1.14	O75817	-0.53	0.2	O75817	1.32	0.75	O75817	-1.45	1.91	O75817	-1.61	2.53	O75817	0.11	0.05
O75821	-0.11	1.34	O75821	0.14	1.31	O75821	0.14	1.89	O75821	-0.07	0.33	O75821	0.06	0.24	O75821	0.16	1.53
O75822	-0.22	1.02	O75822	0.11	0.31	O75822	0.25	1.08	O75822	0.63	1.9	O75822	1.22	3.45	O75822	0.52	2.85
O75832	-0.13	0.37	O75832	0.3	1.66	O75832	0.52	2.34	O75832	0.05	0.05	O75832	1.12	2.04	O75832	1.14	5.14
O75844	-0.11	0.4	O75844	-0.28	1.26	O75844	-0.03	0.11	O75844	-0.04	0.11	O75844	-0.43	2.04	O75844	-0.39	2.12
O75874	-0.16	0.86	O75874	0.45	4.37	O75874	0.53	3.39	O75874	0.12	0.29	O75874	0.81	2.96	O75874	0.68	4.38
O75879	0.08	0.19	O75879	-0.14	0.32	O75879	-0.2	0.56	O75879	-0.56	2.46	O75879	-0.57	3.45	O75879	-0.12	0.31
O75880	0.21	0.65	O75880	-0.35	1.87	O75880	-0.53	2.18	O75880	-0.24	0.84	O75880	-0.42	1.54	O75880	-0.43	2.78
O75882	0.38	0.65	O75882	-0.11	0.08	O75882	-0.76	1.11	O75882	-0.13	0.12	O75882	-1.41	1.44	O75882	-0.06	0.04
O75884	0.24	0.38	O75884	1.03	2.68	O75884	0.65	2	O75884	0.47	1.01	O75884	0.81	1.12	O75884	0.73	3.39
O75886	-0.18	0.14	O75886	-0.07	0.05	O75886	0.48	0.42	O75886	-0.28	0.15	O75886	-0.24	0.13	O75886	-0.24	0.24
O75896	0.44	3.78	O75896	0.37	1.37	O75896	0.13	0.71	O75896	-0.28	0.36	O75896	-1.36	1.69	O75896	-0.81	2.36
O75907	0.29	1.52	O75907	-1.15	1.05	O75907	-0.79	0.57	O75907	-0.86	0.44	O75907	0.5	0.46	O75907	1.06	0.7
O75909	-0.16	0.82	O75909	-0.13	0.57	O75909	-0.1	0.35	O75909	0.17	0.72	O75909	-0.55	2.09	O75909	-0.51	3.57
O75915	0.22	0.25	O75915	0.04	0.04	O75915	-0.32	0.49	O75915	0.17	0.21	O75915	-0.3	0.4	O75915	-1.19	5.91
O75925	-0.03	0.04	O75925	-0.69	1.22	O75925	-0.4	0.49	O75925	-0.21	0.42	O75925	-1.05	2.56	O75925	-0.68	1.63
O75934	-0.05	0.24	O75934	-0.15	1.34	O75934	-0.19	1.34	O75934	-0.03	0.15	O75934	-0.39	1.97	O75934	-0.23	1.76
O75935	-0.34	0.54	O75935	-0.17	0.35	O75935	0.36	0.62	O75935	0.79	1.67	O75935	1.67	3.85	O75935	0.84	2.32
O75937	-0.16	0.94	O75937	-0.15	0.74	O75937	0	0	O75937	-0.1	0.28	O75937	-0.13	0.39	O75937	-0.25	0.68
O75940	-0.16	0.82	O75940	-0.36	1.73	O75940	-0.23	1.87	O75940	-0.17	0.77	O75940	-0.14	0.32	O75940	-0.14	0.39
O75947	-0.06	0.26	O75947	0.11	0.36	O75947	0.05	0.31	O75947	0.04	0.12	O75947	-0.53	2.15	O75947	-0.49	2.78
O75955	-0.19	1.34	O75955	-0.38	3.12	O75955	-0.17	1.2	O75955	-0.21	0.99	O75955	-0.55	2.86	O75955	-0.33	5.39
O75964	0.12	0.76	O75964	-0.26	1.91	O75964	-0.29	3.16	O75964	0.08	0.15	O75964	0.02	0.03	O75964	-0.22	2.42
O75976	-0.11	0.24	O75976	-0.76	2.96	O75976	-0.64	2.78	O75976	-0.85	3.4	O75976	-1.53	4.39	O75976	-1.09	5.63
O76003	-0.11	0.26	O76003	0.49	3.39	O76003	0.42	1.26	O76003	-0.08	0.12	O76003	0.61	1.73	O76003	0.8	3.15
O76021	-0.01	0.03	O76021	-0.03	0.21	O76021	0.03	0.1	O76021	-0.05	0.47	O76021	-0.42	3.5	O76021	-0.3	3.32
O76024	-0.1	0.42	O76024	-0.26	1.09	O76024	-0.11	0.37	O76024	0.02	0.05	O76024	-0.51	1.78	O76024	-0.54	4.56
O76031	-0.07	0.29	O76031	-0.21	1.26	O76031	-0.13	0.76	O76031	-0.51	3.28	O76031	-0.52	3.29	O76031	0.09	0.88
O76071	0.16	0.21	O76071	0.32	0.44	O76071	0.62	1.19	O76071	0.24	0.21	O76071	0.36	0.4	O76071	0.24	0.31
O76080	-0.8	0.76	O76080	-3.17	3.68	O76080	-1.97	1.16	O76080	-2.52	0.75	O76080	-2.24	0.55	O76080	-0.89	0.25
O76094	-0.06	0.39	O76094	0	0	O76094	0.17	1.19	O76094	-0.07	0.18	O76094	-0.07	0.17	O76094	0.18	0.73
O94760	-0.17	0.39	O94760	0.46	3.49	O94760	0.82	1.26	O94760	-0.08	0.11	O94760	1.04	2.77	O94760	0.84	2.48
O94766	0.05	0.06	O94766	0.12	0.19	O94766	-0.22	0.3	O94766	-0.3	0.65	O94766	-1.61	3.91	O94766	-1.13	0.91
O94776	-0.1	0.39	O94776	-0.38	1.7	O94776	-0.12	0.5	O94776	-0.23	1.02	O94776	-0.75	3.81	O94776	-0.33	1.62
O94779	0.13	0.36	O94779	-0.09	0.28	O94779	-0.13	0.3	O94779	-0.17	0.73	O94779	-0.42	2.06	O94779	-0.29	1.17
O94822	-0.32	1.2	O94822	0.21	0.73	O94822	0.58	2.53	O94822	-0.26	0.32	O94822	-0.1	0.1	O94822	0.21	0.66
O94826	-0.11	0.45	O94826	-0.1	0.59	O94826	-0.01	0.03	O94826	-0.1	0.29	O94826	-0.25	1.03	O94826	-0.13	0.61
O94832	-0.31	0.59	O94832	0.04	0.07	O94832	0	0	O94832	-0.47	1.34	O94832	-0.79	3.24	O94832	-0.28	0.35
O94842	0.1	0.14	O94842	0.07	0.08	O94842	0	0.01	O94842	0.83	0.78	O94842	0.84	0.78	O94842	0.07	0.23
O94855	-0.14	0.65	O94855	0.35	2.86	O94855	0.74	4.74	O94855	0.6	2.8	O94855	1.63	6.93	O94855	1.3	8.27
O94874	-0.08	0.56	O94874	0.04	0.17	O94874	0.16	3.01	O94874	0.05	0.23	O94874	0.4	2.68	O94874	0.21	2.39
O94880	0.22	0.45	O94880	-0.24	0.73	O94880	-0.78	1.78	O94880	0.01	0.01	O94880	-0.84	1.33	O94880	-1.28	0.82
O94888	0.02	0.04	O94888	0.33	0.86	O94888	0.4	1.66	O94888	0.38	1	O94888	0.16	0.22	O94888	-0.11	0.28
O94901	-0.16	0.53	O94901	-0.23	0.74	O94901	0	0.01	O94901	-0.69	5.43	O94901	-1.06	3.5	O94901	-0.15	0.88
O94903	0.09	0.2	O94903	0.56	1.83	O94903	0.35	2.04	O94903	0.11	0.13	O94903	0.56	0.92	O94903	0.51	2.65
O94905	0.06	0.31	O94905	-0.31	1.95	O94905	-0.39	3.51	O94905	0.07	0.22	O94905	-0.37	1.66	O94905	-0.6	4.12
O94906	0.04	0.17	O94906	-0.26	1.71	O94906	-0.15	1.27	O94906	0.15	0.62	O94906	-0.37	2.01	O94906	-0.35	3.63
O94913	-0.09	0.07	O94913	0.16	0.18	O94913	-0.32	0.1	O94913	-1.63	0.92	O94913	-1.58	2.13	O94913	0.93	0.46
O94916	-0.5	1.08	O94916	-0.36	0.7	O94916	0.07	0.08	O94916	-1.53	2.18	O94916	-1.11	2.9	O94916	0.54	0.59
O94923	0.46	0.64	O94923	-0.94	0.62	O94923	-0.87	0.77	O94923	-1.78	1.66	O94923	-0.85	0.94	O94923	0.12	0.07
O94925	-0.14	0.55	O94925	-0.26	1.61	O94925	-0.1	0.4	O94925	-0.44	2.31	O94925	-0.7	4.78	O94925	-0.14	0.72
O94927	0.52	0.69	O94927	0.33	1.78	O94927	-0.23	0.25	O94927	0.64	1.92	O94927	0.58	1.67	O94927	0.08	0.28
O94966	0.69	0.44	O94966	0.48	0.27	O94966	0.33	0.22	O94966	-1.73	1.01	O94966	-0.78	0.62	O94966	1.38	0.81
O94973	0.01	0.03	O94973	0.07	0.34	O94973	0.02	0.11	O94973	-0.14	0.87	O94973	-0.54	1.36	O94973	-0.34	2.89
O94979	0.09	0.44	O94979	0.29	2.89	O94979	0.27	1.8	O94979	0.4	1.03	O94979	0.68	1.93	O94979	0.5	5.39
O94992	0.49	1.48	O94992	0.02	0.02	O94992	-0.26	0.91	O94992	0.03	0.07	O94992	-0.52	0.95	O94992	-0.67	1.92
O95070	0.08	0.22	O95070	-0.26	0.81	O95070	-0.1	0.31	O95070	-0.02	0.03	O95070	-0.11	0.27	O95070	0	0.01
O95071	0.21	1.01	O95071	-0.19	0.81	O95071	-0.36	2.08	O95071	-0.18	0.76	O95071	-0.85	4.49	O95071	-0.24	1.69
O95081	-0.13	0.95	O95081	0.25	1.03	O95081	0.32	2.48	O95081	-0.31	0.96	O95081	-0.1	0.29	O95081	0.27	0.9
O95104	0.01	0.01	O95104	-0.26	0.39	O95104	-0.3	0.37	O95104	0.36	1.22	O95104	-0.75	2.38	O95104	-0.82	1.62
O95139	0.22	0.55	O95139	0.06	0.13	O95139	-0.21	0.61	O95139	-0.53	1.95	O95139	-1.27	4.25	O95139	-0.62	1.69
O95140	-0.21	0.79	O95140	-0.8	4.94	O95140	-0.56	2.36	O95140	-0.86	3.84	O95140	-1.04	4.11	O95140	-0.3	1.76
O95149	-0.17	0.07	O95149	0.73	0.27	O95149	0.2	0.13	O95149	-0.27	0.14	O95149	-1.33	2.42	O95149	0.01	0
O95155	0.04	0.1	O95155	0.42	2.15	O95155	0.3	0.89	O95155	-0.59	1.01	O95155	-0.18	0.23	O95155	0.61	2.31
O95159	0.05	0.13	O95159	0.2	1.04	O95159	-0.07	0.1	O95159	0.53	1.59	O95159	1.13	3.76	O95159	0.37	1.08
O95163	-0.05	0.11	O95163	0.14	1.1	O95163	0.28	0.93	O95163	0.4	2.67	O95163	0.87	3.74	O95163	0.59	5.44
O95166	-0.3	0.43	O95166	-0.02	0.02	O95166	0.57	1.08	O95166	-0.63	1.15	O95166	1.18	3.81	O95166	1.85	3.85
O95168	-0.44	1.37	O95168	-0.35	1.71	O95168	-0.14	0.26	O95168	-0.54	1.49	O95168	-0.16	0.31	O95168	0.05	0.07
O95169	-0.08	0.43	O95169	-0.21	1.2	O95169	-0.34	0.94	O95169	-0.02	0.02	O95169	-0.13	0.14	O95169	-0.42	0.61
O95182	0.17	0.51	O95182	-0.25	1.05	O95182	-0.08	0.3	O95182	-0.2	0.87	O95182	-0.52	2.55	O95182	-0.17	0.73
O95183	0.29	0.33	O95183	-0.07	0.12	O95183	-0.47	0.59	O95183	0.39	0.24	O95183	0.29	0.16	O95183	0.09	0.08
O95197	-0.08	0.13	O95197	-0.2	0.54	O95197	-0.31	0.63	O95197	-0.21	0.27	O95197	-0.49	0.77	O95197	-0.18	0.66
O95202	0.05	0.19	O95202	-0.2	2.58	O95202	-0.13	0.56	O95202	-0.06	0.19	O95202	-0.38	2.23	O95202	-0.25	2.29
O95208	0.16	0.46	O95208	-0.06	0.12	O95208	-0.16	0.55	O95208	0.44	1.41	O95208	0.17	0.41	O95208	-0.11	0.34
O95210	-0.09	0.54	O95210	0.06	0.54	O95210	0	0.01	O95210	0.06	0.27	O95210	0.12	0.51	O95210	-0.01	0.07
O95218	0.21	0.3	O95218	0.14	0.18	O95218	0.08	0.22	O95218	0.49	0.51	O95218	1.03	1.37	O95218	0.5	1.19
O95219	-0.1	0.35	O95219	-0.14	0.32	O95219	-0.44	0.79	O95219	0.21	0.25	O95219	0.22	0.26	O95219	-0.15	0.2
O95232	0.03	0.11	O95232	0.12	0.39	O95232	0.18	1.49	O95232	-0.06	0.27	O95232	-0.25	1.62	O95232	-0.26	2.25
O95235	-0.46	1.07	O95235	-0.44	1.35	O95235	0.06	0.09	O95235	-4.36	0	O95235	-2.14	2.18	O95235	2.5	0
O95239	0.2	0.98	O95239	-0.02	0.05	O95239	-0.1	0.3	O95239	-0.56	2.77	O95239	-1.22	5.72	O95239	-0.07	0.17
O95248	-0.01	0.01	O95248	-0.18	0.3	O95248	-0.18	0.24	O95248	-0.24	0.17	O95248	-0.75	0.9	O95248	-0.61	0.54
O95249	-0.15	0.28	O95249	-0.11	0.44	O95249	0.17	0.3	O95249	-0.45	4.83	O95249	-0.6	5.25	O95249	-0.26	1.15
O95251	-0.46	0.84	O95251	-0.41	1.04	O95251	-0.1	0.13	O95251	-0.6	2.85	O95251	-0.89	3.32	O95251	-0.15	0.41
O95292	-0.07	0.33	O95292	-0.13	0.63	O95292	-0.08	0.83	O95292	-0.22	2.02	O95292	-0.47	4.37	O95292	-0.15	2.06
O95295	-0.3	1.22	O95295	-0.15	0.33	O95295	0.12	0.67	O95295	-0.35	1.35	O95295	-0.11	0.41	O95295	0.34	1.38
O95297	-0.2	1.3	O95297	-0.44	4.36	O95297	-0.38	2.54	O95297	-0.61	6.71	O95297	-0.73	4.17	O95297	0.03	0.14
O95298	0	0	O95298	-0.42	1.42	O95298	-0.27	1.08	O95298	-0.66	2.52	O95298	-0.39	0.9	O95298	0.23	0.61
O95299	0	0	O95299	-0.12	0.43	O95299	-0.1	0.25	O95299	-0.21	1.37	O95299	-0.57	2.95	O95299	-0.29	1.61
O95302	0	0	O95302	-0.78	2.32	O95302	-0.6	2.74	O95302	-0.46	1	O95302	-1.16	3.1	O95302	-0.53	1.39
O95336	-0.57	0.44	O95336	0.92	3.47	O95336	1.33	1.27	O95336	0.22	0.36	O95336	1.98	6.6	O95336	1.67	4.25
O95340	-0.26	0.91	O95340	0.3	1.25	O95340	0.53	2.23	O95340	-0.6	2.4	O95340	0.21	0.48	O95340	0.8	3
O95347	0.14	1.04	O95347	0.19	2.03	O95347	0.14	1.22	O95347	0.14	0.75	O95347	-0.12	0.53	O95347	-0.11	1.95
O95352	1.86	4.05	O95352	1.74	3.18	O95352	-0.19	0.81	O95352	3.47	4.39	O95352	1.55	1.69	O95352	-1.19	5.19
O95359	0.02	0.02	O95359	-0.25	0.16	O95359	1.07	1.54	O95359	-1.76	1.12	O95359	-2.69	2.49	O95359	0.83	0.57
O95363	0.96	0.75	O95363	1.15	0.72	O95363	0.14	0.23	O95363	-0.21	0.28	O95363	-0.81	0.95	O95363	-1.06	3.34
O95372	0	0.01	O95372	0.39	3.71	O95372	0.22	1.14	O95372	0.14	0.3	O95372	0.85	2.91	O95372	0.73	5.56
O95373	-0.03	0.15	O95373	0.23	1.46	O95373	0.23	1.38	O95373	0.26	1.2	O95373	0.27	1.39	O95373	0.15	1.04
O95376	-0.17	0.46	O95376	0.51	3.34	O95376	0.52	2.11	O95376	0.3	0.83	O95376	0.99	3.94	O95376	0.79	3.46
O95379		0	O95379	2.22	0	O95379		0	O95379	-1.48	0	O95379	-1.73	0	O95379		0
O95391	-0.02	0.02	O95391	0.27	0.37	O95391	0.33	0.3	O95391	-0.61	0.46	O95391	0.11	0.09	O95391	1.04	0.98
O95394	0.16	0.57	O95394	0.85	4.79	O95394	0.57	2.88	O95394	0.16	0.45	O95394	1.15	3.6	O95394	1.13	6.36
O95396	0.42	1.2	O95396	1.05	2.73	O95396	0.46	1.45	O95396	0.13	0.12	O95396	0.64	0.61	O95396	0.91	2.45
O95400	-0.01	0.03	O95400	-0.2	0.47	O95400	-0.24	1.19	O95400	0.04	0.08	O95400	-0.05	0.11	O95400	-0.12	0.34
O95425	-0.23	0.75	O95425	-0.12	0.46	O95425	0.46	1.59	O95425	0.03	0.05	O95425	0.46	1.01	O95425	0.26	0.59
O95429	-0.37	0.48	O95429	-0.93	1.62	O95429	0.14	0.15	O95429	-1.11	1.97	O95429	-1.24	1.82	O95429	0.48	0.73
O95433	0.01	0.06	O95433	0.34	3.39	O95433	0.34	2.62	O95433	0.33	2.79	O95433	0.51	3.07	O95433	0.21	3.3
O95453	-0.18	0.76	O95453	-0.32	1.38	O95453	0.22	1	O95453	-0.18	0.87	O95453	-0.48	3.59	O95453	-0.45	2.18
O95456	0.22	0.51	O95456	0.51	1.51	O95456	0.25	0.76	O95456	0.66	3.56	O95456	1.05	4.44	O95456	0.47	4.7
O95470	0.06	0.4	O95470	-0.07	0.33	O95470	-0.05	0.56	O95470	-0.1	0.97	O95470	-0.62	5.54	O95470	-0.33	3.29
O95478	-0.09	0.39	O95478	-0.26	0.45	O95478	-0.09	0.14	O95478	0	0	O95478	-0.14	0.16	O95478	0.05	0.11
O95479	0.13	0.49	O95479	-0.49	1.99	O95479	-0.14	0.43	O95479	0.11	0.25	O95479	-0.67	1.01	O95479	-0.59	3.17
O95486	-0.3	1.37	O95486	0.08	0.37	O95486	0.19	0.66	O95486	0.26	1.06	O95486	0.44	1.81	O95486	0.39	2.1
O95487	-0.04	0.09	O95487	0.28	0.81	O95487	0.32	1.48	O95487	0.34	0.77	O95487	0.2	0.44	O95487	0.05	0.12
O95490	0.02	0.06	O95490	-0.36	1.26	O95490	-0.41	3.19	O95490	-0.32	2.02	O95490	-1.68	9.8	O95490	-1.15	5.37
O95551	-0.18	0.4	O95551	0.29	1.1	O95551	0.39	0.84	O95551	-0.94	1.76	O95551	-0.68	1.61	O95551	0.64	1.12
O95562	0.04	0.05	O95562	-0.18	0.23	O95562	-0.36	0.97	O95562	0.79	0.51	O95562	0.97	0.71	O95562	-0.4	0.57
O95563	0.01	0.04	O95563	-0.33	3.65	O95563	-0.08	0.54	O95563	-0.28	1.58	O95563	-0.24	1.46	O95563	-0.15	1.29
O95571	-0.28	0.48	O95571	-0.01	0.02	O95571	-0.04	0.04	O95571	-0.19	0.2	O95571	0.06	0.05	O95571	-0.25	0.14
O95573	0.05	0.2	O95573	-0.07	0.29	O95573	0.03	0.17	O95573	-0.12	0.79	O95573	-0.67	4.45	O95573	-0.24	2.94
O95602	0.1	0.24	O95602	-0.11	0.27	O95602	-0.12	0.41	O95602	-0.35	1.99	O95602	-1.16	6.02	O95602	-0.63	3.33
O95619	-0.18	0.26	O95619	-0.3	0.31	O95619	0.12	0.22	O95619	0.02	0.02	O95619	-0.17	0.15	O95619	0.01	0.02
O95630	0.09	0.11	O95630	0.18	0.2	O95630	0.08	0.19	O95630	-0.12	0.15	O95630	0.72	1.42	O95630	0.86	2.37
O95639	-0.18	0.39	O95639	-0.17	0.44	O95639	0.06	0.09	O95639	-0.51	1.26	O95639	-1.46	2.82	O95639	-0.62	1.45
O95674	-0.4	2.21	O95674	-0.27	1.93	O95674	-0.33	0.55	O95674	0.9	0.8	O95674	0.93	0.82	O95674	-0.36	1.95
O95684	-0.26	1.09	O95684	-0.01	0.03	O95684	0.08	0.34	O95684	-0.38	0.59	O95684	0.19	0.23	O95684	0.79	2.6
O95696	-0.16	0.86	O95696	-0.53	3.18	O95696	-0.34	2.02	O95696	0.1	0.13	O95696	-0.6	1.12	O95696	-0.49	1.77
O95716	-0.2	0.61	O95716	-0.29	1.17	O95716	-0.31	0.89	O95716	-0.01	0.01	O95716	0.4	0.46	O95716	0.54	1.61
O95721	-0.26	0.39	O95721	-0.02	0.04	O95721	0.19	0.3	O95721	-0.25	0.61	O95721	0.59	2	O95721	1.16	4.65
O95747	-0.08	0.28	O95747	0.31	2.4	O95747	0.35	1.88	O95747	0.61	4.51	O95747	0.97	5.64	O95747	0.55	6.31
O95757	-0.11	0.53	O95757	0.08	0.41	O95757	0.35	1.63	O95757	0.2	0.6	O95757	0.02	0.05	O95757	-0.13	0.42
O95758	-0.2	0.84	O95758	-0.1	0.33	O95758	0.14	0.55	O95758	-0.52	3.56	O95758	-0.74	4.59	O95758	-0.14	0.46
O95772	-0.87	1.99	O95772	-0.64	1.5	O95772	-0.08	0.19	O95772	-1.28	2.37	O95772	-1.75	3.03	O95772	0.15	0.1
O95777	-0.19	1.12	O95777	-0.01	0.03	O95777	0.08	0.59	O95777	0.18	0.6	O95777	0.18	0.4	O95777	-0.1	0.32
O95782	-0.09	0.77	O95782	-0.29	2.84	O95782	-0.13	1.22	O95782	-0.21	1.36	O95782	-0.48	3.17	O95782	-0.21	1.18
O95785	2.96	0	O95785	1.15	0.23	O95785	-0.09	0	O95785	0.81	0.36	O95785	1.09	0	O95785	-0.87	0.22
O95793	-0.14	1.04	O95793	-0.23	1.64	O95793	-0.09	0.65	O95793	-0.1	0.7	O95793	-0.42	3.12	O95793	-0.28	2.13
O95801	0.11	0.35	O95801	0.17	1.01	O95801	0.13	0.47	O95801	0.84	2.35	O95801	0.53	1.71	O95801	-0.21	1.25
O95816	-0.1	0.6	O95816	-0.09	0.33	O95816	-0.07	0.38	O95816	-0.2	1.19	O95816	-0.5	3.49	O95816	-0.33	2
O95817	0.05	0.32	O95817	0.39	2.21	O95817	0.15	1.26	O95817	0.69	4.56	O95817	1.1	5.36	O95817	0.44	1.71
O95819	0.04	0.14	O95819	-0.14	0.65	O95819	-0.3	1.01	O95819	-0.13	0.45	O95819	-0.16	0.48	O95819	-0.3	1.9
O95822	-0.68	1.16	O95822	-0.22	0.77	O95822	0.39	0.52	O95822	-0.08	0.09	O95822	-0.93	1.17	O95822	-0.62	1.45
O95831	-0.13	0.35	O95831	-0.33	1.42	O95831	0.03	0.07	O95831	-0.08	0.21	O95831	-0.25	0.86	O95831	-0.15	0.95
O95832	-0.44	2.24	O95832	-0.41	2.6	O95832	-0.15	0.34	O95832	0.33	0.78	O95832	0.56	1.71	O95832	0.08	0.2
O95837	2.29	2.63	O95837		0	O95837	-2.47	2.87	O95837	-1.16	0	O95837	-0.88	0	O95837		0
O95857	-0.26	0.34	O95857	-0.31	0.38	O95857	-0.12	0.24	O95857	0.17	0.14	O95857	0.51	0.48	O95857	0.5	1.64
O95861	0.09	0.22	O95861	0.53	2.68	O95861	0.51	2.08	O95861	0.13	0.51	O95861	0.77	4.16	O95861	0.74	4.66
O95864	-0.35	4.44	O95864	-0.9	7.11	O95864	-0.34	4.08	O95864	-1.63	6.32	O95864	-1.13	6.67	O95864	0.56	2.95
O95865	-0.04	0.09	O95865	0.68	2.66	O95865	0.55	2.07	O95865	0.07	0.11	O95865	0.28	0.67	O95865	0.5	1.92
O95870	0.45	0.45	O95870	-0.14	0.08	O95870	-0.55	0.82	O95870	0.4	0.51	O95870	0.16	0.14	O95870	-0.17	0.25
O95881	-0.17	0.66	O95881	-0.31	3.38	O95881	-0.25	0.91	O95881	-0.09	0.16	O95881	-0.08	0.14	O95881	-0.08	0.38
O95926	-0.47	1.17	O95926	0.09	0.35	O95926	0.36	0.76	O95926	-1.52	4.32	O95926	-1.34	4.3	O95926	0.42	0.91
O95983	0.04	0.12	O95983	-0.08	0.24	O95983	-0.02	0.08	O95983	-0.41	3.56	O95983	-0.72	4.3	O95983	-0.24	1.64
O95994	-0.04	0.15	O95994	-0.22	0.84	O95994	-0.05	0.31	O95994	-0.26	1.67	O95994	-0.07	0.38	O95994	0.34	3.03
O96000	-0.35	1.82	O96000	-0.42	1.52	O96000	-0.08	0.21	O96000	0.03	0.05	O96000	-0.32	0.8	O96000	-0.35	1.38
O96005	-0.02	0.08	O96005	-0.71	5.23	O96005	-0.59	3.91	O96005	-0.06	0.23	O96005	-1.05	6.9	O96005	-1	5.83
O96007	-0.16	0.98	O96007	0.14	0.3	O96007	0.16	0.73	O96007	0.21	0.83	O96007	0.77	6.12	O96007	0.58	2.45
O96008	0.19	0.61	O96008	-0.1	0.32	O96008	-0.29	1.29	O96008	0.28	1.09	O96008	-0.44	1.1	O96008	-0.28	2.2
O96011	0.15	0.22	O96011	0.04	0.05	O96011	0.09	0.18	O96011	-0.72	1.16	O96011	-1.03	2.13	O96011	-0.33	0.46
O96013	0	0	O96013	0.26	0.62	O96013	0.1	0.23	O96013	0.47	2.2	O96013	0.01	0.01	O96013	-0.29	0.98
O96017	-0.12	0.25	O96017	0.04	0.08	O96017	0.11	0.25	O96017	-0.1	0.35	O96017	-0.7	2.79	O96017	-0.5	1.34
O96019	0.08	0.26	O96019	0.03	0.08	O96019	-0.03	0.21	O96019	-0.08	0.34	O96019	-0.22	2.4	O96019	0.02	0.06
O96028	0.03	0.06	O96028	0.34	0.36	O96028	-0.25	0.4	O96028	-0.25	0.25	O96028	0.01	0.01	O96028	-0.33	0.67
P00167	0.05	0.13	P00167	-0.14	0.51	P00167	-0.3	1.37	P00167	-0.19	0.83	P00167	0.06	0.19	P00167	-0.22	1.87
P00338	-0.03	0.07	P00338	0.43	3.15	P00338	0.37	1.48	P00338	0.22	0.62	P00338	0.4	1.89	P00338	0.39	1.85
P00352	-0.24	0.85	P00352	0.31	0.76	P00352	0.59	1.91	P00352	0.45	3.28	P00352	0.87	2.46	P00352	0.58	5.02
P00367	-0.12	0.75	P00367	-0.22	1.96	P00367	-0.03	0.13	P00367	0.12	0.22	P00367	-0.13	0.24	P00367	-0.28	2.76
P00374	-0.06	0.34	P00374	0.01	0.03	P00374	0.15	1.02	P00374	-0.15	0.53	P00374	-0.14	0.37	P00374	0.14	0.48
P00387	0.03	0.19	P00387	-0.15	2.21	P00387	-0.09	0.66	P00387	-0.05	0.71	P00387	-0.57	4.72	P00387	-0.46	6.88
P00390	-0.08	0.56	P00390	0.29	2.83	P00390	0.39	3.98	P00390	0.07	0.5	P00390	0.42	3.38	P00390	0.53	5.88
P00395	0.46	0.86	P00395	-0.17	0.19	P00395	-0.46	0.69	P00395	0.41	0.44	P00395	-0.15	0.17	P00395	-0.33	0.41
P00403	0.16	0.63	P00403	-0.14	0.54	P00403	-0.26	1.2	P00403	0.3	1.13	P00403	-0.02	0.02	P00403	-0.3	3.04
P00414	0.25	0.37	P00414	0.09	0.1	P00414	-0.09	0.2	P00414	0.47	0.88	P00414	0.24	0.34	P00414	-0.14	0.28
P00439	0.81	0.36	P00439	0.59	0.23	P00439	0.26	0.13	P00439	-0.19	0.09	P00439	0.01	0.01	P00439	0.33	0.15
P00441	-0.24	0.37	P00441	0.81	2.24	P00441	0.88	1.8	P00441	0.02	0.02	P00441	1	2.31	P00441	0.85	1.4
P00488	0.17	0.33	P00488	0.1	0.13	P00488	0.15	0.5	P00488	1.09	2.61	P00488	0.38	0.64	P00488	-0.15	0.16
P00491	-0.12	0.34	P00491	0.47	6.08	P00491	0.53	2.23	P00491	0.43	2.35	P00491	0.75	4.97	P00491	0.49	3.73
P00492	-0.08	0.23	P00492	0.29	1.35	P00492	0.28	1.17	P00492	0.69	4.45	P00492	1.46	7.38	P00492	0.75	6.85
P00505	-0.2	0.96	P00505	-0.36	2.36	P00505	-0.09	0.42	P00505	0.14	0.28	P00505	-0.09	0.17	P00505	-0.31	1.97
P00533	-0.17	0.65	P00533	-0.57	2.42	P00533	-0.35	1.39	P00533	-0.55	2.82	P00533	-1.31	5.34	P00533	-0.77	4.69
P00558	0.02	0.06	P00558	0.6	4.06	P00558	0.53	2.47	P00558	0.17	0.5	P00558	0.68	2.8	P00558	0.7	3.46
P00568	0.65	0.56	P00568	0.79	4.14	P00568	0.02	0.01	P00568	0.36	0.27	P00568	1.28	3.38	P00568	0.92	0.94
P00734	-1.02	2.95	P00734	-0.91	1.76	P00734	0.45	1.13	P00734	-4.49	2.6	P00734	-0.41	0.66	P00734	4.26	2.68
P00846	0.33	2	P00846	-0.29	1.62	P00846	-0.32	2.01	P00846	1.32	1.44	P00846	1.26	1.36	P00846	-0.21	1.17
P00918	-0.02	0.05	P00918	0.63	4.96	P00918	0.48	2.46	P00918	0.46	2.19	P00918	1.26	4.86	P00918	0.7	3.92
P00966	-0.08	0.07	P00966	0.47	0.62	P00966	0.92	1.27	P00966	3.1	3.01	P00966	4.62	4.01	P00966	1.19	4.21
P01009	-0.76	2.17	P01009	-0.1	0.54	P01009	0.89	2.55	P01009	-1.62	4.97	P01009	0.37	0.62	P01009	1.59	7.19
P01019	-1.13	2.88	P01019	-1.68	2.99	P01019	-0.11	0.21	P01019	-2.54	4.92	P01019	-1.42	2.07	P01019	1.22	2.3
P01023	-1.09	2.82	P01023	0.08	0.23	P01023	1.18	3.31	P01023	-2.72	10.42	P01023	-0.35	2.07	P01023	2.53	10.22
P01024	-1.92	2.1	P01024	-0.23	0.21	P01024	1.89	2.03	P01024		0	P01024	-0.78	1.28	P01024		0
P01031	-1.84	3.61	P01031	-1.05	1.36	P01031	0.78	0.82	P01031	-2.59	1.77	P01031	-0.28	0.21	P01031	2.18	1.67
P01034	-1.68	9.09	P01034	-0.79	8.12	P01034	0.87	5.96	P01034	-3.71	5.58	P01034	0.32	0.45	P01034	3.95	8.11
P01111	0.03	0.08	P01111	-0.39	0.92	P01111	-0.18	0.4	P01111	-0.02	0.03	P01111	-0.22	0.38	P01111	-0.1	0.23
P01116	-0.17	0.47	P01116	-0.58	2.05	P01116	-0.13	0.33	P01116	-1.05	2.12	P01116	-1.58	2.86	P01116	-0.35	0.41
P01130	-0.2	0.73	P01130	-0.37	1.22	P01130	-0.34	1.18	P01130	-0.92	2.72	P01130	-0.43	2.07	P01130	0.88	2.07
P01137	0.3	0.24	P01137		0	P01137		0	P01137	-3.25	0	P01137		0	P01137		0
P02458	-0.87	4.3	P02458	-0.66	1.67	P02458	0.45	1.98	P02458	-3.23	5.07	P02458	-1.76	2.59	P02458	1.55	2.59
P02545	-0.17	0.5	P02545	-0.39	1.66	P02545	-0.11	0.32	P02545	-0.22	1.08	P02545	-0.44	2.06	P02545	-0.22	1.97
P02647	-1.72	3.55	P02647	-0.58	0.78	P02647	1.22	2.07	P02647	-2.25	3.07	P02647	-0.44	0.71	P02647	1.27	1.74
P02649	-0.69	3.25	P02649	-0.35	1.73	P02649	0.42	1.63	P02649	-1.4	5.46	P02649	0.22	0.63	P02649	1.47	7.02
P02652	-1.34	5.71	P02652	-0.96	3.19	P02652	0.41	1.77	P02652	-2.38	5.71	P02652	-0.75	6.24	P02652	1.88	4.63
P02655	-0.87	1.76	P02655	-1.75	2.54	P02655	-0.98	1.46	P02655	-1.09	0.49	P02655	0.07	0.03	P02655	0.37	0.18
P02656	-0.16	0.19	P02656	-0.26	0.24	P02656	-0.59	1.62	P02656	0.39	3.36	P02656	0.55	4.83	P02656	-1.49	0.67
P02671	1.29	5.26	P02671	-0.2	0.49	P02671	0.16	0.5	P02671	1.34	3.49	P02671	0.79	3.37	P02671	0.56	1.3
P02675	1.04	5.22	P02675	-0.55	1.78	P02675	0.15	0.35	P02675	0.94	2.18	P02675	0.1	0.33	P02675	0.54	1.01
P02679	1.09	6.95	P02679	-0.34	2.36	P02679	0.09	0.3	P02679	0.96	2.6	P02679	0.64	3.47	P02679	0.7	1.72
P02751	-0.28	0.66	P02751	0.18	0.35	P02751	0.5	1.47	P02751	-0.35	0.55	P02751	0.2	0.37	P02751	0.73	1.25
P02753	-1.3	4.24	P02753	-0.6	1.32	P02753	1.1	3.87	P02753	-2.4	6	P02753	-0.26	0.38	P02753	2.13	5.08
P02760	-2.58	6.13	P02760	-0.4	0.89	P02760	2.08	5.16	P02760	-3.67	8.56	P02760	0.05	0.14	P02760	3.29	8.53
P02763	-1.19	2	P02763	-0.65	1.51	P02763	0.98	1.8	P02763	-2.36	5.5	P02763	-1.37	0.8	P02763	1.56	1.41
P02765	-0.58	3.72	P02765	-0.91	5.58	P02765	-0.07	0.2	P02765	-0.72	1.24	P02765	0.13	0.33	P02765	0.46	0.76
P02771	-1.84	5.28	P02771	-1.29	4.84	P02771	0.45	1.29	P02771	-3.13	11.26	P02771	-2.02	7.89	P02771	1.14	7.12
P02786	-0.25	0.97	P02786	-0.47	2.14	P02786	-0.11	0.39	P02786	-0.48	2.28	P02786	-0.68	3.24	P02786	-0.17	1.83
P02787	-0.48	5.29	P02787	-0.98	7.32	P02787	-0.36	4.57	P02787	-1.79	7.11	P02787	-1.19	5	P02787	0.92	8.43
P02792	0.39	0.56	P02792	0.24	0.42	P02792	0.3	0.44	P02792	0.6	1.99	P02792	1.43	3.66	P02792	0.88	3.55
P02794	-0.23	0.29	P02794	0.57	1.25	P02794	0.97	1.89	P02794	-0.11	0.2	P02794	2.27	8.98	P02794	2.32	6.28
P03372	0.16	0	P03372	0.17	1.35	P03372	0.29	0	P03372	-3.85	0.83	P03372	-2.15	1.36	P03372	3	0.32
P03886	0.32	3.33	P03886	0.31	2.5	P03886	-0.3	2.33	P03886	-0.15	1.58	P03886	-0.62	4.35	P03886	-0.4	4.32
P03891	0.02	0.02	P03891	0.58	0.65	P03891	-0.03	0.02	P03891	0.74	1.21	P03891	1.29	6.32	P03891	0.25	0.28
P03897	0.01	0.07	P03897	-0.18	0.95	P03897	-0.24	1.99	P03897	0.16	0.25	P03897	0.17	0.24	P03897	-0.06	0.37
P03905	-0.51	3.62	P03905	-0.03	0.1	P03905	0.52	3.61	P03905	-0.53	0.87	P03905	0.75	1.51	P03905	1.16	4.24
P03915	0.25	0.25	P03915	0.08	0.06	P03915	0.27	0.27	P03915	0.88	1.41	P03915	0.51	0.69	P03915	-0.27	0.39
P03928	0.43	1.63	P03928	-0.1	0.15	P03928	-0.32	0.99	P03928	0.33	0.95	P03928	-0.18	0.4	P03928	-0.31	1.8
P04004	0.1	0.41	P04004	-0.11	0.27	P04004	0.14	1.15	P04004	0.18	0.51	P04004	0.49	2.63	P04004	0.47	2.07
P04035	-0.87	2.48	P04035	-1.35	3.82	P04035	-0.72	1.47	P04035	-3.77	3.59	P04035	0.23	0.29	P04035	4.09	3.94
P04040	0.09	0.79	P04040	-0.25	2.23	P04040	-0.27	3.31	P04040	-0.17	1.32	P04040	-0.37	1.36	P04040	-0.33	3.58
P04049	0.2	0.3	P04049	0.38	0.59	P04049	-0.14	0.19	P04049	0.33	0.64	P04049	0.89	1.95	P04049	0.38	0.8
P04062	0.01	0.01	P04062	-0.46	1.2	P04062	-0.47	1.58	P04062	-0.72	3.48	P04062	-0.84	7.4	P04062	-0.24	0.74
P04075	-0.17	1.19	P04075	0.41	3.87	P04075	0.53	4.41	P04075	0.14	0.47	P04075	0.46	2.09	P04075	0.56	5.27
P04080	-0.1	0.14	P04080	0.74	2.41	P04080	0.77	1.44	P04080	0.45	0.67	P04080	1.46	3.83	P04080	1.08	2.69
P04083	-0.31	0.56	P04083	0.23	0.65	P04083	0.44	0.92	P04083	-0.26	0.37	P04083	0.35	0.53	P04083	0.66	5.29
P04114	-0.62	3.32	P04114	-0.98	4.57	P04114	-0.07	0.27	P04114	-1.39	5.66	P04114	-1.66	6.86	P04114	-0.03	0.11
P04150	-1.66	1.07	P04150	-0.33	0.19	P04150	1.73	2	P04150	-1.15	1.34	P04150	-0.15	0.21	P04150	0.67	0.47
P04179	0.11	1.29	P04179	0.12	0.74	P04179	0.1	1.3	P04179	0.09	0.34	P04179	-0.13	0.51	P04179	-0.29	1.61
P04181	-0.13	1.13	P04181	-0.06	0.2	P04181	-0.01	0.03	P04181	-0.37	2.88	P04181	-0.83	3.93	P04181	-0.16	0.9
P04183	-0.41	2.66	P04183	-0.88	4.2	P04183	-0.37	1.61	P04183	-0.64	2.18	P04183	-2.17	6.46	P04183	-1.08	3.98
P04350	0.2	0.63	P04350	0.71	3	P04350	0.57	3.36	P04350	0.23	0.23	P04350	0.5	0.59	P04350	0.4	1.02
P04406		0	P04406		0	P04406		0	P04406		0	P04406		0	P04406		0
P04424	0.08	0.16	P04424	0.59	2.26	P04424	0.36	1.13	P04424	0.24	0.68	P04424	1.18	3.66	P04424	0.62	3.09
P04626		0	P04626	0.35	0	P04626		0	P04626		0	P04626		0	P04626		0
P04632	-0.14	0.21	P04632	0.47	1.04	P04632	0.17	0.27	P04632	0.16	0.3	P04632	1.05	3.73	P04632	0.53	1.83
P04637	-1.07	3.72	P04637	0.45	2.16	P04637	1.24	4.33	P04637	-3.3	5.08	P04637	-0.36	1.34	P04637	2.99	4.97
P04792	0.06	0.13	P04792	0.22	1.16	P04792	0.29	0.85	P04792	0.62	1.66	P04792	1.01	6.04	P04792	0.35	0.84
P04798	-0.26	0.98	P04798	0.3	0.86	P04798	0.53	1.35	P04798	-1.39	1.76	P04798	-3.03	3.03	P04798	0.89	0.87
P04818	0.03	0.15	P04818	-0.28	1.62	P04818	-0.24	1.88	P04818	-0.35	0.58	P04818	-1.06	2.64	P04818	-0.47	0.83
P04843	-0.07	0.42	P04843	-0.19	1.56	P04843	0.02	0.08	P04843	-0.25	2.87	P04843	-0.47	3.77	P04843	-0.14	2.74
P04844	0.05	0.32	P04844	-0.13	0.82	P04844	-0.21	2.39	P04844	0.05	0.6	P04844	-0.65	4.22	P04844	-0.63	6.93
P04899	-0.08	0.33	P04899	-0.08	0.43	P04899	-0.13	0.52	P04899	-0.24	1.54	P04899	-0.77	2.72	P04899	-0.28	2.19
P04920	-0.1	0.36	P04920	-0.5	2.19	P04920	-0.25	1.1	P04920	-0.45	4.21	P04920	-1.53	5.06	P04920	-0.85	4.43
P05023	-0.17	0.64	P05023	-0.49	2.22	P05023	-0.16	0.88	P05023	-0.42	2.43	P05023	-0.96	5.98	P05023	-0.42	3.27
P05026	-0.35	1.58	P05026	-0.69	4.02	P05026	-0.14	0.64	P05026	-0.19	0.36	P05026	-0.72	1.96	P05026	-0.47	3.12
P05067	-3.57	3.96	P05067	-0.93	3.63	P05067	1.82	1.86	P05067	-4.61	6.45	P05067	-0.23	0.42	P05067	3.32	5.42
P05089	0.53	1.16	P05089	0.42	0.61	P05089	-0.26	0.44	P05089	1.25	1.1	P05089	0.28	0.11	P05089	0.24	0.69
P05091	0.01	0.04	P05091	-0.07	0.49	P05091	-0.02	0.08	P05091	-0.1	0.44	P05091	-0.17	0.32	P05091	-0.23	1.49
P05109	0.49	0.28	P05109	-1.13	0.63	P05109	-0.27	0.27	P05109	0.81	1.52	P05109	1.63	0.83	P05109	-0.28	0.3
P05114	-0.47	1.31	P05114	-0.15	0.86	P05114	0.4	1.06	P05114	-0.23	0.65	P05114	0.15	0.39	P05114	0.11	0.46
P05121	0.53	2.6	P05121	-0.27	1.06	P05121	0.08	0.34	P05121	-0.82	2.06	P05121	-0.85	2.68	P05121	0.43	1.23
P05141	-0.07	0.21	P05141	-0.33	1.44	P05141	-0.18	1.53	P05141	0.21	0.57	P05141	-0.24	0.67	P05141	-0.31	2.93
P05156	-1.87	3.67	P05156	-0.84	1.96	P05156	1.58	3.28	P05156		0	P05156	-0.93	1.25	P05156		0
P05161	-0.08	0.12	P05161	0.53	1.42	P05161	0.26	0.63	P05161	0.16	0.26	P05161	1.88	5.16	P05161	1.24	3.43
P05165	0.08	0.33	P05165	0.24	0.93	P05165	-0.07	0.41	P05165	-0.08	0.48	P05165	-0.44	1.23	P05165	-0.35	1.93
P05166	-0.1	0.32	P05166	-0.09	0.32	P05166	-0.12	0.34	P05166	-0.6	2.49	P05166	-0.53	1.57	P05166	0.2	0.75
P05198	-0.02	0.06	P05198	0.14	0.74	P05198	0.31	2.32	P05198	0.16	0.35	P05198	-0.03	0.05	P05198	0.05	0.3
P05204	-0.17	0.61	P05204	-0.38	5.25	P05204	0.12	0.35	P05204	-0.3	2.28	P05204	-0.21	1.27	P05204	-0.26	3.08
P05362	-0.03	0.16	P05362	-0.3	2.82	P05362	-0.27	2.38	P05362	0.14	0.69	P05362	-0.26	1.64	P05362	-0.34	4.34
P05386	0.33	0.59	P05386	0.76	1.77	P05386	0.49	0.8	P05386	-0.17	0.15	P05386	-0.9	1.06	P05386	-0.92	3
P05387	-0.31	3.18	P05387	-0.09	0.63	P05387	0.09	0.7	P05387	0.06	0.21	P05387	0.13	0.38	P05387	0.04	0.16
P05388	-0.04	0.28	P05388	0.09	0.69	P05388	0.11	0.73	P05388	0.11	0.57	P05388	-0.41	2.15	P05388	-0.23	2.36
P05412	0.11	0.04	P05412	0.56	0.38	P05412	0.64	0.17	P05412		0	P05412		0	P05412	-1.89	1.13
P05413	-0.53	0.34	P05413	-0.37	0.2	P05413	0.16	0.09	P05413	0.17	0.15	P05413	2.41	3.86	P05413	0.73	0.36
P05423	-0.13	0.53	P05423	-0.24	0.56	P05423	-0.03	0.04	P05423	-0.42	0.64	P05423	-0.45	0.69	P05423	0.02	0.13
P05455	0.01	0.06	P05455	0.2	1.39	P05455	0.27	2.45	P05455	-0.04	0.24	P05455	-0.46	3.71	P05455	-0.3	3.6
P05556	-0.07	0.29	P05556	-0.82	4.14	P05556	-0.76	5.22	P05556	-0.19	0.49	P05556	-1.19	4.01	P05556	-0.92	9.01
P05783	-0.03	0.06	P05783	-0.23	0.93	P05783	-0.23	0.83	P05783	-0.11	0.48	P05783	-0.56	2.17	P05783	-0.37	2.73
P05976	-0.21	0.42	P05976	-0.78	2.14	P05976	-0.51	1.13	P05976	0.26	0.74	P05976	0.69	1.17	P05976	0.16	0.29
P05997	-0.56	3.09	P05997	-0.55	3	P05997	0.02	0.09	P05997	-1.81	3.47	P05997	-0.01	0.01	P05997	1.49	3.44
P06132	-0.2	2.21	P06132	0.28	3.28	P06132	0.41	3.51	P06132	0.17	0.73	P06132	0.52	2.55	P06132	0.43	3.62
P06213	0.1	0.14	P06213	-0.76	1.36	P06213	-1.18	1.68	P06213	-0.98	2.45	P06213	-2.08	4.01	P06213	-1.01	1.92
P06280	-0.51	0.28	P06280	-0.92	0.92	P06280	-0.03	0.02	P06280	-1.17	1.29	P06280	-1.49	2.75	P06280	-0.35	0.27
P06396	-0.05	0.07	P06396	0.4	0.93	P06396	0.34	0.82	P06396	-0.08	0.14	P06396	0.61	1.24	P06396	0.64	2.77
P06400	-0.13	0.65	P06400	-0.17	0.68	P06400	-0.07	0.2	P06400	-0.41	2.22	P06400	-1.11	5.25	P06400	-0.8	3.8
P06454	-0.01	0.02	P06454	0.09	0.24	P06454	-0.02	0.08	P06454	0.05	0.14	P06454	-0.03	0.06	P06454	0.04	0.1
P06493	-0.1	0.91	P06493	-0.09	0.53	P06493	0.15	1.2	P06493	-0.05	0.32	P06493	0.19	0.95	P06493	0.29	3.37
P06576	-0.08	0.27	P06576	-0.16	0.62	P06576	-0.08	0.36	P06576	-0.4	0	P06576	-0.66	0	P06576	-0.3	3.12
P06702	0.7	0.32	P06702	0.03	0.01	P06702	-0.24	0.19	P06702	1.01	0.78	P06702	1.88	0.45	P06702	-0.59	0.67
P06703	-0.19	0.3	P06703	-0.04	0.08	P06703	-0.14	0.2	P06703	0.25	0.46	P06703	1.3	2.88	P06703	0.93	3
P06730	-0.02	0.04	P06730	-0.18	0.52	P06730	-0.12	0.31	P06730	1.08	4.37	P06730	0.64	1.92	P06730	-0.38	1.73
P06733	-0.07	0.28	P06733	0.41	2.87	P06733	0.4	1.68	P06733	0.26	0.66	P06733	0.38	1.37	P06733	0.44	2.51
P06737	-0.14	0.66	P06737	0.37	3.24	P06737	0.45	2.32	P06737	0.53	1.68	P06737	1.1	3.4	P06737	0.64	3.85
P06744	-0.03	0.1	P06744	0.55	3.61	P06744	0.47	2.54	P06744	0.16	0.36	P06744	0.39	1.09	P06744	0.43	3.46
P06746	0.26	0.76	P06746	-0.02	0.03	P06746	0.05	0.08	P06746	-0.23	0.8	P06746	-0.42	1.76	P06746	-0.4	2.1
P06748	-0.35	0	P06748	-0.17	0	P06748	-0.09	0	P06748		0	P06748		0	P06748	-0.28	0
P06753	-0.09	0.92	P06753	-0.12	1.95	P06753	0.02	0.09	P06753	0.08	0.28	P06753	-0.07	0.27	P06753	-0.23	2.31
P06756	-0.35	2.26	P06756	-0.78	5.45	P06756	-0.52	3.53	P06756	-0.75	4.7	P06756	-1.37	5.55	P06756	-0.56	3.35
P06865	0.02	0.03	P06865	-0.38	0.92	P06865	-0.21	1.18	P06865	-0.09	0.21	P06865	-0.04	0.05	P06865	-0.28	1.22
P07099	-0.03	0.09	P07099	-0.3	0.76	P07099	-0.03	0.13	P07099	-0.1	0.25	P07099	-0.18	0.44	P07099	-0.28	1.59
P07108	-0.3	0.88	P07108	0.85	2.21	P07108	0.92	2.73	P07108	0.43	0.41	P07108	1.04	1.87	P07108	0.88	1.58
P07148	-0.13	0.14	P07148	0.85	2.15	P07148	0.45	0.54	P07148	0.89	1.39	P07148	2.05	6.5	P07148	0.85	1.35
P07195	-0.04	0.09	P07195	-0.14	0.24	P07195	-0.36	1.51	P07195	0.42	1.14	P07195	0.18	0.3	P07195	0.16	0.41
P07199	0	0.01	P07199	-0.49	0.59	P07199	-0.36	0.43	P07199	0.21	0.24	P07199	0.32	0.53	P07199	0.04	0.06
P07203	-0.1	0.31	P07203	0.31	1.45	P07203	0.37	1.68	P07203	-0.05	0.24	P07203	-0.04	0.18	P07203	0.36	2.53
P07225	-0.43	1.64	P07225	-1.52	6.13	P07225	-0.84	3.29	P07225	-1.73	7.31	P07225	-2.71	5.06	P07225	-0.69	5.59
P07237	-0.02	0.06	P07237	-0.19	0.99	P07237	-0.04	0.08	P07237	-0.24	1.98	P07237	-0.36	3.75	P07237	-0.15	1.39
P07305	-0.08	0.36	P07305	0.06	0.17	P07305	0.26	1.05	P07305	-0.1	0.38	P07305	0.32	0.61	P07305	0.28	1.5
P07306	0.07	0.11	P07306	-0.43	0.97	P07306	-0.35	1.56	P07306	-0.14	0.38	P07306	-0.61	1.92	P07306	-0.49	3.15
P07307	-0.4	1.33	P07307	-0.76	4.55	P07307	-0.2	0.49	P07307	-1.2	7.12	P07307	-1.54	9.33	P07307	-0.46	2.92
P07339	-0.19	1.61	P07339	-0.35	3.67	P07339	-0.18	1.32	P07339	-0.33	3.24	P07339	-0.45	1.05	P07339	-0.51	6.4
P07355	-0.2	1.17	P07355	-0.38	2.03	P07355	-0.16	1.31	P07355	-0.34	1.81	P07355	-0.67	6.12	P07355	-0.28	1.37
P07384	-0.19	0.76	P07384	0.41	2.44	P07384	0.41	2.05	P07384	0.34	0.93	P07384	1.12	3.77	P07384	0.67	3.78
P07437	0.08	0.51	P07437	0.3	2.06	P07437	0.34	2.67	P07437	0.6	1.62	P07437	0.45	1.03	P07437	0.22	1.28
P07602	-0.74	1.6	P07602	-0.82	2.04	P07602	0.21	0.46	P07602	-0.78	3.47	P07602	-0.34	2.87	P07602	0.01	0.01
P07686	0.17	0.81	P07686	-0.1	0.19	P07686	-0.35	1.98	P07686	-0.25	1.69	P07686	-0.45	2.22	P07686	-0.54	4.34
P07711	-0.4	2.23	P07711	-0.38	2.47	P07711	0.18	0.88	P07711	-0.54	1.13	P07711	0	0	P07711	0.42	1.15
P07737	-0.01	0.02	P07737	0.47	1.88	P07737	0.4	1.39	P07737	0.65	2.36	P07737	0.94	4.28	P07737	0.52	2.62
P07741	-0.06	0.15	P07741	0.62	2.89	P07741	0.59	3.33	P07741	0.6	2.02	P07741	1.08	4.81	P07741	0.49	2.1
P07814	-0.09	0.54	P07814	0.06	0.34	P07814	0.15	1.95	P07814	-0.22	2.2	P07814	-0.31	2.7	P07814	0.11	2.39
P07858	-0.34	3.3	P07858	-0.14	0.84	P07858	0.07	0.49	P07858	-0.69	4.19	P07858	-0.51	1.69	P07858	-0.12	0.66
P07900	-0.11	1.5	P07900	0.24	2.36	P07900	0.25	2.43	P07900	0.02	0.08	P07900	0.06	0.21	P07900	0.09	0.69
P07910	-0.03	0.13	P07910	-0.24	1.61	P07910	-0.17	1.18	P07910	0.25	1.04	P07910	-0.07	0.19	P07910	-0.33	3.14
P07919	-0.34	0.99	P07919	-0.29	2.44	P07919	-0.14	0.25	P07919	-0.39	2.15	P07919	-0.61	3.19	P07919	-0.58	1.44
P07942	-0.22	0.93	P07942	-0.36	2.42	P07942	-0.28	1.3	P07942	-1.29	8.36	P07942	-1.01	8.07	P07942	0.5	4.35
P07947	-0.09	0.23	P07947	-0.22	0.8	P07947	-0.09	0.21	P07947	0.01	0.02	P07947	-0.31	1.67	P07947	-0.32	1.14
P07948	-0.52	0.24	P07948	0.05	0.05	P07948	0.21	0.08	P07948	0.04	0.05	P07948	-0.6	0.82	P07948	-1.57	1.01
P07951	-0.34	5.22	P07951	-0.56	9	P07951	-0.17	1.58	P07951	-0.44	1.3	P07951	-0.44	1.31	P07951	-0.27	1.61
P07954	-0.09	0.66	P07954	-0.08	0.56	P07954	0	0.01	P07954	0.06	0.26	P07954	-0.36	2.33	P07954	-0.26	1.65
P07996	-0.37	0.7	P07996	1.27	3.09	P07996	2.18	6.52	P07996	0.17	0.41	P07996	1.98	6.42	P07996	2.21	6.94
P08047	-0.37	0.4	P08047	0.08	0.07	P08047	0.42	0.47	P08047	-0.59	1.65	P08047	-0.69	0.74	P08047	0.19	0.21
P08133	-0.08	0.27	P08133	-0.02	0.04	P08133	0.01	0.03	P08133	-0.03	0.15	P08133	-0.08	0.17	P08133	-0.15	0.77
P08134	0.12	0.42	P08134	-0.15	0.26	P08134	-0.07	0.13	P08134	-0.2	0.22	P08134	0.63	1.04	P08134	1.04	2.52
P08183	0.01	0.03	P08183	-0.07	0.15	P08183	-0.07	0.55	P08183	0.46	1.11	P08183	0.51	1.13	P08183	0.23	0.84
P08195	-0.09	0.26	P08195	-0.35	1.67	P08195	-0.04	0.11	P08195	-0.02	0.05	P08195	-0.24	1.02	P08195	0.02	0.09
P08236	-0.52	3.19	P08236	-0.41	1.73	P08236	-0.02	0.04	P08236	-0.87	4.13	P08236	-0.26	0.7	P08236	0.32	1.37
P08237	0.11	0.46	P08237	0.43	3.93	P08237	0.4	2.34	P08237	0.62	3.22	P08237	0.8	4.09	P08237	0.41	4.06
P08238	0.02	0.05	P08238	0.12	0.56	P08238	0.16	1.53	P08238	0.01	0.05	P08238	-0.02	0.11	P08238	0.14	1.98
P08240	-0.05	0.23	P08240	-0.15	1.22	P08240	0.03	0.14	P08240	-0.12	0.84	P08240	-0.36	2.53	P08240	-0.16	1.47
P08243	0.1	0.24	P08243	0.77	5.05	P08243	0.66	2.17	P08243	0.97	2.41	P08243	2.13	5.57	P08243	1.46	4.98
P08397	-0.02	0.03	P08397	0.76	2.86	P08397	0.96	2.28	P08397	0.68	0.67	P08397	1.02	1.12	P08397	0.56	2.73
P08559	-0.01	0.01	P08559	-0.14	0.53	P08559	-0.15	0.54	P08559	-0.12	0.33	P08559	-0.45	1.75	P08559	-0.21	1.51
P08574	-0.63	1.58	P08574	-0.65	1.99	P08574	0.17	0.22	P08574	-0.27	0.9	P08574	-0.47	0.73	P08574	-0.42	0.78
P08579	-0.2	1.02	P08579	-0.25	1.3	P08579	-0.16	0.8	P08579	-0.33	0.92	P08579	0.03	0.04	P08579	0.25	1.13
P08581	-0.6	0.89	P08581	-1.31	2.59	P08581	-0.34	0.38	P08581	-1.35	2.22	P08581	-2.09	3.36	P08581	-0.74	0.96
P08621	-0.11	0.33	P08621	-0.28	0.97	P08621	-0.17	0.86	P08621	-0.11	0.36	P08621	-0.35	0.94	P08621	-0.14	0.73
P08648	-0.58	1.08	P08648	-1.11	2.18	P08648	-0.26	0.33	P08648	-0.95	2.08	P08648	-1.42	3.04	P08648	-0.97	1.4
P08670	-0.21	0.69	P08670	-0.56	2.25	P08670	-0.35	1.79	P08670	-0.45	2.71	P08670	-0.75	2.03	P08670	-0.19	1.66
P08708	-0.06	0.56	P08708	0.07	0.5	P08708	0.18	4.06	P08708	-0.31	0.93	P08708	-0.45	1.58	P08708	0.04	0.32
P08754	-0.21	0.85	P08754	-0.16	1.25	P08754	-0.15	0.46	P08754	-0.14	1.73	P08754	-0.45	4.09	P08754	-0.4	2.01
P08758	-0.08	0.29	P08758	0.41	3.95	P08758	0.37	2.04	P08758	-0.05	0.1	P08758	0.38	1.16	P08758	0.65	4.46
P08865	-0.1	0.4	P08865	0.05	0.15	P08865	0.12	0.85	P08865	0.06	0.33	P08865	-0.33	1.71	P08865	-0.09	1.01
P08962	-0.35	1.04	P08962	-0.04	0.05	P08962	0.15	0.32	P08962	-0.19	0.51	P08962	0.48	1.93	P08962	0.85	3.85
P09001	-0.03	0.05	P09001	-0.45	1.14	P09001	-0.08	0.2	P09001	0.07	0.13	P09001	-0.29	0.79	P09001	-0.4	2.07
P09012	-0.28	3.94	P09012	-0.13	1.89	P09012	-0.05	0.55	P09012	-0.04	0.06	P09012	0.37	0.9	P09012	0.14	0.62
P09104	3.51	0	P09104	1.53	0	P09104	-3.31	0.28	P09104	-8.01	0	P09104	0.93	0	P09104	1.29	0.31
P09110	-0.04	0.19	P09110	-0.01	0.06	P09110	0.03	0.12	P09110	-0.05	0.22	P09110	-0.27	0.99	P09110	-0.3	1.69
P09132	-0.08	0.31	P09132	0.43	2.64	P09132	0.49	3.27	P09132	0.18	1.91	P09132	0.72	5.52	P09132	0.4	2.96
P09210	-2.72	0.72	P09210	-0.11	0.04	P09210	3.44	1.15	P09210	0.66	0.66	P09210	1.04	0.86	P09210	-0.05	0.03
P09211	-0.04	0.12	P09211	0.18	0.73	P09211	0.33	1.76	P09211	0.36	1.78	P09211	0.7	2.19	P09211	0.53	3.93
P09234	0.46	1.28	P09234	0.41	1	P09234	0.14	0.25	P09234	0.4	0.8	P09234	0.07	0.2	P09234	-0.44	0.89
P09327	-0.23	2.86	P09327	-0.09	0.87	P09327	0.23	2.58	P09327	-0.16	1.45	P09327	-0.13	1.03	P09327	0.05	0.32
P09382	-0.41	0.47	P09382	0.5	0.9	P09382	0.48	0.54	P09382	-0.41	0.83	P09382	0.89	2.68	P09382	1.32	2.65
P09417	0.03	0.08	P09417	0.32	1.32	P09417	0.44	2.02	P09417	-0.18	0.46	P09417	0.78	2.5	P09417	0.84	6.64
P09429	0.13	0.69	P09429	0.05	0.49	P09429	0.03	0.12	P09429	0.07	0.37	P09429	0.08	0.25	P09429	-0.03	0.09
P09488	0.17	0.44	P09488	0.56	3.25	P09488	0.72	1.56	P09488	0.24	0.59	P09488	0.84	2.82	P09488	0.88	2.07
P09493	-0.14	0.69	P09493	-0.23	1.34	P09493	-0.2	0.98	P09493	-0.35	1.77	P09493	-0.41	2.21	P09493	-0.44	1.8
P09496	0.09	0.6	P09496	0.01	0.04	P09496	0.09	0.48	P09496	0.26	1.4	P09496	0.55	3.68	P09496	0.05	0.2
P09497	-0.09	0.25	P09497	-0.29	0.64	P09497	0.16	0.47	P09497	0.47	1.69	P09497	1.09	5.45	P09497	0.2	0.53
P09525	-0.25	0.9	P09525	0.01	0.02	P09525	0.1	0.3	P09525	-0.29	1.34	P09525	-0.21	0.36	P09525	-0.1	0.49
P09543	-0.1	0.39	P09543	-0.31	1.85	P09543	-0.14	0.59	P09543	-0.15	0.76	P09543	-0.6	3.04	P09543	-0.47	2.45
P09564	-0.1	0.33	P09564	-0.31	2.37	P09564	-0.19	1.03	P09564	-0.27	1.1	P09564	-0.93	3.9	P09564	-0.56	2.61
P09601	-0.2	1	P09601	-1.11	4.65	P09601	-0.65	4.17	P09601	-0.99	4.22	P09601	-1.89	6.24	P09601	-0.78	2.19
P09622	-0.16	1.13	P09622	-0.11	0.92	P09622	-0.08	0.56	P09622	-0.2	2.18	P09622	-0.32	3.01	P09622	-0.24	2.33
P09651	-0.04	0.19	P09651	-0.2	2.07	P09651	-0.07	0.4	P09651	0.03	0.2	P09651	-0.65	6.37	P09651	-0.49	5.85
P09661	-0.08	0.59	P09661	-0.1	1	P09661	-0.06	0.59	P09661	0	0	P09661	-0.18	0.71	P09661	-0.17	1.48
P09668	0.12	0.08	P09668	-0.32	0.25	P09668	-0.24	0.29	P09668	-1.04	2.15	P09668	-0.39	0.39	P09668	-0.1	0.2
P09669	-0.15	0.65	P09669	-0.29	5.1	P09669	-0.01	0.03	P09669	-0.4	3.95	P09669	-0.43	1.88	P09669	-0.17	1.12
P09874	0.03	0.09	P09874	-0.13	0.67	P09874	-0.09	0.45	P09874	-0.1	0.61	P09874	-0.6	4.19	P09874	-0.37	3.62
P09884	-0.3	0.39	P09884	-0.52	0.83	P09884	-0.53	0.65	P09884	-0.63	1.59	P09884	-1.71	3.93	P09884	-1.03	4.02
P09936	-0.22	1.3	P09936	0.37	3.49	P09936	0.54	3.56	P09936	0.05	0.17	P09936	1.02	4.41	P09936	0.77	4.11
P09958	-1.3	1.54	P09958	-2.36	1.56	P09958	-1.5	1.3	P09958	-3.7	6.35	P09958	-4.54	3.51	P09958	-1.05	1.69
P09960	0.12	0.64	P09960	0.54	5.59	P09960	0.45	3.31	P09960	0.19	0.87	P09960	0.63	3.34	P09960	0.45	3.72
P09972	-0.07	0.19	P09972	0.45	3.89	P09972	0.43	1.8	P09972	0.23	0.52	P09972	0.82	2.57	P09972	0.65	4.84
P0C7P4	-0.2	0.44	P0C7P4	-0.36	1.61	P0C7P4	-0.1	0.21	P0C7P4	0.71	0.31	P0C7P4	-0.83	0.31	P0C7P4	-0.52	1.26
P0CG08	-0.13	0.06	P0CG08	0.41	0.32	P0CG08	0.04	0.02	P0CG08	-0.56	0.8	P0CG08	-0.72	0.86	P0CG08	0.26	0.3
P0CG12	-0.68	0.68	P0CG12	-0.97	1	P0CG12	-0.62	0.4	P0CG12	-2.6	1.71	P0CG12	-1.61	1.96	P0CG12	0.52	0.23
P0DI83	0.46	0.53	P0DI83	0.61	0.66	P0DI83	0.19	0.48	P0DI83	0.9	1.47	P0DI83	0.51	0.32	P0DI83	0.48	1.21
P0DMN0	0.2	0.3	P0DMN0	1	2.52	P0DMN0	0.69	1.69	P0DMN0	0.1	0.05	P0DMN0	0.72	0.54	P0DMN0	1.04	1.32
P0DMV9	-0.2	0.85	P0DMV9	-0.26	0.92	P0DMV9	0.02	0.08	P0DMV9	0.24	1.2	P0DMV9	-0.39	2.31	P0DMV9	-0.52	3.16
P0DN26	-0.51	0.17	P0DN26	-0.53	0.11	P0DN26	-0.4	0.25	P0DN26	0.75	0.63	P0DN26	1.53	1.32	P0DN26	-1.28	0.94
P0DN76	-0.03	0.22	P0DN76	0.04	0.54	P0DN76	0.06	0.52	P0DN76	-0.15	3.69	P0DN76	-0.71	4.37	P0DN76	-0.37	6.77
P0DN79	-0.02	0.04	P0DN79	0.48	5.21	P0DN79	0.41	1.33	P0DN79	0.27	0.72	P0DN79	1.17	3.68	P0DN79	0.74	4.71
P0DP25	-0.13	0.34	P0DP25	0.13	0.39	P0DP25	0.05	0.16	P0DP25	-0.26	1.91	P0DP25	0.15	0.69	P0DP25	0.23	1.16
P0DPB6		0	P0DPB6	2.18	0	P0DPB6		0	P0DPB6		0	P0DPB6		0	P0DPB6		0
P0DPI2	-0.01	0.03	P0DPI2	-0.07	0.29	P0DPI2	-0.16	0.49	P0DPI2	0.06	0.14	P0DPI2	-0.39	0.79	P0DPI2	-0.47	3.72
P0DPI3	0.11	0.93	P0DPI3	-0.07	0.61	P0DPI3	-0.09	0.65	P0DPI3	0.29	2.57	P0DPI3	-0.31	2.22	P0DPI3	-0.41	4.5
P10109	-0.19	0.16	P10109	-0.62	0.74	P10109	-0.59	0.8	P10109	-1.09	1.61	P10109	-0.53	0.78	P10109	0.44	0.6
P10155	-0.1	0.63	P10155	0.17	1.82	P10155	0.21	1.81	P10155	-0.09	0.48	P10155	-0.12	0.53	P10155	0.18	2.02
P10253	-0.11	0.24	P10253	-0.17	0.47	P10253	0.19	0.6	P10253	-0.22	1.34	P10253	-0.2	0.94	P10253	-0.16	0.66
P10301	0.19	0.75	P10301	-0.32	1.17	P10301	-0.32	1.41	P10301	0	0.02	P10301	-0.06	0.22	P10301	-0.18	0.44
P10412	-0.02	0.04	P10412	-0.06	0.18	P10412	0.06	0.15	P10412	0.09	0.28	P10412	-0.07	0.13	P10412	-0.15	1.56
P10515	-0.04	0.1	P10515	-0.32	1.08	P10515	-0.16	0.69	P10515	0.06	0.15	P10515	-0.48	2.03	P10515	-0.32	3.16
P10586	-0.4	2.25	P10586	-0.64	3.01	P10586	-0.17	1.16	P10586	-1.23	7.49	P10586	-0.93	4.96	P10586	0.34	1.5
P10599	-0.07	0.09	P10599	0.76	1.98	P10599	0.63	1.38	P10599	0.44	0.65	P10599	1.47	3.48	P10599	1.18	2.69
P10606	-0.34	1.62	P10606	-0.15	0.41	P10606	0.22	0.48	P10606	0.44	0.74	P10606	0.21	0.23	P10606	-0.19	0.42
P10619	-0.17	1.1	P10619	-0.31	1.7	P10619	-0.41	3.86	P10619	0.33	0.5	P10619	0.32	0.47	P10619	-0.52	2.8
P10620	-0.1	0.64	P10620	-0.24	1.71	P10620	-0.06	0.29	P10620	-0.11	0.4	P10620	-0.18	0.85	P10620	-0.18	1.03
P10644	-0.18	1	P10644	0.22	1.03	P10644	0.42	1.53	P10644	-0.51	1.27	P10644	0.21	0.41	P10644	0.72	2.68
P10768	0.14	0.46	P10768	0.65	2.71	P10768	0.52	2.3	P10768	0.35	0.75	P10768	0.63	1.34	P10768	0.34	2.28
P10809	0	0.01	P10809	-0.17	0.95	P10809	-0.17	1.16	P10809	-0.12	1.13	P10809	-0.62	5.94	P10809	-0.44	5.11
P10909	-0.55	3.12	P10909	-0.98	4.78	P10909	0.34	1.56	P10909	-1.69	3.66	P10909	-0.52	1.08	P10909	1.4	5.26
P11021	-0.07	0.23	P11021	0.2	1.01	P11021	0.41	3.13	P11021	-0.16	1	P11021	0.57	3.77	P11021	0.83	8.84
P11047	-0.28	1.39	P11047	-0.79	4.66	P11047	-0.31	1.97	P11047	-1.46	8.33	P11047	-1.05	7.46	P11047	0.66	4.99
P11117	0.16	0.4	P11117	-0.36	1.29	P11117	-0.53	1.83	P11117	0.46	0.78	P11117	0.15	0.19	P11117	-0.11	0.41
P11137	-0.17	0.59	P11137	0.15	0.17	P11137	0.04	0.1	P11137	-0.05	0.1	P11137	0.23	0.22	P11137	0.42	2.56
P11142	-0.09	0.46	P11142	-0.19	0.86	P11142	0.05	0.43	P11142	0.24	2.5	P11142	-0.2	1.85	P11142	-0.25	1.82
P11150	-0.26	0.14	P11150	0.05	0.03	P11150	-0.2	0.18	P11150	-3.78	2.27	P11150	-1.99	1.91	P11150	1.13	0.16
P11166	0.1	1.16	P11166	-0.26	2.7	P11166	-0.25	2.25	P11166	-0.16	0.76	P11166	-0.58	3.93	P11166	-0.25	1.52
P11171	0.07	0.15	P11171	0	0	P11171	0.07	0.15	P11171	-0.51	1.54	P11171	0.26	1.18	P11171	1.09	3.05
P11172	0.41	3.06	P11172	0.71	6.34	P11172	0.28	2.12	P11172	0.67	2.99	P11172	0.81	3.29	P11172	0.36	3.77
P11177	-0.01	0.03	P11177	-0.35	1.35	P11177	-0.13	0.66	P11177	0.09	0.39	P11177	-0.35	2.08	P11177	-0.43	1.65
P11182	0.01	0.02	P11182	0.04	0.24	P11182	-0.02	0.07	P11182	-0.42	4.47	P11182	-0.47	1.76	P11182	-0.12	0.61
P11216	0.04	0.3	P11216	0.23	2.47	P11216	0.18	1.38	P11216	0.53	2.05	P11216	0.71	2.86	P11216	0.22	1.36
P11217	1.62	1.68	P11217	1.36	1.27	P11217	-1.22	0.68	P11217	-0.09	0.04	P11217	-1.11	0.6	P11217	-1.97	2.51
P11233	0.11	0.43	P11233	-0.15	0.49	P11233	-0.27	1.42	P11233	0.12	0.3	P11233	0.29	0.69	P11233	-0.17	0.7
P11234	0.12	0.88	P11234	-0.22	1.18	P11234	-0.37	3.4	P11234	-0.03	0.06	P11234	-0.04	0.07	P11234	-0.18	1.04
P11277	0.1	0.13	P11277	0.24	0.63	P11277	0.09	0.12	P11277	0.19	0.25	P11277	0.1	0.12	P11277	0.13	0.24
P11279	0.55	1.27	P11279	-0.17	0.44	P11279	-0.41	0.87	P11279	0.41	0.63	P11279	-0.17	0.19	P11279	-0.42	1.13
P11310	-0.01	0.02	P11310	0	0.01	P11310	-0.07	0.42	P11310	0.02	0.09	P11310	-0.19	0.77	P11310	-0.33	4.81
P11387	-0.08	0.3	P11387	-0.34	2.33	P11387	-0.06	0.24	P11387	-0.03	0.09	P11387	-0.42	1.64	P11387	-0.3	1.96
P11388	-0.19	0.73	P11388	-0.68	3.83	P11388	-0.34	1.75	P11388	-0.59	2.65	P11388	-1.46	6.43	P11388	-0.72	4.3
P11413	-0.2	0.87	P11413	0.25	1.44	P11413	0.52	3.11	P11413	0.12	0.62	P11413	0.66	3.97	P11413	0.73	6.66
P11441	0.21	0.4	P11441	0.09	0.13	P11441	-0.09	0.13	P11441	0.14	0.26	P11441	0	0.01	P11441	-0.13	0.24
P11498	-0.04	0.14	P11498	-0.09	0.4	P11498	-0.03	0.13	P11498	-0.21	1.02	P11498	-0.55	3.25	P11498	-0.19	1.68
P11532	0.08	0.17	P11532	-0.15	0.27	P11532	-0.13	0.33	P11532	-0.41	0.96	P11532	-1.01	1.67	P11532	-0.34	0.99
P11586	-0.01	0.06	P11586	0.26	2.86	P11586	0.35	2.85	P11586	0.38	1.74	P11586	0.72	3.6	P11586	0.48	4.59
P11717	-0.07	0.1	P11717	-0.72	1.64	P11717	-0.38	1.75	P11717	-0.93	4.34	P11717	-0.3	2.27	P11717	0.29	1.58
P11766	-0.31	0.68	P11766	0.38	3.02	P11766	0.64	1.61	P11766	0.52	2.34	P11766	0.95	4.41	P11766	0.57	2.81
P11802	-0.7	2.16	P11802	-1.57	5.05	P11802	-0.55	1.08	P11802	-1.14	1.97	P11802	-0.56	0.8	P11802	0.91	1.96
P11940	-0.01	0.03	P11940	0.06	1.07	P11940	0.02	0.15	P11940	0.28	3.9	P11940	0.04	0.33	P11940	-0.1	0.86
P12004	-0.06	0.19	P12004	-0.34	1.57	P12004	-0.23	1	P12004	-0.47	3.75	P12004	-0.99	5.6	P12004	-0.41	4.72
P12074	0.23	0.55	P12074	-0.18	0.39	P12074	0.21	0.57	P12074	0.1	0.24	P12074	-4.14	1.78	P12074	-1.29	1.23
P12081	0.11	0.57	P12081	0.15	0.79	P12081	0.15	0.9	P12081	0.54	3.92	P12081	0.77	4.99	P12081	0.17	1.46
P12235	-0.57	0.54	P12235	-0.47	0.47	P12235	-0.6	0.55	P12235	-0.23	0.11	P12235	0.2	0.19	P12235	-0.31	0.16
P12236	-0.16	0.35	P12236	0.17	0.4	P12236	0.3	1.26	P12236	-0.24	0.97	P12236	-1.03	3.81	P12236	-0.63	2.75
P12268	0.04	0.26	P12268	0.16	1.54	P12268	0.16	1.43	P12268	0.41	1.99	P12268	0.49	2.33	P12268	0.32	5.35
P12270	-0.05	0.14	P12270	-0.14	0.52	P12270	-0.06	0.22	P12270	-0.25	3.29	P12270	-0.6	5.21	P12270	-0.23	3.35
P12277	-0.11	0.22	P12277	0.57	2.11	P12277	0.57	1.61	P12277	0.16	0.3	P12277	0.75	1.84	P12277	0.69	2.39
P12429	-0.14	0.69	P12429	0.15	0.52	P12429	0.14	0.59	P12429	0.09	0.24	P12429	0.56	1.67	P12429	0.61	4.93
P12694	-0.01	0.02	P12694	0.04	0.14	P12694	0.12	0.48	P12694	-0.14	0.3	P12694	-0.03	0.04	P12694	0.16	1.05
P12814	-0.04	0.36	P12814	0.15	1.58	P12814	0.25	3.11	P12814	0.17	0.36	P12814	0.35	0.79	P12814	0.22	2.06
P12830	-0.47	1.81	P12830	-0.45	2.18	P12830	-0.01	0.02	P12830	-0.65	3.86	P12830	-0.34	0.55	P12830	0.06	0.15
P12931	-0.01	0.02	P12931	0.07	0.4	P12931	0	0.01	P12931	0.21	0.38	P12931	0.66	2.62	P12931	0.07	0.1
P12955	-0.02	0.06	P12955	0.39	2.56	P12955	0.4	3.33	P12955	0.06	0.16	P12955	0.82	3.32	P12955	0.86	5.4
P12956	-0.13	0.81	P12956	-0.11	0.76	P12956	0	0	P12956	-0.18	1.49	P12956	-0.55	4.38	P12956	-0.19	2.9
P13010	-0.08	0.46	P13010	-0.07	0.48	P13010	0.06	0.66	P13010	-0.3	2.55	P13010	-0.83	5.68	P13010	-0.35	4.71
P13051	-0.01	0.04	P13051	-1.51	2.72	P13051	-0.54	4.45	P13051	-0.47	0.79	P13051	-1.97	2.36	P13051	-1.16	1.56
P13056	-0.64	1.64	P13056	-0.02	0.02	P13056	-0.12	0.12	P13056	-1.49	3.74	P13056	-1.12	2.48	P13056	0.57	1.02
P13073	-0.17	0.96	P13073	-0.62	4.55	P13073	-0.23	1.74	P13073	-0.43	2.62	P13073	-0.51	2.12	P13073	-0.23	2.64
P13164	2.36	0.49	P13164	2.54	0.43	P13164	-1.49	0.55	P13164	-0.62	0.5	P13164	0.25	0.33	P13164	0.4	0.39
P13284	-0.16	0.3	P13284	-0.33	1.3	P13284	-0.42	0.81	P13284	-0.45	0.65	P13284	-0.16	0.24	P13284	-0.21	0.35
P13473	-0.15	0.52	P13473	-0.26	1.47	P13473	-0.36	1.52	P13473	-0.03	0.06	P13473	-0.15	0.43	P13473	-0.25	1.58
P13489	-0.18	0.78	P13489	0.43	2.79	P13489	0.43	2.5	P13489	0.12	0.34	P13489	0.86	3.5	P13489	0.81	6.59
P13498	-1.13	3.75	P13498	-1.36	4.12	P13498	-0.4	1.99	P13498	-2.98	7.26	P13498	-0.89	2.53	P13498	1.42	5.17
P13639	-0.02	0.05	P13639	0.43	3	P13639	0.35	1.97	P13639	0.46	1.73	P13639	0.71	2.86	P13639	0.59	6.04
P13667	-0.02	0.05	P13667	-0.07	0.4	P13667	0.05	0.17	P13667	-0.22	2.87	P13667	-0.02	0.22	P13667	0.17	3.12
P13674	0.02	0.07	P13674	-0.17	0.73	P13674	-0.09	0.33	P13674	-0.27	2.09	P13674	-0.71	5.3	P13674	-0.32	1.33
P13688	0.16	0.62	P13688	-0.28	1.65	P13688	-0.27	1.25	P13688	0.03	0.06	P13688	-0.4	1.39	P13688	-0.55	4.22
P13693	-0.06	0.27	P13693	0.32	2.47	P13693	0.28	1.67	P13693	0.28	0.71	P13693	0.73	2.64	P13693	0.6	3.32
P13716	0.05	0.04	P13716	0.39	0.44	P13716	0.57	0.95	P13716	0.24	1.13	P13716	-0.13	0.2	P13716	0.37	1.48
P13746	-0.73	2.62	P13746	-0.46	2.61	P13746	-0.13	0.23	P13746	-1.39	4	P13746	-1.1	2.9	P13746	-0.36	0.75
P13796	-0.15	0.53	P13796	0.21	1.12	P13796	0.2	0.56	P13796	0.12	0.1	P13796	1.01	1.61	P13796	0.9	2.18
P13797	-0.19	0.67	P13797	0.32	2.7	P13797	0.5	2.31	P13797	0.03	0.06	P13797	1.23	4.62	P13797	1.11	5.99
P13798	0.09	0.25	P13798	0.4	3.44	P13798	0.38	1.15	P13798	0.8	4.62	P13798	1.21	5.95	P13798	0.38	2.05
P13804	-0.07	0.26	P13804	0.01	0.04	P13804	0.08	0.45	P13804	-0.03	0.2	P13804	-0.12	0.52	P13804	-0.34	3.45
P13807	-0.18	0.55	P13807	0.07	0.16	P13807	0.25	0.69	P13807	-0.02	0.04	P13807	0.27	0.84	P13807	0.5	3.31
P13861	0.13	0.58	P13861	0.11	0.39	P13861	-0.06	0.39	P13861	-0.2	1.87	P13861	-0.23	2.26	P13861	-0.15	0.92
P13929	-2.24	1.67	P13929	-0.42	0.14	P13929	0.35	0.72	P13929	-0.29	0.08	P13929	-0.61	0.2	P13929	-0.61	0.21
P13984	-0.14	0.61	P13984	0.02	0.04	P13984	0.17	0.58	P13984	-0.43	1.79	P13984	-0.44	1.95	P13984	-0.11	0.45
P13987	-0.23	0.33	P13987	-0.61	1.22	P13987	-0.45	0.88	P13987	-0.51	1.38	P13987	-0.41	0.81	P13987	-0.47	1.12
P13995	0.04	0.05	P13995	0.06	0.07	P13995	0	0	P13995	-0.17	0.23	P13995	-0.09	0.11	P13995	0.02	0.02
P14174	0.56	0.86	P14174	0.89	1.82	P14174	-0.54	0.31	P14174	0.81	1.81	P14174	1.78	6.09	P14174	0.95	1.71
P14209	0.21	0.45	P14209	-1.28	1.02	P14209	-0.64	1.23	P14209	0.78	0.72	P14209	1.1	0.66	P14209	0.34	0.53
P14314	-0.01	0.01	P14314	-0.27	1.78	P14314	-0.22	0.93	P14314	-0.31	5.13	P14314	-0.6	6.53	P14314	-0.31	4.46
P14324	-0.17	0.83	P14324	0.55	4.15	P14324	0.58	3.12	P14324	0.35	3.18	P14324	1.18	7.13	P14324	0.84	6.23
P14373	-0.03	0.03	P14373	-0.03	0.03	P14373	0.21	0.26	P14373	-0.21	0.22	P14373	-0.43	0.54	P14373	0.06	0.07
P14384	-0.41	0.26	P14384	-1.22	0.85	P14384	-0.51	0.51	P14384	-0.24	0.26	P14384	-1.77	1.12	P14384	-2.02	3.11
P14406	-1.15	0.95	P14406	-0.54	0.37	P14406	1.05	0.71	P14406	-0.6	0.54	P14406	-0.36	0.26	P14406	0.26	0.22
P14543	-0.88	1.8	P14543	0.52	1.24	P14543	1.83	4.57	P14543	-3.21	4.12	P14543	0.56	1.41	P14543	3.97	5.14
P14550	0.05	0.16	P14550	0.58	3.33	P14550	0.43	2.39	P14550	0.39	2.72	P14550	1.23	4.45	P14550	0.74	5.72
P14618	-0.1	0.48	P14618	0.35	3.35	P14618	0.45	3.38	P14618	0.31	0.99	P14618	0.28	0.84	P14618	0.29	2.84
P14625	-0.06	0.17	P14625	-0.15	0.65	P14625	0.03	0.1	P14625	-0.3	3.07	P14625	-0.03	0.23	P14625	0.21	2
P14635	-0.3	1.83	P14635	-0.61	3.25	P14635	-0.11	0.47	P14635	-0.63	2.2	P14635	-0.61	2.43	P14635	0.22	0.87
P14649	-0.14	0.08	P14649	0.59	1.31	P14649	0.34	0.22	P14649	0.15	0.21	P14649	0.35	0.61	P14649	0.06	0.14
P14735	-0.12	0.55	P14735	0.21	3.02	P14735	0.29	1.87	P14735	0.55	3.05	P14735	0.89	4.72	P14735	0.47	3.34
P14854	-0.24	0.46	P14854	-0.45	1.42	P14854	-0.11	0.2	P14854	-0.43	2.28	P14854	-0.67	2.71	P14854	-0.46	1.08
P14859	0.15	0.71	P14859	0.4	2.18	P14859	0.17	1.08	P14859	0	0.01	P14859	0.08	0.23	P14859	0.15	0.97
P14866	-0.09	0.44	P14866	-0.28	1.78	P14866	-0.11	0.69	P14866	-0.06	0.28	P14866	-0.56	3.94	P14866	-0.33	4.34
P14868	0.02	0.12	P14868	-0.09	0.71	P14868	-0.02	0.11	P14868	0.05	0.31	P14868	-0.13	1.29	P14868	-0.02	0.1
P14923	-0.29	1.85	P14923	-0.58	3.34	P14923	-0.38	4.06	P14923	-0.89	7.75	P14923	-1.43	10.48	P14923	-0.53	4.55
P14927	-0.2	0.5	P14927	-0.46	1.18	P14927	0.01	0.01	P14927	0.04	0.08	P14927	-0.2	0.42	P14927	-0.07	0.24
P15104	-0.17	0.53	P15104	0.76	3.5	P15104	0.87	3.98	P15104	-0.38	1.48	P15104	0.83	4.51	P15104	1.35	5.53
P15121	-0.2	0.71	P15121	0.38	2.2	P15121	0.53	2.59	P15121	0.17	0.77	P15121	0.79	4.82	P15121	0.74	3.69
P15144	0.41	1.29	P15144	-0.18	0.55	P15144	-0.34	1.34	P15144	0.16	0.7	P15144	-0.01	0.02	P15144	-0.51	3.57
P15151	0.02	0.04	P15151	-0.47	1.97	P15151	-0.27	0.58	P15151	-0.14	0.49	P15151	-0.33	1.4	P15151	-0.48	3.46
P15170	-0.01	0.02	P15170	0.33	1.78	P15170	0.48	2.07	P15170	0.48	1.25	P15170	0.94	2.74	P15170	0.63	5.57
P15289	-0.61	1.06	P15289	-0.53	0.77	P15289	0.08	0.09	P15289	-0.42	0.78	P15289	-0.71	0.45	P15289	-0.63	1.19
P15291	-0.54	1.16	P15291	-0.32	0.53	P15291	0.29	0.82	P15291	-2.08	3.65	P15291	-1.81	2.08	P15291	0.38	0.37
P15311	0.01	0.03	P15311	0.37	3.97	P15311	0.29	1.91	P15311	0.18	0.43	P15311	0.51	1.74	P15311	0.46	3.88
P15336	0.98	0.58	P15336	1.85	1.05	P15336	0.82	0.49	P15336	-0.98	0.45	P15336	-1.09	0.57	P15336	0.93	0.4
P15374	0.05	0.09	P15374	0.5	1.31	P15374	0.65	2.29	P15374	0.43	0.87	P15374	1.32	3.6	P15374	0.92	2.58
P15529	-0.19	0.58	P15529	-0.41	2.04	P15529	-0.23	0.68	P15529	-0.67	2.74	P15529	-0.53	2.63	P15529	-0.02	0.05
P15531	-0.18	1.38	P15531	0.32	2.78	P15531	0.45	3.71	P15531	0.04	0.13	P15531	0.6	4.66	P15531	0.71	5.02
P15559	0.19	1.11	P15559	0.54	6.66	P15559	0.33	1.73	P15559	0.32	1.17	P15559	0.91	4.15	P15559	0.77	4.24
P15586	-0.07	0.29	P15586	-0.11	0.31	P15586	-0.27	0.74	P15586	-0.18	0.71	P15586	-0.4	0.93	P15586	-0.42	2
P15848	-0.02	0.03	P15848	-0.97	1.58	P15848	-1.17	2.83	P15848	0.9	0.56	P15848	0.12	0.05	P15848	-0.9	1.21
P15880	-0.22	1.04	P15880	-0.08	0.64	P15880	0.25	1.14	P15880	0.12	0.86	P15880	-0.08	0.46	P15880	-0.06	0.38
P15907	-0.25	1.1	P15907	-0.56	1.71	P15907	-0.14	0.34	P15907	-1.67	5.49	P15907	-1.2	2.82	P15907	0.3	0.75
P15924	-0.24	2.81	P15924	-0.23	2.55	P15924	-0.12	1.48	P15924	-0.59	4.17	P15924	-0.98	5.8	P15924	-0.3	2.5
P15927	0.15	0.57	P15927	0.18	0.57	P15927	0.1	0.37	P15927	0.01	0.04	P15927	-0.36	1.16	P15927	-0.5	3.21
P15954	-1.77	1.39	P15954	-1.95	0.56	P15954	0.33	0.21	P15954	-1.58	0.54	P15954	-0.67	0.75	P15954	0.72	0.17
P16070	-0.01	0.03	P16070	-0.46	1.3	P16070	-0.59	1.4	P16070	-0.14	0.24	P16070	-0.43	0.89	P16070	-0.23	0.37
P16104	0.52	2.53	P16104	0.82	3.49	P16104	-0.04	0.13	P16104	-0.83	1.68	P16104	-2.28	1.76	P16104	-0.3	0.6
P16152	0.04	0.13	P16152	0.48	2.42	P16152	0.43	2.61	P16152	0.09	0.52	P16152	0.94	5.16	P16152	0.87	4.38
P16219	1.38	2.04	P16219	0.66	0.86	P16219	-0.45	0.58	P16219	0.01	0.01	P16219	-0.57	0.19	P16219	0.07	0.06
P16220	-0.43	1.57	P16220	-0.4	0.63	P16220	-0.37	0.5	P16220	1.15	0.79	P16220	0.97	0.69	P16220	-0.05	0.04
P16278	-0.13	1.43	P16278	-0.35	4.97	P16278	-0.17	1.77	P16278	-0.09	0.22	P16278	-0.32	0.78	P16278	-0.36	3.56
P16401	-0.13	0.44	P16401	-0.25	1.83	P16401	0.12	0.32	P16401	0.07	0.43	P16401	-0.04	0.1	P16401	-0.35	2.22
P16402	0.15	1.02	P16402	0.02	0.07	P16402	0.04	0.13	P16402	0.1	0.58	P16402	-0.21	1.79	P16402	-0.5	3.25
P16403	0.07	0.07	P16403	0.49	0.38	P16403	-0.5	0.78	P16403	0.21	0.22	P16403	-0.11	0.09	P16403	-0.98	1.45
P16422	-0.09	0.52	P16422	-0.3	2.49	P16422	-0.16	0.92	P16422	-0.42	2.59	P16422	-0.63	4.25	P16422	-0.22	0.97
P16435	0.07	0.54	P16435	-0.04	0.43	P16435	-0.06	0.39	P16435	0.16	0.57	P16435	-0.28	1.06	P16435	-0.38	3.95
P16455	-0.51	0.46	P16455	0.74	1.2	P16455	0.99	1.18	P16455	-0.33	0.34	P16455	0.08	0.07	P16455	0.27	0.27
P16615	-0.17	1	P16615	-0.12	0.64	P16615	0.03	0.1	P16615	-0.35	2.56	P16615	-0.73	3.84	P16615	-0.18	1.38
P16930	0.01	0.02	P16930	0.59	4.74	P16930	0.57	2.59	P16930	0.33	0.78	P16930	1.06	2.74	P16930	0.7	4.51
P16949	-0.32	0.54	P16949	0.56	1.06	P16949	0.66	1.62	P16949	0.64	1.01	P16949	0.9	2.52	P16949	0.48	0.75
P16989	-0.93	1.56	P16989	-0.11	0.1	P16989	0.47	1.58	P16989	-0.24	0.18	P16989	-0.05	0.08	P16989	0.4	0.31
P17026	-0.15	0.26	P17026	0.29	0.45	P17026	0.04	0.07	P17026	0.34	0.66	P17026	-0.01	0.01	P17026	-0.39	0.91
P17028	-0.03	0.07	P17028	-1.28	1.19	P17028	-0.45	1.52	P17028	-0.94	0.91	P17028	-1.9	3.5	P17028	-0.1	0.04
P17050	-0.02	0.02	P17050	-0.05	0.06	P17050	0.15	0.13	P17050	-0.11	0.18	P17050	-0.19	0.16	P17050	-0.18	0.29
P17066	0.23	0.36	P17066	0.04	0.06	P17066	-0.3	0.58	P17066	0.37	0.2	P17066	1.09	1.23	P17066	0.72	0.55
P17096	-0.02	0.07	P17096	-0.26	1.51	P17096	-0.04	0.12	P17096	-0.08	0.9	P17096	-0.32	1.51	P17096	-0.29	2.48
P17152	-0.09	0.25	P17152	-0.38	1.02	P17152	-0.21	1.06	P17152	0.54	1.06	P17152	0.53	1.03	P17152	-0.36	1.18
P17174	0.14	0.61	P17174	0.89	6.06	P17174	0.7	4.47	P17174	0.08	0.16	P17174	0.98	2.98	P17174	0.94	4.6
P17252	-0.1	0.28	P17252	-0.26	0.59	P17252	-0.06	0.19	P17252	0.03	0.12	P17252	-0.12	0.33	P17252	-0.33	1.97
P17301	-0.09	0.4	P17301	-0.43	1.4	P17301	-0.32	2	P17301	-0.31	3.88	P17301	-1.2	7.25	P17301	-0.63	4.38
P17302	-0.1	0.27	P17302	-2.51	3.58	P17302	-1.45	5.43	P17302	-2.04	2.68	P17302	-3.27	4.35	P17302	-0.79	0.71
P17480	-0.08	0.27	P17480	-0.22	1.09	P17480	-0.24	1.33	P17480	0.02	0.08	P17480	-0.6	3.72	P17480	-0.52	3.42
P17535	-0.26	1.46	P17535	-0.34	2.54	P17535	-1.88	0.35	P17535	-0.89	0	P17535	-0.65	0.29	P17535	1.67	0
P17544	-0.31	2.15	P17544	-0.79	4.52	P17544	-0.49	3.29	P17544	-1.49	5.18	P17544	-1.71	8.27	P17544	-0.12	0.25
P17568	0.36	0.45	P17568	-0.42	1.5	P17568	-0.61	0.87	P17568	0.29	0.5	P17568	0.01	0.01	P17568	-0.43	1.42
P17612	0	0	P17612	0.07	0.26	P17612	0.16	0.97	P17612	0.02	0.04	P17612	-0.06	0.09	P17612	-0.31	1.48
P17655	-0.36	0.14	P17655	2.32	1.78	P17655	1.05	0.44	P17655	-3.75	1.06	P17655	-0.91	0.34	P17655	2.27	1.38
P17676	-0.34	0.19	P17676	1.16	1.02	P17676	1.21	1.36	P17676	-2.51	2.13	P17676	1.47	2.27	P17676	4.12	4.05
P17706	-0.16	1.34	P17706	-0.37	1.34	P17706	-0.04	0.25	P17706	0.02	0.06	P17706	-0.06	0.2	P17706	-0.03	0.11
P17812	0.1	0.31	P17812	0.54	3.17	P17812	0.54	3.05	P17812	0.33	0.56	P17812	0.57	1.21	P17812	0.42	3.03
P17844	-0.03	0.11	P17844	-0.51	3.04	P17844	-0.35	2.55	P17844	-0.03	0.07	P17844	-0.61	3.06	P17844	-0.47	5.07
P17858	0.18	0.52	P17858	0.48	1.99	P17858	0.43	1.93	P17858	0.6	1.53	P17858	0.91	2.16	P17858	0.46	2.74
P17931	-0.16	0.17	P17931	0.44	1.1	P17931	0.28	0.28	P17931	0.21	0.27	P17931	1.39	2.88	P17931	0.63	1.26
P17980	0	0.02	P17980	0.27	3.25	P17980	0.18	2.53	P17980	-0.02	0.03	P17980	-0.23	0.59	P17980	-0.1	1.61
P17987	-0.07	0.46	P17987	0.3	3.45	P17987	0.28	2.83	P17987	-0.1	0.42	P17987	-0.09	0.33	P17987	0.18	1.45
P18031	-0.08	0.44	P18031	-0.22	2.62	P18031	-0.08	0.38	P18031	0	0.01	P18031	-0.25	0.92	P18031	-0.3	2.9
P18065	-0.2	0	P18065	-0.37	0	P18065	-0.25	0	P18065		0	P18065		0	P18065		0
P18074	1.59	0.68	P18074	1.49	0.54	P18074	-0.66	0.89	P18074	-0.06	0.18	P18074	-1.05	1.29	P18074	-1.07	3.13
P18077	-0.07	0.24	P18077	-0.09	0.56	P18077	0.08	0.22	P18077	0.45	2.34	P18077	0.38	1.42	P18077	0.01	0.01
P18084	0	0	P18084	-0.71	2.04	P18084	-0.6	1.89	P18084	-0.32	1.18	P18084	-2.18	4.88	P18084	-1.11	4.86
P18085	-0.13	0.61	P18085	0.14	0.88	P18085	0.45	2.81	P18085	0.54	2.57	P18085	1.71	6.78	P18085	0.97	8.11
P18124	0.04	0.27	P18124	-0.13	1.28	P18124	-0.03	0.21	P18124	0.19	3.81	P18124	0.02	0.1	P18124	-0.1	2.28
P18206	-0.09	0.46	P18206	0.34	2.78	P18206	0.28	2.18	P18206	0.1	0.15	P18206	0.45	0.98	P18206	0.49	4.78
P18583	0.03	0.13	P18583	-0.1	0.72	P18583	-0.16	1.37	P18583	-0.19	1.26	P18583	-0.55	3.95	P18583	-0.18	1.3
P18615	0.02	0.08	P18615	-0.05	0.33	P18615	-0.02	0.13	P18615	-0.14	1.47	P18615	-0.07	0.5	P18615	0.12	0.74
P18621	0.08	0.4	P18621	-0.03	0.11	P18621	0.07	0.77	P18621	0.12	0.88	P18621	-0.15	0.87	P18621	-0.17	2.32
P18669	-0.11	1.23	P18669	0.37	3.54	P18669	0.48	4.7	P18669	0.19	0.57	P18669	0.48	2.05	P18669	0.41	3.02
P18754	-0.09	0.28	P18754	-0.25	1.17	P18754	-0.08	0.35	P18754	-0.14	0.64	P18754	-0.58	3.84	P18754	-0.35	2.57
P18827	0.43	0.24	P18827	0.15	0.07	P18827	-0.76	0.52	P18827	-0.89	0.45	P18827	-0.53	0.3	P18827	0.34	0.14
P18858	0	0.01	P18858	-0.17	1.33	P18858	0.14	0.65	P18858	-0.06	0.16	P18858	-0.7	2.46	P18858	-0.67	3.48
P18859	-0.09	0.12	P18859	-0.22	0.36	P18859	0.26	0.5	P18859	0.15	0.19	P18859	0.23	0.41	P18859	-0.47	0.72
P18887	0.05	0.4	P18887	-0.17	1.37	P18887	-0.08	0.61	P18887	-0.08	0.76	P18887	-0.3	2.83	P18887	-0.21	4.68
P19022	-0.25	0.88	P19022	-0.44	2.57	P19022	-0.6	2.58	P19022	-0.78	3.32	P19022	-1.05	4.54	P19022	-0.72	2.7
P19105	-0.36	1.51	P19105	-0.15	0.48	P19105	-0.01	0.05	P19105	-0.1	0.18	P19105	0.01	0.02	P19105	-0.03	0.06
P19174	-0.09	0.2	P19174	0.05	0.08	P19174	0.36	1.37	P19174	0.1	0.11	P19174	0.08	0.06	P19174	0.38	0.99
P19338	-0.08	0.3	P19338	-0.07	0.3	P19338	0.12	0.78	P19338	-0.32	4.46	P19338	-0.39	2.8	P19338	-0.08	1.53
P19387	0.01	0.08	P19387	-0.14	1.09	P19387	-0.24	1.41	P19387	-0.4	3.43	P19387	-0.71	4.82	P19387	-0.09	0.4
P19388	-0.09	0.51	P19388	-0.16	0.67	P19388	-0.17	1.39	P19388	-0.1	0.25	P19388	-0.22	0.53	P19388	-0.13	0.49
P19404	-0.31	2.31	P19404	-0.67	5.2	P19404	-0.36	2.83	P19404	-0.3	0.56	P19404	-0.31	0.58	P19404	-0.09	1.08
P19440	0.05	0.17	P19440	-0.59	2.2	P19440	-0.94	4.39	P19440	0.12	0.14	P19440	0.14	0.11	P19440	-0.43	0.82
P19447	-0.33	0.35	P19447	-0.17	0.18	P19447	0	0	P19447	-0.57	0.8	P19447	-1.01	1.33	P19447	-0.23	0.39
P19525	0.16	0.44	P19525	0.22	0.83	P19525	-0.28	0.58	P19525	0.32	0.92	P19525	-0.15	0.29	P19525	0.09	0.32
P19623	0.12	0.25	P19623	0.36	0.86	P19623	0.36	1.41	P19623	0.78	3.01	P19623	1.03	4.34	P19623	0.63	2.45
P19634	-0.51	0.44	P19634	-1.01	1.1	P19634	-0.31	0.14	P19634	-0.37	0.39	P19634	-1.16	1.75	P19634	-0.9	0.6
P19784	-0.08	0.33	P19784	-0.14	0.87	P19784	0	0.01	P19784	0.12	0.36	P19784	0.11	0.29	P19784	0.05	0.32
P19823	-0.87	3.23	P19823	-0.6	4.25	P19823	0.51	1.71	P19823	-3.25	7.7	P19823	-1.48	4.19	P19823	1.69	4.85
P19838	0.37	0.69	P19838	0.82	2.3	P19838	0.48	1.25	P19838	0.2	0.3	P19838	-0.24	0.35	P19838	-0.23	0.45
P19883	-0.64	1.6	P19883	-0.01	0.02	P19883	1.19	2.24	P19883	-2.62	2.49	P19883	-0.63	0.85	P19883	2.45	3.7
P20020	-0.21	0.3	P20020	-0.4	0.71	P20020	-0.23	0.43	P20020	0.34	1.08	P20020	0.17	0.31	P20020	-0.26	0.52
P20042	-0.08	0.87	P20042	0.05	0.47	P20042	0.17	2.6	P20042	0.32	4.3	P20042	0.53	6.22	P20042	0.22	3.32
P20073	-0.2	1.35	P20073	0.26	1.45	P20073	0.13	1.67	P20073	0.25	0.4	P20073	0.83	1.88	P20073	0.53	3.13
P20226	0.35	0.6	P20226	0.18	0.34	P20226	-0.05	0.07	P20226	0.39	0.55	P20226	-0.26	0.37	P20226	-0.91	0.9
P20290	-0.43	1.3	P20290	-0.1	0.27	P20290	0.21	0.71	P20290	-0.95	2.29	P20290	-0.64	1.59	P20290	0.38	1.26
P20336	-0.15	0.58	P20336	-0.41	2.68	P20336	-0.59	0.89	P20336	0.02	0.05	P20336	-0.11	0.24	P20336	-0.05	0.15
P20337	-0.04	0.22	P20337	0.01	0.04	P20337	-0.27	2.43	P20337	0.08	0.16	P20337	-0.78	4.2	P20337	-0.77	2.95
P20338	0.28	0.88	P20338	0.31	1.23	P20338	-0.63	1.44	P20338	0.29	0.41	P20338	0.36	0.61	P20338	-0.07	0.12
P20339	0.09	0.31	P20339	0.06	0.12	P20339	0.12	0.34	P20339	-0.11	0.27	P20339	0.05	0.11	P20339	0.14	0.5
P20340	0.11	0.23	P20340	-0.11	0.26	P20340	-0.29	0.99	P20340	0.38	0.6	P20340	0.62	1.07	P20340	0.08	0.23
P20594	0.15	0.25	P20594	-1.01	1.05	P20594	-1.1	1.67	P20594	-0.64	0.99	P20594	-1.95	3.77	P20594	-1.84	3.37
P20618	0.07	0.38	P20618	0.3	2.15	P20618	0.15	1.28	P20618	0.18	0.64	P20618	0.25	1.15	P20618	0.13	0.8
P20645	-0.04	0.21	P20645	-0.16	1.08	P20645	-0.11	1.16	P20645	-0.19	1.5	P20645	-0.13	0.94	P20645	-0.15	0.74
P20648	-0.18	0.49	P20648	0.09	0.29	P20648	-0.96	0.28	P20648	1.02	0.46	P20648	1.51	1.22	P20648	0.3	0.69
P20674	-0.2	0.56	P20674	-0.23	0.7	P20674	-0.15	0.26	P20674	-0.4	1.01	P20674	-0.59	3.52	P20674	-0.08	0.1
P20700	-0.05	0.23	P20700	-0.23	2.04	P20700	-0.14	1.05	P20700	-0.09	0.8	P20700	-0.65	6.12	P20700	-0.4	4.24
P20711	0	0	P20711	0.64	1.09	P20711	0.21	0.24	P20711	0.02	0.02	P20711	2.17	3.37	P20711	1.77	2
P20742		0	P20742		0	P20742		0	P20742		0	P20742		0	P20742		0
P20810	-0.09	0.43	P20810	0.26	1.41	P20810	0.2	1.16	P20810	0.21	0.49	P20810	1.1	3.63	P20810	0.76	3.66
P20823	0.36	1.11	P20823	0.07	0.11	P20823	-0.15	0.26	P20823	-0.87	2.93	P20823	-0.19	0.79	P20823	0.58	1.73
P20839	0.17	1.18	P20839	0.27	2.63	P20839	0.11	0.6	P20839	0.55	4.79	P20839	0.85	6.8	P20839	0.67	6.24
P20933	-0.13	0.4	P20933	-0.43	1.62	P20933	-0.52	1.52	P20933	0.15	0.15	P20933	0.01	0.01	P20933	-0.35	0.92
P20936		0	P20936		0	P20936		0	P20936		0	P20936		0	P20936		0
P20962	-0.08	0.26	P20962	0.29	1.05	P20962	0.32	2.32	P20962	0.1	0.14	P20962	0.43	0.79	P20962	0.2	0.92
P21127	0.2	0.89	P21127	0.11	0.38	P21127	-0.08	0.46	P21127	-0.45	3.72	P21127	-0.3	1.68	P21127	0.12	0.77
P21266	0.03	0.09	P21266	0.67	3.45	P21266	0.42	1.89	P21266	0.29	1.24	P21266	0.9	4.29	P21266	0.64	5.21
P21281	0.09	0.36	P21281	0.25	1.89	P21281	0.11	0.51	P21281	-0.08	0.32	P21281	0.24	1.08	P21281	0.42	3.75
P21283	-0.15	1.11	P21283	0.22	1.68	P21283	0.15	1.36	P21283	-0.2	0.52	P21283	0.27	0.74	P21283	0.33	2.75
P21291	0.13	0.49	P21291	0.44	2.76	P21291	0.26	1.16	P21291	0.33	0.61	P21291	0.92	1.83	P21291	0.7	4.28
P21333	-0.09	0.39	P21333	-0.15	0.56	P21333	-0.05	0.25	P21333	0.03	0.06	P21333	-0.26	1.24	P21333	-0.07	0.53
P21359	0.12	0.17	P21359	0.44	1.85	P21359	-0.08	0.06	P21359	0.22	0.29	P21359	-0.01	0.01	P21359	-0.57	0.64
P21397	0.13	0.29	P21397	-0.18	0.48	P21397	-0.11	0.29	P21397	0.65	3.31	P21397	0.05	0.22	P21397	-0.88	3.68
P21399	-0.2	0.49	P21399	0.24	0.65	P21399	0.33	0.88	P21399	-0.25	0.54	P21399	0.03	0.04	P21399	0.47	2.15
P21589	0.22	0.36	P21589	-0.2	0.37	P21589	-0.12	0.18	P21589	-0.54	1.13	P21589	-1.28	3.47	P21589	-0.76	1.47
P21741	-0.3	0.17	P21741	0.7	0.47	P21741	0.98	1.02	P21741	-2.78	1.29	P21741	-0.18	0.32	P21741	2.6	1.21
P21796	-0.17	1.38	P21796	-0.33	2.79	P21796	-0.07	0.46	P21796	-0.04	0.14	P21796	-0.22	1.03	P21796	-0.19	1.7
P21912	0.02	0.07	P21912	-0.15	0.73	P21912	-0.21	0.77	P21912	0.08	0.31	P21912	0.03	0.08	P21912	-0.16	0.82
P21926	-0.06	0.26	P21926	-0.36	1.79	P21926	-0.29	1.61	P21926	-0.53	2.03	P21926	-0.77	3.37	P21926	-0.36	1.55
P21953	-0.47	0.12	P21953	-0.04	0.01	P21953	0.7	0.2	P21953	1.14	0.33	P21953	1.61	0.46	P21953	-1.47	0.72
P21964	0.12	0.25	P21964	0.64	3.29	P21964	0.1	0.18	P21964	-0.13	0.31	P21964	-0.76	1.62	P21964	-0.54	1.89
P21980	-0.04	0.07	P21980	0.62	4.2	P21980	0.49	1.36	P21980	-0.02	0.02	P21980	0.83	1.3	P21980	0.62	3.96
P22033	-0.07	0.23	P22033	-0.23	0.9	P22033	-0.2	1.05	P22033	0.19	0.96	P22033	0.17	0.71	P22033	-0.23	1.68
P22059	-0.05	0.17	P22059	0.39	2.42	P22059	0.44	1.99	P22059	0.23	1.06	P22059	1.14	5.59	P22059	1.14	8.48
P22061	0.03	0.07	P22061	0.48	2.44	P22061	0.36	1.74	P22061	-0.05	0.13	P22061	0.59	2.57	P22061	0.73	6.06
P22087	-0.11	0.83	P22087	-0.14	1.3	P22087	0	0.02	P22087	0.05	0.27	P22087	-0.23	1.26	P22087	-0.24	3.23
P22102	0.09	0.26	P22102	0.63	4.98	P22102	0.46	1.99	P22102	0.47	1.41	P22102	0.71	2.31	P22102	0.57	5.23
P22234	-0.04	0.15	P22234	0.35	3.24	P22234	0.35	1.9	P22234	0.4	2.31	P22234	0.72	3.8	P22234	0.5	5.42
P22307	-0.12	0.73	P22307	-0.18	1.37	P22307	0.04	0.19	P22307	-0.15	1.54	P22307	-0.28	3.41	P22307	-0.34	2.19
P22314	-0.04	0.1	P22314	0.37	1.51	P22314	0.35	1.42	P22314	-0.02	0.03	P22314	-0.06	0.07	P22314	0.19	0.75
P22392	0.08	0.36	P22392	0.38	2.88	P22392	0.32	2.08	P22392	0.29	1.33	P22392	0.63	3.07	P22392	0.44	2.97
P22413	0.22	0.75	P22413	-0.42	1.55	P22413	-0.43	1.89	P22413	-0.06	0.18	P22413	-1.88	4.79	P22413	-1.23	7.26
P22415		0	P22415		0	P22415	-0.02	0	P22415	-0.41	0	P22415		0	P22415		0
P22455	-2.64	1.49	P22455		0	P22455	0.29	0	P22455	-2.71	1.44	P22455		0	P22455		0
P22570	-0.69	1.11	P22570	0.06	0.05	P22570	0.29	0.27	P22570	-1.23	1.45	P22570	-1.07	1.09	P22570	-0.17	0.09
P22612		0	P22612		0	P22612		0	P22612		0	P22612		0	P22612		0
P22626	-0.25	1.06	P22626	-0.2	1.44	P22626	-0.01	0.03	P22626	-0.12	0.93	P22626	-0.5	4.46	P22626	-0.39	4.92
P22694	0.21	1.55	P22694	0.28	1.76	P22694	0.07	0.33	P22694	-0.03	0.09	P22694	-0.22	0.67	P22694	-0.08	0.75
P22695	-0.06	0.18	P22695	-0.37	1.71	P22695	-0.16	0.82	P22695	-0.32	2.33	P22695	-0.64	5.13	P22695	-0.24	1.84
P22760	0.03	0.11	P22760	-0.08	0.22	P22760	-0.13	0.56	P22760	-0.11	0.24	P22760	-0.5	1.18	P22760	-0.74	2.94
P22830	0.05	0.14	P22830	0.14	0.4	P22830	-0.22	0.69	P22830	-0.37	1.57	P22830	-0.23	1.21	P22830	0.17	0.38
P23141	-0.23	0.64	P23141	-0.19	0.59	P23141	-0.07	0.15	P23141	-0.29	1.25	P23141	-0.54	1.53	P23141	-0.36	1.23
P23142	-0.72	0.9	P23142	0.52	0.44	P23142	1.32	2.9	P23142	-0.52	1.53	P23142	1.8	5.71	P23142	2.26	5.52
P23193	0.05	0.17	P23193	0.07	0.24	P23193	0.1	0.29	P23193	-0.27	0.72	P23193	-0.06	0.15	P23193	0.48	1.67
P23229	0.03	0.06	P23229	-0.74	4.71	P23229	-0.42	0.85	P23229	-0.31	1.56	P23229	-1.1	5.75	P23229	-1.07	6.01
P23246	0	0	P23246	-0.12	0.9	P23246	-0.08	0.45	P23246	0.02	0.07	P23246	-0.64	6.55	P23246	-0.54	3.45
P23258	0.16	0.77	P23258	0.1	0.27	P23258	0.11	0.52	P23258	0.4	1.74	P23258	-0.03	0.07	P23258	-0.18	0.45
P23284	-0.24	1.14	P23284	-0.25	1.66	P23284	-0.08	0.24	P23284	-0.12	0.31	P23284	0.26	0.69	P23284	0.17	1.2
P23368	-0.01	0.02	P23368	0.12	0.38	P23368	-0.15	0.67	P23368	-0.28	0.53	P23368	-0.37	0.79	P23368	-0.41	3.92
P23378	-0.14	0.73	P23378	-0.16	1.66	P23378	-0.02	0.06	P23378	-0.4	5.03	P23378	-0.75	4.92	P23378	-0.34	5.83
P23381	-0.02	0.04	P23381	0.8	6.25	P23381	0.79	2.98	P23381	0.43	1.55	P23381	2.04	6.44	P23381	1.74	8.21
P23396	-0.05	0.18	P23396	-0.07	0.26	P23396	0.15	0.63	P23396	0.13	0.96	P23396	0.07	0.29	P23396	0.14	1.13
P23434	0	0.01	P23434	0.12	0.24	P23434	0.06	0.25	P23434	-0.44	1.03	P23434	-0.89	2.32	P23434	-0.48	2
P23458	-0.6	3.07	P23458	-0.79	3.73	P23458	0.31	1.28	P23458	-1.03	3.43	P23458	-0.55	1.75	P23458	0.56	2.16
P23511	0.32	1.73	P23511	0.35	1.51	P23511	-0.13	1.23	P23511	-0.56	1.51	P23511	-1.95	2.25	P23511	-0.76	3.7
P23526	-0.1	0.3	P23526	0.39	2.8	P23526	0.37	1.8	P23526	0.56	2.9	P23526	0.78	3.84	P23526	0.49	5.13
P23528	-0.09	0.6	P23528	0.37	3.43	P23528	0.25	1.53	P23528	0.47	2.77	P23528	0.59	5.81	P23528	0.38	2.61
P23588	0.22	1.56	P23588	0.4	4.02	P23588	0.07	0.32	P23588	0.4	0.82	P23588	0.65	1.51	P23588	0.32	1.68
P23610	-0.11	0.11	P23610	0.45	0.51	P23610	0.43	0.47	P23610	0.33	0.35	P23610	0.6	0.82	P23610	0.38	0.47
P23634	-0.17	0.26	P23634	-0.33	0.48	P23634	-0.83	3.02	P23634	0.74	1.08	P23634	-0.34	0.33	P23634	-1.41	6.62
P23677	0.07	0.33	P23677	-0.08	0.21	P23677	-0.02	0.1	P23677	-0.63	2.54	P23677	-1.3	5.33	P23677	-0.09	0.21
P23786	0.06	0.22	P23786	-0.09	0.29	P23786	0.09	0.25	P23786	-0.22	0.49	P23786	-0.28	0.72	P23786	-0.06	0.24
P23919	0.05	0.21	P23919	0.22	0.84	P23919	0.35	1.94	P23919	0.52	2.49	P23919	0.78	2.09	P23919	0.43	3.73
P23921	-0.27	1.45	P23921	0.11	0.43	P23921	0.34	2.02	P23921	-0.07	0.08	P23921	-0.2	0.3	P23921	0.15	0.52
P24390	1.08	2.25	P24390	0.27	0.47	P24390	-0.71	1.39	P24390	0.2	0.25	P24390	0.62	1.12	P24390	0.16	0.2
P24468	-0.42	0.75	P24468	-0.78	0.99	P24468	-0.1	0.13	P24468	-0.78	1.7	P24468	-2.27	3.83	P24468	-1.43	3.29
P24534	0.09	0.41	P24534	0.33	1.95	P24534	0.12	0.75	P24534	0.09	0.13	P24534	0.34	1.02	P24534	0.24	0.55
P24539	0.02	0.12	P24539	-0.1	0.97	P24539	0.01	0.04	P24539	-0.23	1.8	P24539	-0.44	3.74	P24539	-0.33	4.24
P24666	-0.06	0.13	P24666	0.28	2.29	P24666	0.25	0.65	P24666	0.59	1.8	P24666	1.21	4.97	P24666	0.54	2.1
P24752	0.03	0.05	P24752	-0.35	0.89	P24752	-0.05	0.06	P24752	-0.02	0.05	P24752	-0.28	0.86	P24752	-0.18	0.26
P24928	0.04	0.1	P24928	-0.05	0.15	P24928	-0.05	0.08	P24928	-0.74	5.08	P24928	-0.87	5.22	P24928	0.09	0.3
P24941	-0.22	0.62	P24941	-0.33	0.66	P24941	0.19	0.51	P24941	-0.51	1.2	P24941	-0.14	0.25	P24941	0.34	1.17
P25098	0.24	0.53	P25098	0.21	0.6	P25098	0.09	0.18	P25098	0.61	1.05	P25098	-0.23	0.55	P25098	-0.2	0.21
P25205	-0.07	0.4	P25205	-0.2	1.02	P25205	-0.05	0.28	P25205	-0.02	0.05	P25205	-0.78	3.9	P25205	-0.53	5.11
P25208	-0.4	0.41	P25208	-0.2	1.17	P25208	0.29	0.27	P25208	0.69	1.38	P25208	0.53	0.96	P25208	-0.14	1.25
P25325	0.16	2.19	P25325	0.35	4.48	P25325	0.25	2.21	P25325	-0.02	0.11	P25325	0.05	0.21	P25325	0.24	2.48
P25398	-0.2	4.34	P25398	0.09	2.01	P25398	0.16	1.5	P25398	0.13	1.95	P25398	-0.05	0.36	P25398	-0.02	0.11
P25440	-0.4	0.58	P25440	-0.81	3.8	P25440	-0.28	0.32	P25440	-1.56	5.08	P25440	-2.24	6.82	P25440	-1.04	1.01
P25490	-0.29	0.32	P25490	0.81	1.14	P25490	0.81	1.64	P25490	0.55	0.57	P25490	1.17	1.52	P25490	0.24	0.22
P25685	-0.03	0.43	P25685	-0.05	0.49	P25685	0.04	0.31	P25685	0.65	6.12	P25685	0.13	0.59	P25685	-0.59	5.85
P25705	-0.21	1.25	P25705	-0.17	1.11	P25705	0.14	0.94	P25705	-0.1	0.35	P25705	-0.32	1.66	P25705	-0.25	2.24
P25786	0.08	0.29	P25786	0.23	1.34	P25786	0.03	0.14	P25786	0.11	0.42	P25786	0.41	2.24	P25786	0.24	1.29
P25787	0.07	0.48	P25787	0.19	1.38	P25787	0.18	1.55	P25787	0.28	1.21	P25787	0.02	0.04	P25787	-0.08	0.64
P25788	-0.09	0.79	P25788	0.03	0.13	P25788	0.11	0.59	P25788	0.17	2.27	P25788	0.18	2.97	P25788	0.08	0.69
P25789	-0.03	0.17	P25789	0.02	0.11	P25789	-0.07	0.16	P25789	0.23	2.07	P25789	0.37	2.84	P25789	0.22	2.62
P25815	-0.23	1.72	P25815	0.46	4.05	P25815	0.63	5.21	P25815	-0.28	2.26	P25815	0.92	5.35	P25815	0.85	4.67
P26038		0	P26038		0	P26038		0	P26038		0	P26038		0	P26038		0
P26196	0.04	0.23	P26196	-0.08	0.51	P26196	-0.01	0.06	P26196	0.42	2.54	P26196	0.17	0.71	P26196	-0.26	2.05
P26232	1.87	4.09	P26232	0.32	0.55	P26232	-1.93	5.5	P26232	1.43	0.85	P26232	-0.67	0.69	P26232	-2.49	2.08
P26358	-0.24	1.04	P26358	-0.57	1.97	P26358	-0.12	0.64	P26358	-1.08	7.15	P26358	-1.95	6.08	P26358	-0.65	4.67
P26368	0.07	0.31	P26368	0.22	1.23	P26368	-0.08	0.41	P26368	-0.16	0.82	P26368	-0.86	3.66	P26368	-0.49	6.38
P26373	-0.14	1.11	P26373	-0.08	0.37	P26373	0.14	1.51	P26373	0.43	2.42	P26373	0.36	1.08	P26373	-0.18	2.12
P26374	-0.18	0.5	P26374	0.33	1.22	P26374	0.03	0.05	P26374	1.1	3.4	P26374	1.79	4.94	P26374	0.66	3.24
P26440	-0.03	0.09	P26440	-0.09	0.15	P26440	-0.03	0.11	P26440	-0.38	1.24	P26440	-0.2	0.5	P26440	-0.1	0.23
P26572	0.06	0.13	P26572	-0.39	1.34	P26572	0.03	0.09	P26572	-0.31	0.57	P26572	-0.26	0.46	P26572	-0.04	0.05
P26583	-0.15	1.32	P26583	-0.01	0.05	P26583	0.15	2.26	P26583	0.05	0.22	P26583	-0.06	0.3	P26583	-0.05	0.41
P26599	0.01	0.06	P26599	0.02	0.05	P26599	-0.07	0.3	P26599	-0.33	3.67	P26599	-0.75	4.5	P26599	-0.38	5.02
P26639	0.07	0.23	P26639	0.45	4.19	P26639	0.36	1.62	P26639	0.58	3.09	P26639	1.37	6.29	P26639	0.89	6.76
P26640	0.14	1.12	P26640	0.26	2.57	P26640	0.2	2.09	P26640	0.19	1.04	P26640	0.05	0.2	P26640	0.24	3.84
P26641	0.04	0.22	P26641	0.05	0.21	P26641	0.17	1.59	P26641	0.42	2.39	P26641	0.33	1.78	P26641	0.13	2.48
P26885	0.14	0.24	P26885	0.14	0.27	P26885	-0.31	0.7	P26885	0.08	0.1	P26885	0.56	0.9	P26885	-0.01	0.01
P27105	0	0.01	P27105	-0.29	1.34	P27105	-0.26	0.59	P27105	-0.16	0.31	P27105	-0.03	0.05	P27105	-0.18	0.54
P27144	0.1	0.23	P27144	-0.07	0.19	P27144	-0.09	0.24	P27144	-0.22	0.57	P27144	-0.09	0.21	P27144	-0.07	0.27
P27169	-0.16	0.17	P27169	-0.56	0.53	P27169	-0.81	4.11	P27169	-0.14	0.34	P27169	-0.63	1.37	P27169	-0.38	0.81
P27338	-0.29	0.88	P27338	-0.34	1.08	P27338	0.07	0.15	P27338	0.06	0.11	P27338	0.27	0.74	P27338	-0.21	0.76
P27348	-0.07	0.92	P27348	0.19	2.41	P27348	0.3	4.52	P27348	0.2	0.72	P27348	0.45	1.99	P27348	0.34	3.79
P27361	0.36	0.37	P27361	0.66	1.71	P27361	0.81	0.99	P27361	0.7	2.43	P27361	1.09	2.44	P27361	1.02	1.65
P27448	-0.42	0.52	P27448	0.12	0.12	P27448	0.39	0.48	P27448	-0.35	0.23	P27448	-0.82	0.68	P27448	0.87	1.14
P27449	-0.18	0.35	P27449	-0.29	0.75	P27449	-0.3	0.57	P27449	-0.02	0.03	P27449	0.13	0.15	P27449	-0.4	0.56
P27487	-0.08	0.15	P27487	-0.17	0.61	P27487	0.01	0.01	P27487	-0.16	0.25	P27487	-0.06	0.09	P27487	-0.33	0.71
P27544	-0.14	0.28	P27544	-1.74	3.52	P27544	-0.88	2.15	P27544	0.39	0.3	P27544	-0.35	0.16	P27544	-1.04	3.07
P27635	-0.02	0.09	P27635	0.02	0.13	P27635	0.1	0.96	P27635	0.15	1.52	P27635	-0.15	1.8	P27635	-0.19	3.08
P27694	-0.05	0.2	P27694	0.01	0.02	P27694	0.06	0.28	P27694	-0.02	0.08	P27694	-0.6	4.15	P27694	-0.47	2.54
P27695	-0.13	0.91	P27695	0.2	1.86	P27695	0.3	2.69	P27695	-0.29	1.58	P27695	-0.6	3.59	P27695	-0.11	0.76
P27708	0.17	0.73	P27708	0.44	3.63	P27708	0.24	1.3	P27708	0.15	0.19	P27708	0.18	0.24	P27708	0.49	3.99
P27797	-0.05	0.12	P27797	-0.12	0.56	P27797	-0.02	0.04	P27797	-0.23	2.08	P27797	-0.27	1.93	P27797	-0.08	0.47
P27816	0	0.03	P27816	0.2	2.2	P27816	0.16	1.99	P27816	0.09	0.17	P27816	0.1	0.2	P27816	0.09	0.45
P27824	-0.04	0.11	P27824	-0.17	0.88	P27824	-0.13	0.47	P27824	-0.14	0.53	P27824	-0.39	2.15	P27824	-0.09	0.39
P28066	-0.17	0.79	P28066	0.01	0.05	P28066	0.22	1.07	P28066	0.43	3.17	P28066	0.71	4.51	P28066	0.28	2.34
P28070	0.05	0.15	P28070	0.18	0.82	P28070	0.21	1.41	P28070	0.06	0.2	P28070	0.12	0.51	P28070	0.12	0.39
P28072	-0.14	0.36	P28072	0.18	0.96	P28072	-0.04	0.08	P28072	0.35	2.23	P28072	0.37	1.45	P28072	0.01	0.02
P28074	0.03	0.09	P28074	0.22	2.37	P28074	0.16	0.73	P28074	0.19	0.57	P28074	0.2	0.55	P28074	-0.07	0.4
P28161	1.4	1.07	P28161	2.83	2.14	P28161	0.98	0.42	P28161		0	P28161	0.43	0	P28161		0
P28288	-0.16	0.7	P28288	-0.29	2.31	P28288	-0.09	0.34	P28288	-0.01	0.02	P28288	-0.38	1.49	P28288	-0.49	3.55
P28290	-0.52	0.19	P28290	-0.61	0.33	P28290	-0.3	0.07	P28290	-0.72	0.46	P28290	-1.69	1.23	P28290	-0.54	0.41
P28300	-1.47	0.86	P28300	-0.5	0.34	P28300	0.79	0.47	P28300		0	P28300	0.16	0.08	P28300		0
P28331	-0.2	0.76	P28331	-0.13	0.27	P28331	-0.22	2.62	P28331	-0.21	0.47	P28331	-0.26	0.56	P28331	-0.14	0.4
P28340	-0.18	0.45	P28340	-0.32	0.64	P28340	-0.54	2.05	P28340	-0.09	0.15	P28340	-1	2.91	P28340	-0.73	3.02
P28347	0.03	0.06	P28347	-0.23	1.02	P28347	-0.16	0.42	P28347	-0.36	2.28	P28347	-1.08	5.58	P28347	-0.64	2.57
P28370	-0.31	1.9	P28370	-0.33	1.95	P28370	-0.1	0.5	P28370	-0.64	4.11	P28370	-0.89	6.1	P28370	-0.14	0.59
P28482	-0.11	0.43	P28482	0.27	3.02	P28482	0.26	1.22	P28482	0.44	3.57	P28482	0.82	4.99	P28482	0.6	7.06
P28838	0.04	0.29	P28838	0.22	2.02	P28838	0.1	1.47	P28838	0.16	1.05	P28838	0.19	1.11	P28838	0.21	1.93
P28907	0.84	0.6	P28907	-0.46	0.11	P28907	-0.38	0.41	P28907	0.88	1.61	P28907	0.54	0.57	P28907	-0.75	0.77
P29083	-0.12	0.56	P29083	-0.29	1.98	P29083	-0.09	0.3	P29083	-0.02	0.06	P29083	-0.25	1.02	P29083	-0.07	0.23
P29084	-0.13	0.62	P29084	-0.04	0.05	P29084	-0.27	0.72	P29084	-0.14	0.65	P29084	-0.26	0.6	P29084	-0.58	1.71
P29122	0.08	0.12	P29122	0.06	0.09	P29122	-0.02	0.02	P29122	3.15	2.45	P29122	2.77	1.45	P29122	-0.45	2.02
P29144	0.07	0.43	P29144	0.21	1.72	P29144	0.26	1.99	P29144	0.05	0.47	P29144	-0.02	0.05	P29144	0.09	1
P29218	0.21	0.31	P29218	0.84	2.29	P29218	0.43	0.79	P29218	0.07	0.1	P29218	0.81	2.44	P29218	0.86	3.07
P29317	-0.13	0.77	P29317	-0.18	0.67	P29317	-0.2	3.9	P29317	-0.19	1.7	P29317	-0.64	4.72	P29317	-0.37	4.11
P29353	0.2	0.18	P29353	0.82	1.13	P29353	0.86	1.38	P29353	-0.52	0.62	P29353	-0.01	0.01	P29353	0.83	1.29
P29372	-0.47	1.11	P29372	-0.34	1.01	P29372	0.24	0.49	P29372	-0.28	0.49	P29372	-0.05	0.07	P29372	0.35	1.23
P29401	-0.07	0.41	P29401	0.23	2.7	P29401	0.32	3.44	P29401	-0.07	0.39	P29401	-0.43	2.94	P29401	-0.05	0.64
P29558	-0.34	0.46	P29558	-0.22	0.3	P29558	0.59	0.59	P29558	0.39	0.16	P29558	0.94	0.44	P29558	0.98	3.62
P29692	-0.04	0.15	P29692	0.02	0.07	P29692	0.13	0.63	P29692	0.21	1.27	P29692	0.25	1.19	P29692	0.22	1.14
P29803	-0.02	0.05	P29803	-0.18	0.9	P29803	-0.03	0.09	P29803	-0.11	0.42	P29803	-0.46	2.44	P29803	-0.22	2.09
P29966	-0.04	0.15	P29966	0.01	0.03	P29966	0.03	0.1	P29966	-0.05	0.17	P29966	0.09	0.34	P29966	-0.09	0.43
P29992	-0.22	0.84	P29992	-0.46	2.93	P29992	-0.22	0.81	P29992	-0.19	0.64	P29992	-0.6	2.94	P29992	-0.21	1.34
P30038	0.27	1.62	P30038	0.16	0.94	P30038	-0.07	0.31	P30038	0.17	0.91	P30038	0.06	0.09	P30038	-0.42	3.22
P30040	-0.02	0.04	P30040	-0.37	1.19	P30040	-0.21	0.64	P30040	-0.17	0.32	P30040	-0.06	0.1	P30040	-0.07	1.31
P30041	0	0.01	P30041	0.61	5.7	P30041	0.52	3.42	P30041	0.19	0.45	P30041	0.84	2.97	P30041	0.61	3.54
P30043	0.11	0.19	P30043	0.88	1.85	P30043	0.68	1.21	P30043	0.03	0.03	P30043	2.11	3.52	P30043	1.88	3.86
P30044	-0.07	0.47	P30044	0.17	0.89	P30044	0.08	0.82	P30044	-0.02	0.15	P30044	0.43	4.38	P30044	0.31	2.96
P30046	0.13	0.16	P30046	0.73	1.46	P30046	0.61	1.88	P30046	0.37	0.83	P30046	1.41	4.76	P30046	0.85	2.88
P30047	0.14	0.15	P30047	0.98	1.73	P30047	0.83	1.27	P30047	0.27	0.27	P30047	1.22	2.8	P30047	0.83	1.4
P30048	-0.07	0.26	P30048	-0.23	2.56	P30048	-0.05	0.2	P30048	0.08	0.2	P30048	-0.2	0.61	P30048	-0.35	2.72
P30049	0.21	0.31	P30049	-0.3	0.33	P30049	-0.24	1.53	P30049	0.22	0.53	P30049	0.08	0.1	P30049	-0.43	0.89
P30050	-0.15	0.61	P30050	-0.05	0.14	P30050	0.12	0.53	P30050	-0.09	0.35	P30050	-0.02	0.05	P30050	0.17	0.85
P30084	-0.04	0.13	P30084	-0.15	1.05	P30084	-0.07	0.24	P30084	-0.22	3.35	P30084	-0.71	5.75	P30084	-0.45	4.55
P30085	0.07	0.2	P30085	0.64	4.14	P30085	0.42	1.72	P30085	0.15	0.26	P30085	0.7	1.79	P30085	0.61	3.18
P30086	0	0	P30086	0.51	5.22	P30086	0.64	3.64	P30086	0.11	0.18	P30086	1.12	3.53	P30086	0.84	3.34
P30101	-0.05	0.13	P30101	-0.15	0.64	P30101	-0.03	0.1	P30101	-0.17	0.79	P30101	-0.08	0.31	P30101	0.18	2.38
P30153	0.12	0.62	P30153	0.29	1.88	P30153	0.17	1.4	P30153	0.09	0.21	P30153	-0.09	0.2	P30153	0.15	1.4
P30154	0.03	0.21	P30154	-0.06	0.31	P30154	-0.18	1.06	P30154	0.06	0.61	P30154	-0.4	4.25	P30154	-0.12	1.18
P30260	-0.11	0.18	P30260	-0.44	1.02	P30260	0.07	0.15	P30260	-0.14	0.27	P30260	-0.66	3.86	P30260	-0.19	0.3
P30405	-0.04	0.12	P30405	-0.13	0.71	P30405	-0.21	0.85	P30405	0.12	0.21	P30405	-0.33	0.75	P30405	-0.48	3.02
P30414	-0.21	0.2	P30414	-0.26	0.36	P30414	0.01	0.01	P30414	-0.74	1.45	P30414	-1.05	1.85	P30414	-0.65	0.41
P30419	-0.05	0.24	P30419	0.27	2.39	P30419	0.27	2.2	P30419	-0.13	0.33	P30419	-0.13	0.36	P30419	0.05	0.28
P30519	-0.09	0.35	P30519	-0.13	0.51	P30519	-0.23	0.85	P30519	-0.29	1.63	P30519	-0.37	2.17	P30519	-0.52	1.89
P30520	0.11	0.22	P30520	0.56	3.07	P30520	0.38	1.17	P30520	0.27	0.52	P30520	0.86	2.99	P30520	0.68	2.25
P30533	0.04	0.09	P30533	-0.56	3.34	P30533	-0.53	2.81	P30533	-0.21	0.94	P30533	-0.75	3.33	P30533	-0.47	3.93
P30566	0.06	0.16	P30566	0.59	4.79	P30566	0.48	2.33	P30566	0.4	1.61	P30566	0.55	1.96	P30566	0.55	4.62
P30622	-0.13	0.56	P30622	-0.01	0.02	P30622	0.18	1.05	P30622	0.32	0.89	P30622	0.67	2.2	P30622	0.37	3.99
P30626	-0.43	2.64	P30626	-0.13	0.39	P30626	0.17	0.5	P30626	0.59	1.13	P30626	0.98	2.24	P30626	0.55	2.49
P30740	0.12	0.38	P30740	0.68	4.74	P30740	0.4	1.63	P30740	0.31	1.39	P30740	1.19	7.13	P30740	0.7	3.43
P30837	0.01	0.04	P30837	-0.03	0.15	P30837	-0.16	0.63	P30837	0.1	0.42	P30837	-0.51	2.31	P30837	-0.48	4.99
P30876	0.08	0.5	P30876	0	0.01	P30876	-0.06	0.33	P30876	-0.13	0.54	P30876	-0.46	4.5	P30876	-0.08	0.29
P31040	-0.11	0.61	P31040	-0.29	2.15	P31040	-0.16	1	P31040	-0.42	3.34	P31040	-0.82	4.96	P31040	-0.4	2.65
P31150	0.23	0.93	P31150	0.91	4.68	P31150	0.43	1.81	P31150	0.18	0.27	P31150	1.15	2.28	P31150	0.94	4.48
P31153	0.1	0.56	P31153	0.16	0.77	P31153	0.16	2.17	P31153	0.17	0.73	P31153	0.23	1.75	P31153	0.19	0.91
P31327	0.44	0.58	P31327	1.06	1.52	P31327	0.46	1.1	P31327	0.01	0.01	P31327	1.17	0.65	P31327	-0.2	0.21
P31350	-0.57	2.29	P31350	-0.47	1.28	P31350	-0.11	0.41	P31350	-1.05	1.96	P31350	-1.9	3.48	P31350	-1.12	5.51
P31431	-0.33	0.72	P31431	0.07	0.09	P31431	0.61	1.88	P31431	-1.59	2.36	P31431	0.72	1.73	P31431	2.36	4.19
P31483	-0.46	1.12	P31483	-0.03	0.07	P31483	0.07	0.08	P31483	0.44	0.56	P31483	0.17	0.17	P31483	-0.18	0.32
P31641	0.01	0.04	P31641	-0.75	6.86	P31641	-0.8	4.39	P31641	0.35	0.64	P31641	-0.76	1.66	P31641	-0.81	4.35
P31689	-0.5	4.15	P31689	-0.63	5.16	P31689	-0.1	0.64	P31689	-0.82	6.56	P31689	-1	7.16	P31689	-0.07	0.49
P31749	-3.82	0	P31749	-2.46	0	P31749	3.24	0	P31749	-1.75	1.41	P31749	-1.84	0	P31749	5.25	0
P31751	-0.2	0.35	P31751	0.04	0.08	P31751	0.4	0.97	P31751	-0.03	0.03	P31751	0.57	0.76	P31751	0.42	1.44
P31930	-0.02	0.06	P31930	-0.31	2.24	P31930	-0.18	1.05	P31930	-0.27	1.79	P31930	-0.72	6.04	P31930	-0.33	2.36
P31937	0.1	0.4	P31937	-0.23	0.84	P31937	-0.2	1.42	P31937	0.57	2.9	P31937	0.03	0.08	P31937	-0.85	3.47
P31939	0.03	0.15	P31939	0.55	7.17	P31939	0.42	3.35	P31939	0.25	0.82	P31939	0.51	1.93	P31939	0.65	6.11
P31942	0.04	0.18	P31942	-0.07	0.47	P31942	-0.15	0.91	P31942	-0.08	0.53	P31942	-0.58	3.43	P31942	-0.43	3.87
P31943	-0.08	0.29	P31943	-0.21	1.1	P31943	-0.11	0.65	P31943	-0.15	1.08	P31943	-0.57	4.47	P31943	-0.24	3.85
P31944	-3.71	0	P31944		0	P31944	3.29	0	P31944	3.47	1.71	P31944	5.81	3.99	P31944	-2.06	0.24
P31946	-0.04	0.23	P31946	0.26	2.95	P31946	0.31	2.69	P31946	0.32	2.45	P31946	0.81	5.28	P31946	0.48	5.71
P31947	-0.14	0.69	P31947	0.5	4.09	P31947	0.53	2.53	P31947	0.05	0.07	P31947	0.85	2.52	P31947	0.98	3.83
P31948	-0.01	0.06	P31948	0.18	2.01	P31948	0.26	4.01	P31948	-0.03	0.09	P31948	0.1	0.27	P31948	0.25	3.51
P31949	-0.25	0.96	P31949	0.36	2.33	P31949	0.26	0.64	P31949	0.07	0.15	P31949	0.19	0.54	P31949	0.26	2.38
P32119	0.13	0.72	P32119	0.61	4.79	P32119	0.47	3.71	P32119	0.35	1	P32119	0.81	2.52	P32119	0.4	3.3
P32189	0.37	0.89	P32189	0.25	0.4	P32189	0.3	0.63	P32189	0.9	2.85	P32189	1	3.09	P32189	-0.02	0.04
P32322	-0.07	0.6	P32322	-0.21	2.17	P32322	-0.05	0.44	P32322	-0.13	0.97	P32322	-0.02	0.08	P32322	0.01	0.03
P32455	-0.22	0.17	P32455	0.21	0.13	P32455	0.5	0.72	P32455	0.85	1.13	P32455	2.44	3.45	P32455	1.02	2.9
P32456	-0.07	0.14	P32456	0.2	0.4	P32456	0.22	0.42	P32456	1.02	2.34	P32456	0.76	1.36	P32456	0.22	0.55
P32519	-0.4	0.84	P32519	0.33	0.66	P32519	0.93	2.16	P32519	-1.18	1.26	P32519	0.51	1.11	P32519	1.64	1.98
P32780	-0.25	0.56	P32780	0.38	1.42	P32780	0.11	0.2	P32780	-0.33	0.69	P32780	-0.67	0.8	P32780	-0.89	2.04
P32929	0.05	0.07	P32929	1.82	4.59	P32929	1.61	4.54	P32929	-0.5	0.39	P32929	3.44	5.72	P32929	3.57	4.62
P32969	-0.1	1.19	P32969	0.04	0.45	P32969	0.17	1.98	P32969	-0.05	0.12	P32969	-0.45	1.53	P32969	-0.22	4.05
P33121	0.01	0.02	P33121	0.25	1.16	P33121	0.34	1.37	P33121	0.48	1.36	P33121	0.94	2.89	P33121	0.35	1.43
P33176	0.06	0.42	P33176	0.11	3.47	P33176	0.13	0.89	P33176	0.2	0.7	P33176	0.24	0.84	P33176	0.25	3.53
P33240	-0.16	0.33	P33240	-0.36	1.19	P33240	-0.16	0.34	P33240	-0.24	1.05	P33240	-0.59	1.85	P33240	-0.23	0.95
P33316	-0.21	0.67	P33316	-0.16	0.42	P33316	0.03	0.08	P33316	-0.51	1.84	P33316	-0.94	3.87	P33316	-0.15	0.26
P33552	-0.8	2.04	P33552	-0.26	0.79	P33552	0.52	0.96	P33552	-1.68	1.87	P33552	0.44	0.62	P33552	1.91	3.08
P33897	-0.04	0.08	P33897	-0.16	0.46	P33897	-0.13	0.41	P33897	-0.14	0.56	P33897	-0.09	0.16	P33897	-0.41	2.09
P33908	-0.09	0.38	P33908	-0.21	1.1	P33908	-0.24	1.11	P33908	-1.08	3.08	P33908	-0.85	3.75	P33908	0.33	0.76
P33981	-0.53	0.51	P33981	0.17	0.48	P33981	0.24	0.2	P33981	-0.25	0.13	P33981	-0.38	0.46	P33981	-0.4	0.18
P33991	0	0.02	P33991	-0.03	0.11	P33991	0.01	0.04	P33991	-0.31	2.52	P33991	-1.01	6.99	P33991	-0.38	2.69
P33992	-0.07	0.36	P33992	-0.19	1.3	P33992	0.03	0.15	P33992	-0.1	0.3	P33992	-0.76	3.97	P33992	-0.36	2.11
P33993	-0.14	0.93	P33993	-0.11	0.6	P33993	0.11	0.67	P33993	-0.24	1.97	P33993	-1.03	9.34	P33993	-0.39	3.17
P34741	-0.66	2.08	P34741	-0.35	1.17	P34741	0.07	0.17	P34741	-2.86	3.67	P34741	-0.33	1.04	P34741	1.66	1.96
P34896	-0.11	0.39	P34896	0.3	2.09	P34896	0.41	1.96	P34896	0.57	2.99	P34896	1.2	3.61	P34896	0.68	4.26
P34897	-0.1	0.42	P34897	-0.25	1.24	P34897	-0.08	0.43	P34897	-0.06	0.18	P34897	-0.24	1.01	P34897	-0.12	1.08
P34913	-0.14	0.19	P34913	0.91	3.35	P34913	0.71	1.53	P34913	-0.04	0.06	P34913	0.69	0.73	P34913	0.26	0.78
P34931	-1.01	0.66	P34931	-0.64	0.33	P34931	0.69	1.09	P34931	-0.02	0.01	P34931	1.08	0.84	P34931	1.72	1.65
P34932	-0.12	0.7	P34932	0.16	0.94	P34932	0.21	1.89	P34932	-0.02	0.11	P34932	0.08	0.55	P34932	0.18	2.32
P34947	-0.14	0.56	P34947	0.04	0.35	P34947	-0.01	0.04	P34947	-0.12	0.37	P34947	0	0	P34947	-0.04	0.11
P34949	0.23	0.34	P34949	1.39	4.64	P34949	0.58	0.93	P34949	0.96	0.66	P34949	1.29	0.94	P34949	1.04	1.9
P35080	-0.31	0.45	P35080	-0.05	0.08	P35080	0.15	0.17	P35080	0.53	1.38	P35080	1.53	4.99	P35080	0.74	2.7
P35221	-0.17	1.42	P35221	-0.3	2.26	P35221	-0.19	1.89	P35221	-0.47	5.72	P35221	-0.7	3.72	P35221	-0.38	3.46
P35222	-0.32	2.75	P35222	-0.36	2.61	P35222	-0.06	0.27	P35222	-0.7	5.06	P35222	-1	4.39	P35222	-0.27	2.76
P35226	0.1	0.3	P35226	-0.25	0.88	P35226	-0.35	1.65	P35226	0.09	0.2	P35226	-0.56	1.77	P35226	-0.55	1.64
P35232	-0.07	0.19	P35232	-0.13	0.6	P35232	-0.11	0.38	P35232	-0.16	0.53	P35232	-0.24	0.7	P35232	-0.06	0.35
P35237	0.65	2.2	P35237	0.81	2.8	P35237	0.05	0.18	P35237	1.12	3.95	P35237	1.71	5.29	P35237	0.47	1.49
P35241	0.04	0.23	P35241	0.29	2.81	P35241	0.27	2.28	P35241	0.28	0.79	P35241	0.52	1.8	P35241	0.24	1.7
P35244	0.06	0.11	P35244	0.06	0.06	P35244	0.24	1.72	P35244	-0.11	0.6	P35244	-0.67	2.16	P35244	-0.28	2.35
P35249	-0.03	0.18	P35249	-0.4	2.16	P35249	-0.16	1.14	P35249	-0.19	1.18	P35249	-0.57	4.28	P35249	-0.31	2.5
P35250	-0.13	0.14	P35250	-0.32	0.32	P35250	0.3	0.38	P35250	-0.37	0.52	P35250	0.43	1.1	P35250	-0.21	0.19
P35251	-0.12	0.63	P35251	-0.04	0.13	P35251	0.07	0.18	P35251	-0.6	4.01	P35251	-0.95	6.37	P35251	-0.42	1.79
P35268	0.04	0.05	P35268	-0.18	0.27	P35268	0.21	0.53	P35268	-0.05	0.26	P35268	-0.25	0.67	P35268	0.05	0.26
P35269	0.02	0.12	P35269	-0.01	0.05	P35269	0.05	0.24	P35269	-0.42	2.64	P35269	-0.47	3.37	P35269	-0.01	0.03
P35270	-0.01	0.1	P35270	0.26	2.26	P35270	0.23	3.19	P35270	0.01	0.13	P35270	0.41	3.39	P35270	0.27	4.07
P35443	-0.89	1.21	P35443	0.47	0.84	P35443	1.04	1.71	P35443	-0.58	0.49	P35443	2.05	3.23	P35443	2.59	4.22
P35573	0.01	0.04	P35573	0.28	3.29	P35573	0.23	0.9	P35573	0.32	0.92	P35573	0.44	1.07	P35573	0.19	1.5
P35579	-0.35	3.42	P35579	-0.22	2.01	P35579	0.12	1.2	P35579	-0.21	0.47	P35579	-0.41	1.01	P35579	-0.05	0.59
P35580	-0.22	1.66	P35580	-0.21	1.8	P35580	0	0.02	P35580	-0.04	0.1	P35580	-0.37	1.24	P35580	-0.18	3.05
P35606	0.04	0.21	P35606	0.43	3.5	P35606	0.4	4.07	P35606	0.43	1.23	P35606	0.62	1.95	P35606	0.4	5.37
P35609		0	P35609		0	P35609		0	P35609	-0.43	0	P35609		0	P35609	-0.35	0
P35610	-0.06	0.54	P35610	-0.24	3.31	P35610	-0.27	1.83	P35610	-0.29	1.19	P35610	-0.6	2.54	P35610	-0.22	2.54
P35611	0.03	0.04	P35611	-0.06	0.09	P35611	-0.25	0.89	P35611	-0.26	1.61	P35611	-0.71	3.53	P35611	-0.43	1.88
P35613	0.01	0.05	P35613	-0.5	2.8	P35613	-0.57	4.7	P35613	0.03	0.06	P35613	-0.56	1.33	P35613	-0.63	4.37
P35637	-0.14	0.91	P35637	-0.11	0.7	P35637	-0.02	0.07	P35637	-0.01	0.04	P35637	-0.09	0.33	P35637	-0.15	0.83
P35658	-0.12	0.46	P35658	-0.07	0.28	P35658	0.1	0.3	P35658	0	0	P35658	-0.33	1.99	P35658	-0.29	1.79
P35659	-0.06	0.14	P35659	-0.14	0.55	P35659	-0.15	0.45	P35659	-0.07	0.37	P35659	-0.28	1.51	P35659	-0.34	2.36
P35749	0.21	0.65	P35749	0.09	0.24	P35749	0.01	0.02	P35749	0.13	0.04	P35749	0.16	0.07	P35749	0.53	0.23
P35754	0.48	0.41	P35754	0.88	0.87	P35754	0.59	0.78	P35754	-0.31	0.26	P35754	1.91	3.47	P35754	2.02	2.47
P35790	-0.41	0.89	P35790	-0.52	1.14	P35790	0.1	0.22	P35790	-1.31	2.51	P35790	-0.66	1.34	P35790	0.84	2.13
P35813	-0.21	0.68	P35813	0.47	1.24	P35813	-0.04	0.09	P35813	0.46	1.24	P35813	1.3	2.47	P35813	0.61	1.98
P35914	0.07	0.85	P35914	-0.13	0.87	P35914	-0.11	1.01	P35914	0.09	0.22	P35914	-0.1	0.22	P35914	-0.24	1.91
P35998	-0.09	0.7	P35998	-0.07	0.52	P35998	0.14	1.42	P35998	-0.03	0.09	P35998	-0.24	1.25	P35998	0	0.01
P36405	0.02	0.02	P36405	0.57	0.99	P36405	0.48	0.69	P36405	0.35	1.44	P36405	2.07	8.69	P36405	1.35	5.64
P36406	-0.04	0.55	P36406	-0.06	0.26	P36406	-0.08	1.29	P36406	0.58	1.05	P36406	0.81	1.59	P36406	0.35	3.71
P36507	0.54	1.01	P36507	1	2.02	P36507	0.46	0.53	P36507	0.22	0.2	P36507	1.33	2.13	P36507	1.14	2.7
P36542	0	0.02	P36542	-0.14	0.93	P36542	-0.09	0.68	P36542	-0.13	1.19	P36542	-0.29	3.29	P36542	-0.25	1.96
P36543	-0.1	0.39	P36543	-0.06	0.24	P36543	0.37	2.01	P36543	0.23	0.76	P36543	0.76	3.86	P36543	0.23	1.01
P36551	-0.17	0.62	P36551	-0.29	2.01	P36551	-0.13	0.46	P36551	-0.13	0.45	P36551	-0.67	2.96	P36551	-0.36	4.47
P36578	-0.22	1.38	P36578	-0.25	1.52	P36578	0.12	0.79	P36578	-0.05	0.25	P36578	-0.27	2.33	P36578	-0.04	0.23
P36639	0.06	0.17	P36639	1	1.27	P36639	0.23	0.46	P36639	0.64	0.52	P36639	0.95	2.63	P36639	0.2	0.13
P36776	0.01	0.03	P36776	-0.05	0.19	P36776	-0.05	0.22	P36776	-0.01	0.04	P36776	-0.11	0.43	P36776	0	0
P36871	0.25	0.77	P36871	0.41	2.21	P36871	0.07	0.16	P36871	0.29	1.58	P36871	1.04	5.78	P36871	0.84	4.18
P36873	-0.05	0.32	P36873	-0.26	1.5	P36873	-0.06	0.36	P36873	0.05	0.15	P36873	-0.86	2.33	P36873	-0.72	5.82
P36915	0.45	0.7	P36915	0.67	1.64	P36915	0.4	0.59	P36915	1.11	1.19	P36915	1.54	1.83	P36915	0.65	1.93
P36954	-1.22	0.88	P36954	-0.63	0.58	P36954	0.99	0.56	P36954	-0.44	0.2	P36954	-0.46	0.24	P36954	-0.79	0.37
P36957	-0.02	0.04	P36957	-0.03	0.05	P36957	-0.14	0.47	P36957	-0.05	0.11	P36957	-0.22	0.56	P36957	-0.28	1.83
P36969	-0.16	0.31	P36969	0.84	3.05	P36969	0.58	1.43	P36969	0.52	0.75	P36969	1.27	2.79	P36969	0.77	2.19
P37059	0.05	0.15	P37059	-0.37	1.17	P37059	-0.28	1.74	P37059	0.48	0.86	P37059	0.61	1.24	P37059	-0.39	1.49
P37108	-0.15	1.09	P37108	-0.03	0.13	P37108	0.09	0.88	P37108	-0.51	3.3	P37108	-0.8	3.63	P37108	-0.22	1.79
P37173	-1.91	1.46	P37173	-2.31	3.18	P37173	-0.97	0.54	P37173		0	P37173	-2.68	2.4	P37173		0
P37198	0.42	0.66	P37198	0.46	0.86	P37198	-0.97	2.83	P37198	0.22	0.33	P37198	-0.45	0.6	P37198	-0.62	1.4
P37235	-0.13	0.61	P37235	-0.56	1.44	P37235	0.07	0.21	P37235	-0.65	1.2	P37235	-0.21	0.4	P37235	0.33	0.74
P37268	-0.24	1.12	P37268	-1.57	5.55	P37268	-1.23	7.18	P37268	-0.18	0.66	P37268	-2.66	6.49	P37268	-2.05	7.32
P37802	0.01	0.03	P37802	0.24	2.11	P37802	0.13	0.6	P37802	0.45	1.39	P37802	0.72	2.8	P37802	0.49	2.76
P37837	-0.11	0.45	P37837	0.02	0.1	P37837	0.1	0.42	P37837	0.25	2.9	P37837	0.57	6.48	P37837	0.19	2.02
P37840	-0.53	1.5	P37840	-0.66	0.64	P37840	0.11	0.12	P37840	0.01	0	P37840	2.14	2.92	P37840	2.15	2.78
P38117	-0.1	0.47	P38117	-0.28	1.84	P38117	-0.15	1.03	P38117	0.27	0.57	P38117	0.32	0.72	P38117	-0.12	1.02
P38159	0.08	0.26	P38159	-0.3	1.65	P38159	-0.24	1.3	P38159	0.04	0.15	P38159	-0.35	1.21	P38159	-0.4	4.53
P38432	0.58	0.86	P38432	0.51	0.65	P38432	0.13	0.18	P38432	0.42	1.09	P38432	-0.7	0.84	P38432	-0.47	2.74
P38435	-0.02	0.05	P38435	-0.63	1.73	P38435	-0.56	1.84	P38435	-0.26	0.34	P38435	-1.19	1.79	P38435	-0.75	1.45
P38571	0.18	0.18	P38571	-0.24	0.32	P38571	-0.54	0.62	P38571	-0.85	0.95	P38571	-0.9	0.78	P38571	0.37	0.32
P38606	0.07	0.39	P38606	0.24	1.92	P38606	0.13	0.6	P38606	0.1	0.49	P38606	0.17	0.74	P38606	0.25	3.86
P38646	-0.06	0.19	P38646	-0.13	0.82	P38646	-0.01	0.04	P38646	-0.1	0.51	P38646	-0.32	2	P38646	-0.12	0.92
P38919	0.05	0.34	P38919	-0.07	0.36	P38919	-0.1	0.8	P38919	0.11	0.73	P38919	-0.43	4.08	P38919	-0.41	3.28
P38935	0	0	P38935	-1.56	0.81	P38935	-1.09	0.87	P38935	-0.21	0.28	P38935	-0.49	0.19	P38935	-0.29	0.47
P39019	0.13	1.36	P39019	-0.16	1.31	P39019	-0.17	0.93	P39019	-0.08	0.48	P39019	0.1	0.28	P39019	0.18	1.26
P39023	-0.01	0.07	P39023	0.01	0.06	P39023	0.12	1.49	P39023	-0.08	0.31	P39023	-0.42	2.41	P39023	-0.16	1.55
P39060	-0.14	0.29	P39060	-0.66	1.64	P39060	-0.03	0.06	P39060	-1.31	4.22	P39060	-1.17	3.62	P39060	0.33	1.27
P39210	0.97	0.82	P39210	0.5	0.24	P39210	-0.12	0.08	P39210	-0.6	0.19	P39210	0	0	P39210	-0.4	0.18
P39656	-0.11	0.82	P39656	-0.18	1.96	P39656	-0.27	2.27	P39656	-0.03	0.15	P39656	-0.39	2.67	P39656	-0.27	2.12
P39687	-0.31	2.13	P39687	0.04	0.17	P39687	0.19	1.67	P39687	-0.39	2.71	P39687	-0.23	1.8	P39687	0.03	0.13
P39748	-0.1	0.43	P39748	-0.05	0.18	P39748	0.28	2.26	P39748	-0.17	1.38	P39748	-0.55	5.3	P39748	-0.3	2.61
P40121	0.06	0.19	P40121	0.4	3.28	P40121	0.19	0.57	P40121	-0.15	0.26	P40121	0.29	0.63	P40121	0.61	3.46
P40123	0.01	0.02	P40123	0.48	4.57	P40123	0.34	1.62	P40123	0.26	0.43	P40123	0.77	1.67	P40123	0.55	6.72
P40222	-0.17	1.22	P40222	-0.19	0.9	P40222	0.04	0.16	P40222	-0.7	1.83	P40222	-0.19	0.33	P40222	0.59	3.89
P40227	-0.17	1.12	P40227	0.14	1.67	P40227	0.27	2.06	P40227	-0.13	0.75	P40227	-0.01	0.05	P40227	0.29	3.02
P40261	-0.5	0.88	P40261	0.16	0.35	P40261	0.56	0.59	P40261	0.13	0.16	P40261	1.73	3.82	P40261	1.44	4.89
P40424	-1	0.67	P40424	-1.4	1.06	P40424	0.52	0.21	P40424	-2.11	2.72	P40424	-2	0.78	P40424	0.23	0.07
P40425	-0.3	0.58	P40425	-0.94	2.07	P40425	0.14	0.2	P40425	-0.76	2.05	P40425	-1.28	3.03	P40425	-0.51	0.67
P40429	-0.05	0.4	P40429	0.05	0.52	P40429	0.11	0.48	P40429	0.41	2.5	P40429	0.2	0.75	P40429	-0.16	1.42
P40616	-0.06	0.29	P40616	-0.11	0.33	P40616	0.07	0.4	P40616	-0.04	0.25	P40616	0.16	0.7	P40616	0.1	0.59
P40692	0.01	0.03	P40692	-0.08	0.17	P40692	0.02	0.03	P40692	-0.42	2.33	P40692	-0.5	2.35	P40692	0.16	0.53
P40763	-0.11	0.33	P40763	0.03	0.13	P40763	0.12	0.37	P40763	-0.21	0.5	P40763	0.4	1.06	P40763	0.69	3.63
P40818	-0.54	0.16	P40818	-0.96	0.29	P40818	-0.06	0.02	P40818	0.64	0.18	P40818	1.4	0.66	P40818	0.84	0.31
P40855	-0.34	1.54	P40855	0.12	0.66	P40855	0.27	0.62	P40855	-1.09	1.68	P40855	0.59	1.01	P40855	1.4	3.22
P40925	-0.14	0.69	P40925	0.35	3.76	P40925	0.52	2.5	P40925	0.09	0.28	P40925	0.69	3.05	P40925	0.56	5.53
P40926	-0.3	1.18	P40926	-0.25	0.99	P40926	0.02	0.04	P40926	0.12	0.62	P40926	-0.25	1	P40926	-0.34	2.03
P40937	0.09	1.03	P40937	-0.1	0.82	P40937	-0.29	1.74	P40937	-0.14	0.64	P40937	-0.54	3.15	P40937	-0.17	1.81
P40938	-0.03	0.14	P40938	-0.19	1.24	P40938	-0.06	0.39	P40938	-0.41	4.64	P40938	-0.82	10.18	P40938	-0.18	1.26
P40939	0.04	0.28	P40939	-0.05	0.56	P40939	-0.13	1.15	P40939	-0.15	1.17	P40939	-0.6	3.64	P40939	-0.32	2.6
P41091	-0.12	1.09	P41091	0.03	0.44	P41091	0.19	1.83	P41091	0.11	0.91	P41091	0.07	0.54	P41091	0.13	2.39
P41134	-1.59	2.58	P41134	-2.43	2.28	P41134	-0.74	0.69	P41134		0	P41134		0	P41134		0
P41208	-0.48	1.87	P41208	-0.32	2.08	P41208	0.04	0.07	P41208	-0.34	1	P41208	-0.06	0.16	P41208	0.15	0.5
P41214	-0.05	0.15	P41214	0.53	2.74	P41214	0.25	1.12	P41214	-0.05	0.05	P41214	0.09	0.13	P41214	0.46	0.86
P41223	-0.16	1.02	P41223	-0.24	1.77	P41223	0.2	1.44	P41223	-0.38	1.24	P41223	0	0.01	P41223	0.45	2.38
P41227	0	0	P41227	0.24	4.52	P41227	0.27	3.13	P41227	0.12	0.24	P41227	0.35	0.95	P41227	0.29	3.32
P41235	-0.79	2.27	P41235	-0.66	1.29	P41235	-0.28	0.56	P41235	-1.69	4.34	P41235	-0.78	2.75	P41235	0.53	1.13
P41236	0.12	0.2	P41236	0.75	1.7	P41236	0.28	0.71	P41236	-0.27	0.27	P41236	1.33	2.33	P41236	1.79	4.05
P41240	0.29	1.65	P41240	0.48	3.11	P41240	0.17	1.11	P41240	0.69	1.9	P41240	0.97	2.08	P41240	0.49	1.65
P41247	0.29	1	P41247	0.06	0.09	P41247	-0.11	0.17	P41247	0.24	0.54	P41247	-0.97	1.69	P41247	-0.64	2.93
P41250	0.03	0.11	P41250	0.65	7.67	P41250	0.67	4.52	P41250	0.14	0.34	P41250	0.88	3.09	P41250	1	7.29
P41252	-0.01	0.07	P41252	-0.02	0.1	P41252	0	0	P41252	-0.06	0.89	P41252	-0.17	1.91	P41252	0.15	2.07
P41440	-0.9	0.38	P41440	1.17	0	P41440	-1.58	0.51	P41440	1.71	0.38	P41440	0.43	0	P41440		0
P41567	-0.18	0.39	P41567	0.53	1.97	P41567	0.46	1.16	P41567	-0.04	0.05	P41567	1.09	3.64	P41567	1.19	3.65
P41743	-0.37	2.54	P41743	-0.05	0.44	P41743	0.35	2.38	P41743	-0.34	2.21	P41743	-0.04	0.1	P41743	0.51	4.43
P42025	-0.28	0.44	P42025	0.32	0.61	P42025	0.31	0.73	P42025	-0.21	0.2	P42025	0.77	1.8	P42025	0.96	1.45
P42126	-0.28	0.44	P42126	-0.17	0.29	P42126	0.24	0.49	P42126	0.57	0.58	P42126	0.42	0.39	P42126	0.21	0.71
P42166	-0.11	0.35	P42166	-0.22	1.27	P42166	-0.05	0.1	P42166	-0.18	0.7	P42166	-0.71	3.76	P42166	-0.46	3.48
P42167	0.03	0.12	P42167	-0.21	1.51	P42167	-0.26	1.34	P42167	0.29	1.34	P42167	-0.18	0.43	P42167	-0.44	3.7
P42224	-0.08	0.42	P42224	0.13	1.6	P42224	0.23	1.33	P42224	0.39	2.62	P42224	0.84	4.69	P42224	0.55	5.43
P42285	-0.16	0.6	P42285	-0.09	0.17	P42285	-0.14	0.66	P42285	-0.35	1.25	P42285	-0.57	2.7	P42285	-0.05	0.11
P42345	0.06	0.46	P42345	0.32	0.97	P42345	0.16	0.99	P42345	-0.19	0.61	P42345	0.09	0.21	P42345	0.4	2.35
P42356	-0.41	0.43	P42356	0.26	0.18	P42356	0.58	0.74	P42356	-1.46	1.84	P42356	-1.64	1.57	P42356	0.1	0.09
P42566	0.55	0.8	P42566	0.7	0.94	P42566	0.24	1.03	P42566	1.1	1.59	P42566	1.25	1.83	P42566	-0.8	0.84
P42575	-0.11	0.23	P42575	-0.54	1.16	P42575	-0.37	0.86	P42575	-0.81	1.59	P42575	-1.38	1.82	P42575	-0.23	0.37
P42677	-0.17	1.39	P42677	-0.06	0.39	P42677	0.26	2.5	P42677	0.18	0.71	P42677	0.21	0.81	P42677	0.1	0.55
P42695	-0.06	0.11	P42695	-0.48	1.41	P42695	-0.26	0.62	P42695	-0.6	0.82	P42695	-1.62	3.59	P42695	-0.11	0.11
P42696	0.23	0.6	P42696	0.13	0.32	P42696	0	0	P42696	0.21	0.41	P42696	-0.3	1.07	P42696	-0.69	1.75
P42704	-0.07	0.28	P42704	-0.15	1.06	P42704	-0.04	0.2	P42704	-0.33	5.07	P42704	-0.72	6.48	P42704	-0.28	3.32
P42765	-0.06	0.31	P42765	-0.07	0.9	P42765	-0.07	0.42	P42765	-0.05	0.6	P42765	-0.35	1.76	P42765	-0.38	3.88
P42766	0.12	1.35	P42766	-0.03	0.15	P42766	-0.14	1.58	P42766	0.48	2.34	P42766	0.37	1.17	P42766	-0.02	0.19
P42785	0.06	0.24	P42785	0.2	0.67	P42785	-0.1	0.89	P42785	-0.2	0.99	P42785	-0.6	1.46	P42785	-0.49	3.94
P42858	0.08	0.39	P42858	0.34	3.25	P42858	0.23	1.65	P42858	-0.08	0.09	P42858	-0.13	0.13	P42858	-0.01	0.04
P42892	-0.06	0.14	P42892	-0.48	1.4	P42892	-0.91	2.05	P42892	-0.75	2.81	P42892	-1.49	2.69	P42892	-0.45	0.65
P43003	-0.36	0.94	P43003	-2.15	4.27	P43003	-2.16	4.81	P43003	-1.29	2.91	P43003	-2.46	3.82	P43003	-3.95	0
P43007	0.08	0.11	P43007	0.48	0.91	P43007	0.41	1.62	P43007	0.01	0.01	P43007	0.23	0.82	P43007	0.56	2.39
P43034	0.16	1.46	P43034	0.36	4.58	P43034	0.07	0.46	P43034	0.48	2.59	P43034	0.72	3.69	P43034	0.29	2.42
P43121	-0.55	0.42	P43121	-1.05	0.84	P43121	-0.66	0.33	P43121	-0.42	1.75	P43121	-1.35	1.33	P43121	-1.16	1.26
P43155	-0.33	1.66	P43155	-0.28	0.99	P43155	0.01	0.03	P43155	0.05	0.07	P43155	0.08	0.11	P43155	-0.32	0.73
P43243	-0.03	0.13	P43243	-0.16	1.49	P43243	-0.12	0.64	P43243	-0.3	2.06	P43243	-0.7	5.77	P43243	-0.23	2.11
P43246	0.03	0.05	P43246	0.08	0.16	P43246	0.13	0.49	P43246	0.04	0.16	P43246	-0.27	0.6	P43246	-0.49	2.68
P43304	-0.02	0.06	P43304	-0.13	0.71	P43304	-0.09	0.52	P43304	0.03	0.11	P43304	-0.67	3.83	P43304	-0.49	3.7
P43307	-0.3	2.02	P43307	0.32	4.49	P43307	0.04	0.11	P43307	-0.76	3.06	P43307	-0.03	0.09	P43307	0.88	4.47
P43487	-0.07	0.35	P43487	0.39	3.46	P43487	0.49	3.58	P43487	0.42	2.39	P43487	0.9	3.62	P43487	0.69	4.76
P43490	0	0	P43490	0.51	1.94	P43490	0.61	2.43	P43490	-0.03	0.06	P43490	0.65	2.14	P43490	0.8	4.92
P43686	0.02	0.15	P43686	0.15	1.07	P43686	0.11	1.89	P43686	-0.15	0.44	P43686	-0.24	0.73	P43686	0.1	1.39
P43694	-0.03	0.07	P43694	-0.33	0.65	P43694	0.37	0.78	P43694	-0.05	0.06	P43694	-0.52	0.55	P43694	-0.98	0.96
P43897	-0.22	0.88	P43897	-0.2	0.59	P43897	-0.12	0.58	P43897	-0.03	0.09	P43897	-0.46	5.1	P43897	-0.39	2.34
P45880	-0.18	1.62	P45880	-0.27	2.09	P45880	-0.09	0.58	P45880	-0.01	0.05	P45880	-0.18	1.72	P45880	-0.22	1.79
P45954	0.14	1.1	P45954	-0.02	0.11	P45954	-0.13	1.83	P45954	0.12	0.54	P45954	0.09	0.24	P45954	-0.34	3.74
P45973	-0.23	0.89	P45973	-0.5	2.83	P45973	-0.09	0.28	P45973	-0.43	4.45	P45973	-0.85	6.17	P45973	-0.33	2.23
P45974	0.03	0.09	P45974	0.39	2.02	P45974	0.46	2.45	P45974	0.07	0.28	P45974	0.31	1.4	P45974	0.31	3.48
P45983	0.47	0.5	P45983	1.05	1.74	P45983	0.31	0.37	P45983	0.98	1.69	P45983	0.08	0.07	P45983	0.24	1.22
P46013	-0.07	0.18	P46013	-0.55	3.17	P46013	-0.53	2.18	P46013	-0.45	2.63	P46013	-1.8	8.13	P46013	-1.16	5.14
P46060	-0.13	0.69	P46060	0.01	0.03	P46060	-0.14	0.61	P46060	0.21	1.01	P46060	-0.3	1.41	P46060	-0.38	1.76
P46063	0.01	0.04	P46063	-0.05	0.26	P46063	0.11	0.58	P46063	-0.05	0.15	P46063	0.03	0.12	P46063	0.08	0.45
P46087	0.16	0.66	P46087	-0.13	0.54	P46087	-0.27	1.42	P46087	0.13	0.43	P46087	-0.35	0.96	P46087	-0.27	2.56
P46100	-0.12	0.8	P46100	-0.28	1.67	P46100	-0.16	0.94	P46100	-0.68	5.06	P46100	-1.14	6.95	P46100	-0.34	2.22
P46108	0.34	0.45	P46108	1	2.05	P46108	-0.01	0.01	P46108	0.3	0.53	P46108	1.73	4.27	P46108	1.4	3.59
P46109	-0.34	0.45	P46109	0.12	0.13	P46109	-0.2	0.44	P46109	1.13	1.92	P46109	1.02	1.8	P46109	0.01	0.01
P46199	0.68	1.57	P46199	0.08	0.08	P46199	-0.4	0.57	P46199	0.21	0.27	P46199	0.49	0.94	P46199	0.09	0.14
P46379	-0.26	2.2	P46379	-0.19	1.31	P46379	0.12	0.82	P46379	-0.62	3.05	P46379	-0.21	0.91	P46379	0.82	4.02
P46459	0.09	1.05	P46459	0.03	0.15	P46459	0.02	0.15	P46459	0.15	0.67	P46459	0.36	2.28	P46459	0.31	3.09
P46734	0.15	0.17	P46734	0.49	1.49	P46734	-0.04	0.03	P46734	-0.15	0.1	P46734	1.41	1.04	P46734	0.63	0.74
P46736	0.07	0.27	P46736	0.25	1.28	P46736	-0.04	0.12	P46736	0.5	3.69	P46736	0.57	3.22	P46736	0.15	0.51
P46776	0.07	0.57	P46776	-0.17	2.52	P46776	0.01	0.06	P46776	0.35	2.72	P46776	0.28	0.76	P46776	-0.08	0.33
P46777	-0.11	1.01	P46777	-0.16	1.39	P46777	0.02	0.1	P46777	-0.01	0.03	P46777	-0.38	2.62	P46777	-0.23	2.08
P46778	0	0	P46778	0.03	0.27	P46778	0.11	0.8	P46778	0.21	1.91	P46778	-0.16	0.79	P46778	-0.12	2.63
P46779	-0.09	0.39	P46779	-0.12	0.53	P46779	0.08	0.36	P46779	-0.36	2.32	P46779	-0.54	2.33	P46779	0.12	0.53
P46781	-0.06	0.36	P46781	-0.04	0.2	P46781	0.12	0.71	P46781	0.17	1.06	P46781	0.14	0.47	P46781	0.04	0.18
P46782	-0.12	0.55	P46782	-0.05	0.21	P46782	0.28	1.7	P46782	0.2	1.32	P46782	-0.04	0.14	P46782	-0.15	1.94
P46783	-0.02	0.07	P46783	0.28	1.33	P46783	0.2	1.57	P46783	-0.35	0.86	P46783	-0.22	0.5	P46783	0.39	1.91
P46821	-0.02	0.08	P46821	0.42	2.08	P46821	0.27	1.01	P46821	0.16	0.2	P46821	1.29	2.16	P46821	0.95	4.52
P46926	0	0	P46926	0.06	0.19	P46926	0.33	1.08	P46926	0.47	3.17	P46926	1.21	7.47	P46926	0.57	3.42
P46934	0.42	1.91	P46934	0.73	3.47	P46934	0.39	1.6	P46934	0	0	P46934	0.13	0.14	P46934	0.47	2.48
P46937	0.05	0.14	P46937	0.26	0.85	P46937	0.19	0.73	P46937	-0.05	0.07	P46937	-0.63	1.8	P46937	-0.36	1.71
P46939	-0.04	0.14	P46939	-0.05	0.15	P46939	-0.08	0.26	P46939	-0.53	3.75	P46939	-0.35	2.15	P46939	0.14	0.9
P46940	-0.06	0.48	P46940	0.2	2.7	P46940	0.14	1.25	P46940	0.01	0.02	P46940	0.2	0.55	P46940	0.3	3.03
P46976	-0.07	0.42	P46976	0.1	0.43	P46976	0.01	0.02	P46976	0.42	1.52	P46976	0.45	1.61	P46976	0.06	0.26
P46977	-0.08	0.56	P46977	-0.35	2.45	P46977	-0.15	2.74	P46977	0.04	0.07	P46977	-0.25	0.65	P46977	-0.26	2.05
P47224	-0.17	0.34	P47224	0	0	P47224	0.05	0.08	P47224	0.82	0.7	P47224	1.65	1.73	P47224	0.78	1.88
P47755	-0.21	0.52	P47755	0.12	0.28	P47755	0.14	0.53	P47755	0.32	0.86	P47755	0.57	2.92	P47755	0.28	0.85
P47756	-0.11	0.73	P47756	0.03	0.18	P47756	0.19	1.47	P47756	0	0.01	P47756	0.23	1.32	P47756	0.25	2.1
P47813	-0.01	0.03	P47813	0.1	0.61	P47813	-0.14	0.38	P47813	0.07	0.25	P47813	0.19	0.81	P47813	0.13	0.75
P47897	-0.17	1.8	P47897	-0.08	0.62	P47897	0.09	1.12	P47897	-0.22	2.87	P47897	-0.47	3.88	P47897	-0.01	0.07
P47914	-0.04	0.25	P47914	-0.06	0.41	P47914	0.11	0.61	P47914	0.27	2.02	P47914	0.25	0.99	P47914	-0.13	1.6
P47985	-0.01	0.05	P47985	-0.2	1.01	P47985	-0.27	1.67	P47985	0.04	0.12	P47985	-0.06	0.2	P47985	-0.21	0.93
P48047	0	0	P48047	-0.31	3.46	P48047	-0.3	2.71	P48047	0.1	0.44	P48047	-0.06	0.25	P48047	-0.21	1.91
P48059	0.19	0.43	P48059	0.51	1.36	P48059	0.25	0.41	P48059	0.05	0.05	P48059	0.44	1.07	P48059	0.62	1.26
P48147	-0.06	0.09	P48147	0.76	3.39	P48147	0.72	2.14	P48147	0.14	0.17	P48147	0.7	1.04	P48147	0.76	3.73
P48163	-0.07	0.22	P48163	0.45	3.79	P48163	0.39	1.81	P48163	0.28	1.21	P48163	1.27	4.93	P48163	0.93	5.22
P48200	-0.62	2.86	P48200	-0.58	0.81	P48200	-0.94	2.68	P48200	-2.42	3.45	P48200	-1.03	1.33	P48200	1.33	4.76
P48426	0.28	0.81	P48426	0.31	1.14	P48426	0.22	0.83	P48426	0.22	0.36	P48426	-0.06	0.07	P48426	0.02	0.04
P48436	-0.03	0	P48436		0	P48436	-0.81	1.62	P48436	-1.72	0	P48436	-2.57	0	P48436	-1	0
P48444	-0.02	0.14	P48444	0.35	3.51	P48444	0.23	2.75	P48444	0.22	0.8	P48444	0.7	3.19	P48444	0.56	5.26
P48449	-0.07	0.32	P48449	-0.1	0.5	P48449	0.2	1.26	P48449	-0.08	0.2	P48449	-0.17	0.59	P48449	0.03	0.1
P48506	0.05	0.06	P48506	0.85	4.62	P48506	0.83	1.78	P48506	1.32	3.25	P48506	2.93	8.04	P48506	1.93	5.23
P48507	-0.01	0.02	P48507	0.52	2.91	P48507	0.57	2.25	P48507	0.17	0.28	P48507	1.01	2.9	P48507	1.22	4.01
P48509	-0.52	0.65	P48509	-0.52	0.57	P48509	-0.37	0.82	P48509	-0.58	1.85	P48509	-0.8	2.42	P48509	-0.1	0.51
P48556	0.05	0.29	P48556	0.22	1.14	P48556	0.2	1.53	P48556	0.33	1.26	P48556	0.33	1.81	P48556	0.04	0.15
P48634	-0.14	0.68	P48634	0.12	0.54	P48634	0.31	3.13	P48634	0.03	0.07	P48634	0.13	0.29	P48634	0.02	0.08
P48637	0.03	0.12	P48637	0.24	1.31	P48637	0.21	2.17	P48637	0.32	1.77	P48637	0.91	4.98	P48637	0.78	5.59
P48643	-0.03	0.18	P48643	0.24	2.73	P48643	0.17	2.32	P48643	-0.25	1.31	P48643	-0.31	1.48	P48643	0.2	3.52
P48651	0.12	1.16	P48651	-1	4.68	P48651	-0.74	9.49	P48651	0.23	0.52	P48651	-1.87	3.88	P48651	-1.65	9.17
P48681	-0.12	0.45	P48681	-0.54	2.54	P48681	-0.49	3.09	P48681	-0.24	2.74	P48681	-1.11	4.89	P48681	-0.68	6.27
P48723	-0.24	0.53	P48723	-0.72	3.3	P48723	-0.69	1.92	P48723	-0.25	1	P48723	-0.16	0.53	P48723	0.13	0.44
P48728	0.24	0.26	P48728	0.51	0.7	P48728	-0.69	1.44	P48728	0.14	0.23	P48728	-0.46	1.02	P48728	-0.11	0.12
P48729	-0.08	0.23	P48729	-1.1	3.25	P48729	-0.84	3.32	P48729	-0.23	0.39	P48729	-0.06	0.08	P48729	0.42	1.05
P48730	-0.57	0.72	P48730	-0.92	1.88	P48730	0.02	0.02	P48730	-0.46	0.64	P48730	0.61	1.22	P48730	0.94	1.5
P48735	-0.05	0.14	P48735	-0.29	1.86	P48735	-0.07	0.16	P48735	-0.15	0.65	P48735	-0.32	1.82	P48735	-0.26	2.39
P48739	-0.01	0.04	P48739	0.39	4.02	P48739	0.37	1.19	P48739	0.31	1.39	P48739	0.79	5.31	P48739	0.6	3.32
P48740	-0.01	0	P48740	0.43	0.29	P48740	0.57	0.29	P48740	-1.4	0.89	P48740	0.06	0	P48740	0.6	0.47
P48960	-0.07	0.1	P48960	-0.05	0.08	P48960	-0.16	0.35	P48960	-0.87	2.53	P48960	-2.09	3.15	P48960	-1.12	4.14
P49005	-0.2	0.18	P49005	-0.12	0.11	P49005	-0.01	0.01	P49005	0.09	0.13	P49005	-0.35	0.59	P49005	-0.39	0.64
P49006	-0.22	0.59	P49006	-0.02	0.05	P49006	-0.03	0.06	P49006	0.1	0.18	P49006	0.17	0.25	P49006	0.04	0.18
P49023	0.27	0.47	P49023	0.57	1.37	P49023	0.2	0.37	P49023	0.18	0.19	P49023	0.47	0.68	P49023	0.71	2.45
P49069	-0.42	0.8	P49069	-0.39	0.59	P49069	0.23	0.32	P49069	-1.53	3.61	P49069	-0.73	1.42	P49069	0.67	1.33
P49116	-0.01	0	P49116	-0.05	0.04	P49116	-1.09	0.7	P49116	-1.58	0.72	P49116	-1.55	0.48	P49116	1.13	0.45
P49137	0.04	0.1	P49137	-0.01	0.02	P49137	0.06	0.11	P49137	-0.37	1.25	P49137	-0.15	0.26	P49137	0.85	3.5
P49189	-0.13	0.54	P49189	0.21	1.17	P49189	0.32	1.69	P49189	0.23	1.71	P49189	0.67	4.24	P49189	0.56	4.2
P49207	0.09	0.15	P49207	0.05	0.26	P49207	0.22	0.39	P49207	0.53	1.1	P49207	0.92	1.58	P49207	-0.14	0.5
P49247	-0.08	0.25	P49247	0.56	2.42	P49247	0.34	1.61	P49247	-0.35	0.75	P49247	-0.66	0.93	P49247	0.1	0.23
P49257	-0.26	1.59	P49257	0.02	0.05	P49257	0.31	2.85	P49257	-0.88	3.93	P49257	0.11	0.35	P49257	0.86	6.78
P49281	-0.28	1.24	P49281	-0.36	1.78	P49281	-0.22	0.61	P49281	-0.89	2.96	P49281	-1.03	3.28	P49281	-0.01	0.05
P49321	-0.04	0.26	P49321	0.02	0.06	P49321	0	0.02	P49321	-0.17	1.25	P49321	-0.46	3.11	P49321	-0.18	1.97
P49327	0.03	0.1	P49327	0.32	3.39	P49327	0.27	1.21	P49327	0.33	0.91	P49327	0.15	0.34	P49327	0.29	2.42
P49354	0.02	0.03	P49354	0.95	3.72	P49354	0.73	3.11	P49354	-0.23	0.27	P49354	0.9	1.68	P49354	1.29	3.97
P49356	0.95	0.35	P49356	2.4	1.6	P49356	1.01	3.49	P49356	0.54	0.83	P49356	1.14	2.18	P49356	0.34	0.58
P49366		0	P49366		0	P49366		0	P49366		0	P49366		0	P49366		0
P49368	-0.18	1.7	P49368	0.07	0.51	P49368	0.18	2.55	P49368	-0.21	1.73	P49368	-0.13	0.9	P49368	0.3	4.21
P49406	0.03	0.12	P49406	-0.29	1.81	P49406	-0.25	2.94	P49406	0.37	0.56	P49406	0.21	0.28	P49406	-0.29	0.92
P49407	0.2	0.53	P49407	0.41	1.33	P49407	0.05	0.1	P49407	1.47	1.79	P49407	1.75	2.22	P49407	0.23	0.75
P49411	-0.17	0.6	P49411	-0.07	0.44	P49411	-0.02	0.04	P49411	-0.24	2.68	P49411	-0.71	4.79	P49411	-0.42	4.75
P49419	0.18	0.88	P49419	0.2	0.86	P49419	0.03	0.18	P49419	0.3	1.38	P49419	0.11	0.71	P49419	-0.13	0.45
P49441	0.12	0.47	P49441	0.69	4.41	P49441	0.64	2.56	P49441	0.4	0.45	P49441	0.5	0.47	P49441	0.58	0.8
P49448	-0.15	0.65	P49448	0.15	0.24	P49448	-0.03	0.05	P49448	-0.22	0.46	P49448	-0.3	0.98	P49448	-0.31	0.98
P49454	-0.71	0.38	P49454	-1.33	0.53	P49454	-0.46	0.26	P49454	-0.01	0	P49454	0.79	0.37	P49454	-1.13	0.42
P49458	-0.31	2.01	P49458	-0.13	1.17	P49458	-0.14	0.69	P49458	-0.52	2.24	P49458	-0.25	0.45	P49458	-0.12	0.29
P49459	-0.51	0.69	P49459	-0.3	0.4	P49459	0.53	0.85	P49459	-0.14	0.14	P49459	-0.73	1.02	P49459	-0.29	0.4
P49585	-0.11	0.4	P49585	-0.09	0.43	P49585	-0.07	0.18	P49585	0.16	0.53	P49585	0.15	0.58	P49585	0.02	0.09
P49588	0.02	0.04	P49588	0.69	5.1	P49588	0.6	2.51	P49588	0.28	0.55	P49588	1.51	4.12	P49588	1.29	7.19
P49589	0	0	P49589	0.71	1.78	P49589	0.64	2.57	P49589	0.47	1.68	P49589	1.43	4.84	P49589	1.06	6.32
P49590	-0.07	0.03	P49590	0	0	P49590	-0.52	0.24	P49590	-0.21	0.15	P49590	-0.88	0.69	P49590	-0.79	0.52
P49591	0.32	1.31	P49591	0.84	3.34	P49591	0.59	4.54	P49591	0.54	1.68	P49591	1.25	4.08	P49591	0.92	6.52
P49593	-0.25	0.28	P49593	0.7	2.95	P49593	0.77	1.2	P49593	0.67	1.46	P49593	1.7	4.86	P49593	0.91	2.09
P49642	0.24	0.5	P49642	-0.02	0.02	P49642	0.02	0.05	P49642	-0.17	0.29	P49642	-0.44	1.18	P49642	-0.15	0.25
P49643	0.09	0.53	P49643	0.04	0.19	P49643	-0.09	0.72	P49643	-0.29	2.14	P49643	-1.16	3.09	P49643	-0.43	4.73
P49711	0.03	0.08	P49711	-0.01	0.05	P49711	-0.13	0.48	P49711	-0.28	3.93	P49711	-0.81	6.72	P49711	-0.48	2.98
P49715	-0.63	0.92	P49715	-1.35	2.28	P49715	-0.53	0.63	P49715	-3.37	3.68	P49715	-1.78	2.51	P49715	0.68	0.43
P49720	-0.11	0.64	P49720	0.21	1.34	P49720	0.14	1.41	P49720	-0.01	0.03	P49720	0.04	0.12	P49720	0.13	0.74
P49721	-0.15	0.53	P49721	-0.14	0.46	P49721	-0.05	0.12	P49721	-0.06	0.33	P49721	-0.32	2.23	P49721	-0.21	1.45
P49736	-0.05	0.39	P49736	-0.19	1.34	P49736	-0.06	0.44	P49736	-0.08	0.35	P49736	-0.74	5.78	P49736	-0.5	3.59
P49748	-0.12	0.38	P49748	-0.34	1.88	P49748	-0.16	0.72	P49748	-0.21	0.83	P49748	-0.41	2.36	P49748	-0.15	0.73
P49750	-0.11	0.24	P49750	-0.13	0.22	P49750	0.12	0.75	P49750	-0.45	3.18	P49750	-0.61	3.29	P49750	-0.21	0.76
P49753	-0.11	0.32	P49753	0.05	0.14	P49753	0.02	0.04	P49753	-0.02	0.07	P49753	-0.6	2.12	P49753	-0.53	3.23
P49755	0.09	0.59	P49755	-0.03	0.15	P49755	-0.05	0.31	P49755	0.02	0.1	P49755	-0.02	0.07	P49755	-0.02	0.12
P49756	-0.01	0.05	P49756	-0.11	0.68	P49756	0.01	0.08	P49756	0.02	0.08	P49756	-0.29	2.84	P49756	-0.28	3.39
P49757	-0.34	0.76	P49757	-0.24	1.25	P49757	0.07	0.1	P49757	-0.55	0.88	P49757	-0.66	1.6	P49757	-0.31	0.42
P49761	-0.52	0.96	P49761	-0.79	2.9	P49761	-0.09	0.04	P49761	-0.84	0.7	P49761	-0.48	1.31	P49761	0.22	0.11
P49768	-0.04	0.09	P49768	-0.23	1.07	P49768	-0.11	0.3	P49768	0.05	0.07	P49768	-0.1	0.17	P49768	-0.27	1.42
P49770	0	0.02	P49770	0.48	3.13	P49770	0.35	1.36	P49770	0.42	1.29	P49770	0.88	3.14	P49770	0.26	1.05
P49773	-0.21	0.44	P49773	0.54	3.02	P49773	0.71	2.14	P49773	-0.08	0.11	P49773	0.82	2.38	P49773	0.89	3.11
P49790	0	0.01	P49790	-0.28	1.36	P49790	-0.27	1.46	P49790	-0.23	1.85	P49790	-0.59	4.62	P49790	-0.31	2.25
P49792	-0.09	0.38	P49792	-0.21	1.15	P49792	0.02	0.11	P49792	-0.21	1.65	P49792	-0.53	5.3	P49792	-0.2	2.2
P49821	-0.38	1.88	P49821	-0.62	4.55	P49821	-0.28	0.81	P49821	-0.74	5.11	P49821	-0.87	7.35	P49821	-0.36	1.81
P49840	0.2	0.67	P49840	0.48	1.75	P49840	0.09	0.22	P49840	0.45	0.71	P49840	0.59	0.99	P49840	-0.01	0.03
P49841	0.64	1.25	P49841	0.37	1.48	P49841	-0.39	0.65	P49841	1.71	1.72	P49841	1.55	1.51	P49841	0.24	0.34
P49842	-1.48	1.04	P49842	-0.4	0	P49842	0.42	0.22	P49842	0.29	0	P49842	-4.63	0	P49842		0
P49848	0.12	0.41	P49848	-0.05	0.15	P49848	-0.19	0.71	P49848	-0.57	3.66	P49848	-1.37	5.7	P49848	-0.44	1.65
P49902	0	0	P49902	0.46	2.66	P49902	0.37	1.37	P49902	0.12	0.13	P49902	0.29	0.37	P49902	0.39	2.26
P49903	0.07	0.45	P49903	0.32	2.21	P49903	0.15	0.68	P49903	-0.08	0.47	P49903	-0.37	1.84	P49903	-0.03	0.25
P49914	0.14	0.83	P49914	0.41	2.77	P49914	0.23	3.04	P49914	0.59	0.7	P49914	1.02	1.4	P49914	0.31	2.68
P49915	0.12	0.69	P49915	0.11	0.79	P49915	0.02	0.08	P49915	-0.05	0.31	P49915	-0.64	3.36	P49915	-0.25	1.73
P49916	0.13	0.8	P49916	-0.07	0.29	P49916	0.04	0.34	P49916	0.05	0.28	P49916	-0.3	3.56	P49916	-0.11	0.67
P49959	0.03	0.2	P49959	-0.09	0.59	P49959	0.05	0.49	P49959	-0.14	1.28	P49959	-0.29	2.38	P49959	-0.21	2.25
P50135	-0.01	0.02	P50135	0.73	3.69	P50135	0.74	2.19	P50135	-0.04	0.04	P50135	0.59	1.21	P50135	0.67	3.02
P50148	-0.16	0.61	P50148	-0.87	2.56	P50148	-0.38	1.5	P50148	-0.25	0.34	P50148	-0.64	1.65	P50148	-0.16	0.18
P50150	-1.09	1.69	P50150	-1.14	0.87	P50150	-1.06	0.5	P50150	0.74	0.67	P50150	-0.8	0.82	P50150	-1.71	1
P50213	-0.01	0.02	P50213	-0.27	2.11	P50213	-0.18	1.04	P50213	0.01	0.03	P50213	-0.32	1.87	P50213	-0.37	3.22
P50225	0.82	1.14	P50225	1.13	1.74	P50225	0.4	0.5	P50225	0.58	0.86	P50225	1.16	1.49	P50225	0.36	0.77
P50281	-0.17	2.3	P50281	-0.58	5.75	P50281	-0.31	2.45	P50281	-0.43	3.31	P50281	-0.73	5.31	P50281	-0.25	1.85
P50336	0.6	1.6	P50336	0.38	0.36	P50336	0.03	0.06	P50336	0.06	0.04	P50336	-0.75	1.71	P50336	-0.66	0.74
P50395	-0.28	0.98	P50395	0.49	5.51	P50395	0.75	3.05	P50395	0.24	0.6	P50395	0.84	2.79	P50395	0.65	4.48
P50402	-0.16	0.87	P50402	0.02	0.04	P50402	-0.05	0.19	P50402	-0.25	1.71	P50402	-0.25	0.83	P50402	-0.31	1.79
P50416	0.35	0.41	P50416	0.41	0.44	P50416	0.63	0.47	P50416	0.59	0.25	P50416	1.09	0.83	P50416	-1	0.53
P50440	0.08	0.15	P50440	-0.09	0.28	P50440	-0.03	0.06	P50440	-0.16	0.61	P50440	-0.51	1.4	P50440	-0.4	2.26
P50453	0.37	0.51	P50453	1.08	4.8	P50453	0.48	0.7	P50453	0.76	1.47	P50453	1.71	4.13	P50453	0.77	1.37
P50454	-0.17	0.47	P50454	-0.34	1.65	P50454	-0.04	0.1	P50454	-0.6	7.34	P50454	-0.9	8.26	P50454	-0.29	3.1
P50502	-0.11	1.5	P50502	0.15	1.48	P50502	0.17	1.03	P50502	-0.25	2.31	P50502	0.81	8.15	P50502	0.92	6.01
P50552	-0.04	0.13	P50552	0.17	1.91	P50552	0.23	1.1	P50552	0.52	1.64	P50552	0.63	1.96	P50552	0.02	0.08
P50570	-0.03	0.04	P50570	0.18	0.34	P50570	0.19	0.41	P50570	0.25	0.42	P50570	0.77	1.7	P50570	0.53	2.15
P50579	-0.2	0.59	P50579	0.17	0.48	P50579	0.15	0.51	P50579	-0.27	0.86	P50579	-0.13	0.41	P50579	0.36	1.28
P50613	-0.45	0.31	P50613	-0.75	0.61	P50613	-0.21	0.15	P50613	-0.81	0.89	P50613	-1.46	1.23	P50613	-0.12	0.11
P50748	0.03	0.12	P50748	0.18	1.05	P50748	0.02	0.05	P50748	0.08	0.27	P50748	-0.37	1.49	P50748	-0.21	0.56
P50750	-0.42	0.98	P50750	-0.73	1.49	P50750	-0.3	0.45	P50750	0.26	0.14	P50750	0.66	0.44	P50750	0.42	0.69
P50851	-0.34	0.41	P50851	0.2	0.28	P50851	0.52	0.74	P50851	0.87	1.6	P50851	1.16	2.2	P50851	0.64	1.58
P50895	-0.14	0.61	P50895	-0.4	1.96	P50895	-0.21	1.8	P50895	-0.5	1.6	P50895	-0.99	3.21	P50895	-0.46	3.22
P50897	-0.19	0.65	P50897	-0.76	3.79	P50897	-0.5	1.45	P50897	-0.36	1.73	P50897	-0.64	2.04	P50897	-0.84	2.51
P50914	-0.19	1.03	P50914	0.05	0.34	P50914	0.29	1.64	P50914	0.59	3.36	P50914	0.36	1.67	P50914	-0.02	0.09
P50990	-0.17	1.46	P50990	-0.07	0.35	P50990	0.15	2.12	P50990	0.04	0.53	P50990	0.26	4.47	P50990	0.35	5.51
P50991	-0.09	1.47	P50991	0.04	0.36	P50991	0.07	0.78	P50991	-0.05	0.27	P50991	-0.08	0.61	P50991	0.12	0.77
P50995	-0.22	2.32	P50995	-0.18	1.08	P50995	-0.12	1.18	P50995	-0.05	0.23	P50995	-0.35	2.76	P50995	-0.21	0.94
P51003	0.22	0.39	P51003	0.21	0.34	P51003	0.2	0.4	P51003	0.19	0.57	P51003	-0.74	2.01	P51003	-0.63	1.18
P51114	0.08	0.42	P51114	-0.13	0.73	P51114	-0.21	1.84	P51114	0.05	0.21	P51114	-0.15	0.65	P51114	-0.01	0.04
P51116	0.2	3.06	P51116	0.07	0.66	P51116	-0.2	1.73	P51116	0.21	1.31	P51116	-0.13	0.92	P51116	-0.12	0.64
P51148	0.03	0.14	P51148	-0.09	0.55	P51148	-0.18	1.09	P51148	-0.13	0.43	P51148	-0.33	1.47	P51148	-0.24	3.08
P51149	-0.12	0.7	P51149	-0.38	2.51	P51149	-0.2	1.34	P51149	-0.17	0.43	P51149	-0.09	0.17	P51149	0.1	0.57
P51151	-0.16	0.37	P51151	-0.21	0.58	P51151	0.07	0.11	P51151	0.22	0.55	P51151	0.52	2.54	P51151	0.19	0.48
P51153	-0.44	0.52	P51153	-0.87	1.48	P51153	-0.05	0.04	P51153	-0.12	0.1	P51153	0.23	0.28	P51153	-0.37	0.37
P51159	-0.04	0.06	P51159	-0.2	0.19	P51159	-0.46	1.03	P51159	0.13	0.41	P51159	0.37	1.1	P51159	-0.57	1.55
P51397	1.03	3.02	P51397	1.42	2.36	P51397	0.79	1.56	P51397	2.53	4.08	P51397	2.38	3.4	P51397	0.22	0.29
P51398	-0.09	0.31	P51398	-0.43	1.8	P51398	-0.33	1.68	P51398	-0.52	3.59	P51398	-0.91	4.42	P51398	-0.22	2.13
P51452	0.16	0.4	P51452	0.52	2.71	P51452	0.5	1.46	P51452	0.72	1.23	P51452	1.06	1.77	P51452	0.28	0.73
P51513	0.26	0.4	P51513	-0.15	0.19	P51513	-0.25	1.32	P51513	0.19	0.34	P51513	-0.19	0.33	P51513	-0.49	2.1
P51532	0.03	0.11	P51532	-0.22	1.31	P51532	-0.17	1.73	P51532	-0.21	1.69	P51532	-0.73	4.94	P51532	-0.32	3.12
P51553	-0.05	0.11	P51553	0.11	0.28	P51553	0	0.01	P51553	-0.2	0.52	P51553	-0.64	2.19	P51553	-0.2	0.78
P51570	0.11	0.28	P51570	0.47	1.63	P51570	0.41	1.96	P51570	0.29	0.8	P51570	1.16	5.31	P51570	0.97	3.34
P51571	-0.11	0.35	P51571	-0.46	3.09	P51571	-0.03	0.1	P51571	-0.06	0.17	P51571	-0.21	0.78	P51571	-0.2	0.77
P51572	-0.06	0.25	P51572	-0.32	2.21	P51572	-0.17	1.13	P51572	-0.24	1.49	P51572	-0.38	1.78	P51572	-0.31	3.01
P51608	-1.29	0.81	P51608	-0.66	0.29	P51608	0.71	0.49	P51608	-0.67	0.62	P51608	-1.18	1.01	P51608	0.34	0.17
P51610	-0.01	0.03	P51610	-0.07	0.27	P51610	-0.03	0.18	P51610	-0.21	1.36	P51610	-0.61	5.46	P51610	-0.26	1.81
P51648	-0.09	0.3	P51648	-0.17	0.96	P51648	-0.2	0.92	P51648	-0.17	0.73	P51648	-0.56	3.64	P51648	-0.53	2.88
P51649	0.01	0.04	P51649	-0.2	1.8	P51649	-0.29	2.34	P51649	-0.17	1.17	P51649	-0.36	2.11	P51649	-0.48	2.52
P51654	-0.85	4.24	P51654	-1.29	7.23	P51654	-0.53	2.72	P51654	-2.13	6.88	P51654	-0.87	3.83	P51654	0.82	3.4
P51659	-0.02	0.09	P51659	-0.21	1.93	P51659	-0.02	0.1	P51659	-0.06	0.25	P51659	-0.54	2.98	P51659	-0.46	4.22
P51665	0.15	0.83	P51665	0.27	1.74	P51665	0.18	1.34	P51665	0.13	0.4	P51665	0.09	0.23	P51665	0.12	0.99
P51687	-0.08	0.06	P51687	0.13	0.07	P51687	0.04	0.04	P51687	-1.5	1.53	P51687	-1.55	2.13	P51687	-1.56	0
P51688	-0.16	0.07	P51688	-1.41	0.91	P51688	-0.77	0.42	P51688	0.55	0.21	P51688	0.8	0.33	P51688	-0.09	0.03
P51690	-0.05	0.13	P51690	-0.67	3.24	P51690	-0.48	2.19	P51690	-0.42	1.79	P51690	-1.05	4.02	P51690	-0.57	1.79
P51784	-0.12	0.15	P51784	-1.09	0.76	P51784	-0.19	0.15	P51784	-0.02	0.02	P51784	0.42	0.51	P51784	0.99	0.64
P51795		0	P51795		0	P51795		0	P51795		0	P51795		0	P51795		0
P51798	-0.11	0.24	P51798	-0.02	0.03	P51798	-0.01	0.03	P51798	-0.5	0.72	P51798	-0.99	2.47	P51798	-0.46	0.24
P51809	0.03	0.06	P51809	-0.64	0.68	P51809	-0.46	1.23	P51809	0.39	0.3	P51809	0.46	0.38	P51809	0.05	0.09
P51812	0.11	0.74	P51812	0.46	5.55	P51812	0.32	2.76	P51812	0.33	1.88	P51812	0.52	3.41	P51812	0.35	3.7
P51858	-0.06	0.3	P51858	-0.24	1.92	P51858	0.03	0.15	P51858	-0.03	0.13	P51858	-0.15	1.03	P51858	-0.19	1.21
P51911	-0.08	0.13	P51911	-0.92	2	P51911	-2.09	1.88	P51911	-0.66	0.7	P51911	-1.64	1.49	P51911	-0.53	0.61
P51948	-0.29	1.42	P51948	0.05	0.09	P51948	-0.22	1.26	P51948	-0.15	0.14	P51948	-0.37	0.43	P51948	-0.07	0.12
P51965	0.08	0.21	P51965	-0.14	0.34	P51965	-0.24	1.03	P51965	-0.21	0.49	P51965	0.2	0.32	P51965	0.66	2.08
P51970	-0.11	0.29	P51970	-0.43	1.77	P51970	-0.15	0.4	P51970	-0.56	1.89	P51970	-0.54	1.9	P51970	-0.21	0.84
P51991	-0.01	0.01	P51991	-0.24	1.45	P51991	-0.17	0.91	P51991	-0.08	0.71	P51991	-0.58	5.71	P51991	-0.42	4.41
P52209	-0.19	1.1	P52209	0.46	5.71	P52209	0.62	3.91	P52209	0.22	0.68	P52209	0.59	2.18	P52209	0.62	5.7
P52272	-0.05	0.22	P52272	-0.15	0.88	P52272	-0.06	0.36	P52272	-0.01	0.04	P52272	-0.43	2.91	P52272	-0.25	3.63
P52292	0.15	1.25	P52292	-0.35	3.39	P52292	-0.32	3.16	P52292	0.09	0.51	P52292	-0.57	4.04	P52292	-0.45	4.63
P52294	0	0	P52294	-0.01	0.01	P52294	0.21	1.19	P52294	-0.09	0.26	P52294	0.04	0.08	P52294	0.19	0.88
P52298	-0.11	0.42	P52298	0.01	0.02	P52298	-0.07	0.19	P52298	-0.04	0.09	P52298	-0.5	1.7	P52298	-0.11	0.46
P52306	1.07	1.64	P52306	1.77	3.26	P52306	0	0	P52306	0.62	0.43	P52306	1.95	2.3	P52306	0.83	0.92
P52434	-0.24	0.8	P52434	0.15	0.7	P52434	0.04	0.09	P52434	-0.22	0.43	P52434	0.1	0.28	P52434	0.38	0.91
P52435	0.25	0.64	P52435	0.41	1.1	P52435	-0.07	0.17	P52435	-0.52	1.76	P52435	-0.97	2.51	P52435	0.18	1.08
P52564	0.15	0.07	P52564	0.16	0.06	P52564	-0.46	0.4	P52564	0.65	1.48	P52564	0.83	1.8	P52564	-0.46	0.65
P52565	0.11	0.54	P52565	0.56	2.95	P52565	0.46	3.62	P52565	0.46	1.51	P52565	0.99	3.83	P52565	0.46	2.07
P52569	0.05	0.04	P52569	-0.56	1.55	P52569	0.13	0.1	P52569	-0.8	1.47	P52569	-0.48	0.67	P52569	0.39	1.69
P52594	0.13	0.64	P52594	0.44	4.1	P52594	0.2	1.14	P52594	0.19	0.39	P52594	0.47	1.17	P52594	0.55	2.85
P52597	-0.02	0.1	P52597	-0.15	0.65	P52597	-0.04	0.32	P52597	-0.21	2.81	P52597	-0.77	5.19	P52597	-0.39	5.53
P52701	0.06	0.07	P52701	0.31	0.33	P52701	0.25	0.29	P52701	0.1	0.16	P52701	-0.37	0.64	P52701	-0.53	1.28
P52732	-0.08	0.21	P52732	0.18	1.21	P52732	0.15	0.51	P52732	0.03	0.04	P52732	-0.19	0.46	P52732	0.07	0.17
P52735	0.37	0.53	P52735	0.68	1.17	P52735	0.32	0.46	P52735	0.58	0.7	P52735	0.11	0.09	P52735	-0.17	0.26
P52756	-0.27	0.19	P52756	-0.75	0.74	P52756	-0.22	0.25	P52756	-1	0.72	P52756	-0.44	0.23	P52756	0.52	0.47
P52758	0.06	0.18	P52758	0.44	2.45	P52758	0.18	0.52	P52758	0.27	1.54	P52758	0.47	2.45	P52758	0.07	0.3
P52788	-0.12	0.33	P52788	0.39	1.9	P52788	0.27	0.95	P52788	-0.22	0.63	P52788	0.21	0.58	P52788	0.46	3.74
P52789	-0.13	1.12	P52789	-0.05	0.42	P52789	0.06	0.33	P52789	-0.66	3.41	P52789	-0.44	1.86	P52789	0.4	3.36
P52815	0.01	0.01	P52815	-0.27	0.66	P52815	-0.18	0.86	P52815	-0.2	0.81	P52815	-0.06	0.15	P52815	0.06	0.23
P52888	-0.27	0.95	P52888	0.13	0.43	P52888	0.58	2.92	P52888	0.22	0.52	P52888	0.49	1.38	P52888	0.58	3.7
P52895	0.22	0.61	P52895	0.33	1.33	P52895	0.38	1	P52895	0.43	0.93	P52895	1.57	3.22	P52895	1.16	5.6
P52907	-0.05	0.49	P52907	0.14	1.28	P52907	0.17	1.63	P52907	0.11	0.75	P52907	0.35	4.92	P52907	0.31	2.76
P52926	0.06	0.27	P52926	-0.07	0.57	P52926	0.04	0.15	P52926	-0.1	1.05	P52926	-0.26	1.32	P52926	-0.31	2.69
P52948	-0.12	0.34	P52948	-0.25	0.97	P52948	-0.04	0.13	P52948	-0.07	0.21	P52948	-0.39	2.01	P52948	-0.22	1.48
P53004	0.04	0.08	P53004	0.37	1.19	P53004	0.31	1.43	P53004	0.2	0.85	P53004	1.11	4.48	P53004	0.58	3.82
P53007	-0.02	0.07	P53007	-0.24	1.99	P53007	-0.17	0.84	P53007	0.03	0.06	P53007	-0.29	1.08	P53007	-0.32	1.33
P53041	-0.09	0.46	P53041	0.38	3.04	P53041	0.42	2.43	P53041	0.56	1.53	P53041	0.75	1.61	P53041	0.35	3.43
P53350	-0.35	2.23	P53350	-0.48	2.83	P53350	0.02	0.07	P53350	-0.79	4.22	P53350	-0.83	4.12	P53350	0.03	0.06
P53365	-0.21	0.34	P53365	0.13	0.28	P53365	-0.05	0.05	P53365	0.42	0.43	P53365	1.5	1.98	P53365	0.9	3.84
P53367	-0.13	0.75	P53367	0.09	0.46	P53367	0.43	1.84	P53367	0.65	1.12	P53367	1.68	4.62	P53367	0.35	0.61
P53396	-0.22	1.48	P53396	0.05	0.26	P53396	0.3	2.73	P53396	-0.26	1.72	P53396	-0.2	1.34	P53396	0.47	7.19
P53567	-0.08	0.3	P53567	-0.46	3.08	P53567	-0.19	1.08	P53567	-0.88	5.34	P53567	-0.02	0.06	P53567	0.64	4.56
P53582	-0.08	0.13	P53582	-0.05	0.11	P53582	0.01	0.02	P53582	-0.11	0.39	P53582	-0.57	2.53	P53582	-0.03	0.11
P53597	0.02	0.09	P53597	-0.26	2.97	P53597	-0.24	1.69	P53597	0.19	0.4	P53597	-0.06	0.11	P53597	-0.3	2.04
P53602	0.11	0.24	P53602	0.66	1.43	P53602	0.39	1.18	P53602	0.48	0.5	P53602	1.5	2.1	P53602	1.02	3.86
P53611	-0.13	0.46	P53611	0.23	1.59	P53611	0.38	2.08	P53611	0.29	0.48	P53611	0.82	1.77	P53611	0.59	4.32
P53618	-0.07	0.37	P53618	0.4	3.67	P53618	0.4	3.57	P53618	0.28	0.61	P53618	0.53	1.2	P53618	0.49	5.53
P53621	0.07	0.44	P53621	0.33	3.63	P53621	0.41	3.7	P53621	0.29	0.99	P53621	0.5	1.71	P53621	0.44	8
P53634	-0.21	0.97	P53634	-0.23	0.67	P53634	-0.08	0.18	P53634	-0.24	0.81	P53634	-0.61	1.98	P53634	-0.55	1.88
P53675	0.02	0.01	P53675	-0.25	0.14	P53675	-0.94	0.96	P53675	0.75	1.06	P53675	-0.39	0.4	P53675	-1.26	1.57
P53680	0.04	0.19	P53680	-0.06	0.22	P53680	-0.23	1.69	P53680	0.23	0.59	P53680	0.06	0.14	P53680	-0.32	1.83
P53701	-0.22	0.54	P53701	-0.87	3.4	P53701	-0.14	0.29	P53701	0.19	0.71	P53701	-0.55	2.26	P53701	-0.6	3.14
P53801	-0.76	1.22	P53801	-0.15	0.39	P53801	0.44	0.61	P53801	-0.5	2.1	P53801	0.12	0.31	P53801	0.45	1.45
P53814	-0.57	1.52	P53814	-0.63	2.12	P53814	-0.11	0.22	P53814	-0.82	3.65	P53814	-1.64	5.53	P53814	-0.83	2.87
P53985	0.07	0.35	P53985	-0.52	2.99	P53985	-0.45	1.89	P53985	-0.01	0.02	P53985	-0.83	2.75	P53985	-0.45	3.3
P53990	0.32	0.96	P53990	0.15	0.31	P53990	-0.22	1.03	P53990	0.49	1.51	P53990	0.86	2.55	P53990	0.3	1.05
P53992	-0.12	0.68	P53992	0.16	1.58	P53992	0.29	2.13	P53992	0.15	0.3	P53992	0.29	0.59	P53992	0.28	3.54
P53999	0.37	1.16	P53999	0.18	0.34	P53999	0.05	0.12	P53999	0.39	1.58	P53999	0.36	0.69	P53999	-0.02	0.04
P54098	0.27	0.68	P54098	0.04	0.03	P54098	-0.22	0.58	P54098	-0.32	0.86	P54098	-0.41	1.19	P54098	0	0.01
P54105	0.11	0.11	P54105	0.33	0.62	P54105	0.13	0.12	P54105	-0.06	0.06	P54105	0.4	1.75	P54105	-0.1	0.07
P54132	0.48	0.78	P54132	-0.8	0.99	P54132	-0.74	1.33	P54132	-0.25	0.44	P54132	-0.87	0.93	P54132	-0.45	1.03
P54136	-0.09	1.02	P54136	-0.09	0.5	P54136	0.12	1.06	P54136	0.01	0.06	P54136	-0.15	1.5	P54136	0.01	0.05
P54277	0.07	0.07	P54277	0.11	0.12	P54277	0.48	0.63	P54277	-0.83	1.9	P54277	-0.7	1.6	P54277	0.55	1.1
P54577	0.2	1.01	P54577	0.6	5.06	P54577	0.36	2.04	P54577	0.62	3.48	P54577	1.14	5.25	P54577	0.76	6.91
P54578	0.04	0.21	P54578	0.37	3.37	P54578	0.44	3.24	P54578	0.18	0.43	P54578	0.57	1.57	P54578	0.47	4.58
P54619	-0.02	0.03	P54619	0.03	0.06	P54619	-0.05	0.07	P54619	0.92	1.99	P54619	1.53	3.6	P54619	0.35	0.69
P54652	0.28	1.3	P54652	0.16	0.32	P54652	-0.15	0.31	P54652	0.25	0.56	P54652	-0.11	0.21	P54652	-0.92	3.44
P54687	0.19	0.48	P54687	0.78	3.53	P54687	0.41	1.34	P54687	0.41	1.51	P54687	1.23	4.79	P54687	1.03	6.28
P54707	0.02	0.02	P54707	-0.1	0.11	P54707	0.18	0.16	P54707	0.39	0.57	P54707	-0.49	0.56	P54707	-0.08	0.08
P54709	-0.09	0.39	P54709	-0.44	3.19	P54709	-0.23	1.53	P54709	-0.29	0.56	P54709	-0.65	1.58	P54709	-0.34	3.47
P54725	0.56	0.39	P54725	0.07	0.03	P54725	-0.91	1.24	P54725	0.57	0.7	P54725	-0.04	0.02	P54725	-1.07	0.62
P54727	0.01	0.02	P54727	0.33	2.55	P54727	0.17	0.84	P54727	0.29	1.38	P54727	0.57	3.18	P54727	0.24	1.34
P54756	0	0.01	P54756	1.29	2.92	P54756	0.57	1.84	P54756	-0.35	0.45	P54756	-1.27	1.41	P54756	-0.08	0.32
P54760	-0.09	0.19	P54760	-0.64	2.64	P54760	-0.38	1.07	P54760	-0.86	5.29	P54760	-1.59	8.3	P54760	-0.9	4.5
P54802	-0.03	0.07	P54802	-0.53	1.72	P54802	-0.24	0.57	P54802	-0.2	0.6	P54802	-0.78	1.15	P54802	-0.38	1.3
P54819	-0.02	0.1	P54819	0.03	0.15	P54819	-0.17	0.92	P54819	0.03	0.13	P54819	-0.17	0.61	P54819	-0.45	4.85
P54886	-0.05	0.2	P54886	-0.19	1.02	P54886	-0.07	0.41	P54886	-0.17	0.85	P54886	-0.64	4.19	P54886	-0.3	2.6
P54920	-0.18	1.58	P54920	0.17	1.32	P54920	0.22	2.87	P54920	0.15	0.64	P54920	0.52	2.52	P54920	0.38	2.12
P55010	-0.13	0.6	P55010	0.36	2.41	P55010	0.35	2.59	P55010	0.14	0.47	P55010	0.91	3.6	P55010	0.83	6.96
P55011	-0.41	0.73	P55011	-0.78	1.56	P55011	-0.27	0.38	P55011	-0.11	0.13	P55011	-0.52	0.86	P55011	-0.64	1.69
P55036	-0.17	1.39	P55036	0	0	P55036	0.2	2.2	P55036	-0.08	0.54	P55036	0.24	2.68	P55036	0.44	4.28
P55039	0.25	0.64	P55039	0.78	2.94	P55039	0.3	1.17	P55039	0.49	0.71	P55039	1.1	2	P55039	0.85	2.72
P55058	0.5	0.21	P55058	0.41	0.12	P55058	-0.42	0.39	P55058	-1.7	1.03	P55058	-0.03	0.02	P55058	1.47	0.89
P55060	-0.04	0.38	P55060	0.29	5.67	P55060	0.2	2.22	P55060	0.44	1.38	P55060	0.4	1.15	P55060	0.17	2.39
P55061	-1.83	2.09	P55061	-1.28	1.16	P55061	0.41	2.34	P55061	-3.88	8.13	P55061	-0.62	2.32	P55061	2.07	5.8
P55072	-0.11	1.3	P55072	0.18	2.36	P55072	0.26	3.99	P55072	-0.11	0.89	P55072	-0.14	0.64	P55072	0.17	3.44
P55081	0.2	1.53	P55081	-0.04	0.14	P55081	-0.17	1.07	P55081	-0.6	2.08	P55081	-0.21	0.7	P55081	0.26	0.83
P55084	0.12	0.58	P55084	-0.08	0.72	P55084	-0.19	0.93	P55084	-0.11	0.65	P55084	-0.45	2.25	P55084	-0.44	2.86
P55145	-0.1	0.17	P55145	0.02	0.04	P55145	0.32	0.88	P55145	-0.37	1.73	P55145	0.25	1.21	P55145	0.62	3.71
P55157	-0.05	0.12	P55157	-0.31	2.35	P55157	-0.09	0.23	P55157	-0.24	0.74	P55157	-0.53	1.82	P55157	-0.33	3.25
P55196	-0.02	0.08	P55196	0.12	0.66	P55196	-0.09	0.6	P55196	-0.19	0.96	P55196	-0.38	2.14	P55196	0.05	0.28
P55201	0.48	0.58	P55201	-0.45	0.78	P55201	-0.93	1.31	P55201	-0.47	1.01	P55201	-0.2	0.14	P55201	-0.31	0.56
P55209	0.17	1.17	P55209	0.3	2.19	P55209	0.13	1.43	P55209	0.48	1.37	P55209	0.37	1.01	P55209	0.07	0.3
P55210	-0.62	0.89	P55210	0.62	2.5	P55210	0.99	1.66	P55210	-0.05	0.04	P55210	0.8	1.26	P55210	0.98	3.23
P55212	0.12	0.3	P55212	0.45	2.77	P55212	0.37	1.25	P55212	0.34	0.63	P55212	0.83	1.9	P55212	0.54	2.65
P55263	0.22	0.48	P55263	0.59	1.62	P55263	0.15	0.19	P55263	-0.08	0.05	P55263	0.21	0.15	P55263	0.62	0.97
P55265	-0.12	0.65	P55265	-0.3	2.48	P55265	-0.05	0.26	P55265	-0.26	1.43	P55265	-0.59	3.47	P55265	-0.11	1.25
P55268		0	P55268	1.37	0.99	P55268		0	P55268		0	P55268	0.87	1.07	P55268		0
P55317	-0.19	1.29	P55317	-0.31	2.65	P55317	-0.15	1.24	P55317	-0.48	3.97	P55317	-0.69	4.24	P55317	-0.15	1.17
P55327	0.2	0.96	P55327	0.56	2.31	P55327	0.26	1.34	P55327	0.31	0.94	P55327	1.39	6.42	P55327	1.03	3.25
P55735	0.34	1.03	P55735	0.47	3.77	P55735	0.09	0.19	P55735	0.62	0.85	P55735	-0.19	0.31	P55735	-0.61	1.04
P55769	-0.11	0.56	P55769	-0.32	2.7	P55769	-0.08	0.42	P55769	0.16	0.59	P55769	-0.1	0.41	P55769	-0.14	0.74
P55786	-0.07	0.2	P55786	0.56	4.86	P55786	0.47	2.32	P55786	0.07	0.19	P55786	0.64	3.14	P55786	0.7	5.17
P55789	-0.12	0.03	P55789	0.37	0.08	P55789	0.88	0.26	P55789	1.56	1	P55789	0.46	0.25	P55789	-0.02	0.01
P55795	0.09	0.33	P55795	-0.08	0.7	P55795	0	0	P55795	-0.01	0.05	P55795	-0.24	1.02	P55795	-0.18	1.19
P55809	-0.46	0.73	P55809	-0.21	0.34	P55809	-0.05	0.06	P55809	-1.21	2.29	P55809	-1.29	1.53	P55809	0.38	0.28
P55854	-0.14	0.44	P55854	0.16	0.66	P55854	0.03	0.06	P55854	0.76	3.08	P55854	0.45	1.73	P55854	-0.3	1.89
P55884	0	0	P55884	-0.06	0.33	P55884	0.08	0.69	P55884	0.13	1.27	P55884	0.03	0.19	P55884	0.1	1.1
P55957	0.27	1.41	P55957	0.73	4.53	P55957	0.2	0.85	P55957	0.01	0.01	P55957	0.64	1.98	P55957	0.56	1.8
P56134	0.12	0.76	P56134	-0.21	1.27	P56134	0.1	0.48	P56134	0.03	0.13	P56134	-0.51	2.32	P56134	-0.53	2.56
P56182	-0.02	0.04	P56182	-0.21	0.63	P56182	-0.11	0.24	P56182	-0.17	0.5	P56182	-0.66	3.71	P56182	-0.4	1.18
P56192	0.06	0.39	P56192	0.17	1.76	P56192	0.15	1.43	P56192	0.07	1.28	P56192	-0.35	2.79	P56192	-0.13	1.39
P56199	-0.03	0.05	P56199	-0.26	1.53	P56199	-0.13	0.32	P56199	-0.57	4.19	P56199	-1.2	5.49	P56199	-0.51	2.05
P56211	0.19	0.47	P56211	0.44	1.82	P56211	0.18	0.53	P56211	1.48	1.45	P56211	2.26	2.65	P56211	0.86	1.94
P56270	-0.55	1.96	P56270	-0.17	0.54	P56270	0.23	0.66	P56270	-0.7	2.2	P56270	-0.5	1.36	P56270	0.16	0.34
P56378	0.15	0.69	P56378	-0.28	1.81	P56378	-0.25	1.47	P56378	0.23	0.48	P56378	0	0.01	P56378	-0.37	3.75
P56385	-0.08	0.35	P56385	-0.3	1.6	P56385	-0.28	1.7	P56385	0.26	0.58	P56385	0.29	0.61	P56385	-0.12	0.6
P56537	0.02	0.17	P56537	0.07	0.62	P56537	0.1	1.18	P56537	0.11	0.58	P56537	0.13	0.88	P56537	0.06	0.42
P56556	-0.08	0.42	P56556	-0.46	4.4	P56556	-0.34	2.19	P56556	-0.95	6.6	P56556	-0.64	4.32	P56556	0.3	2.17
P56589	-0.78	1.44	P56589	0.5	1.04	P56589	0.59	1.13	P56589	-1.42	2.32	P56589	-0.76	0.99	P56589	0.2	0.22
P56747	-0.39	1.11	P56747	-0.68	2.17	P56747	-0.3	0.72	P56747	0.55	1.07	P56747	-0.04	0.04	P56747	-0.22	0.52
P56937	-0.26	0.73	P56937	0.02	0.1	P56937	0.33	0.78	P56937	-0.12	0.39	P56937	0.4	2.28	P56937	0.45	1.81
P56945	-0.19	0.33	P56945	-0.6	0.82	P56945	-0.03	0.03	P56945	-0.04	0.03	P56945	-0.08	0.05	P56945	0.84	1.13
P57081	-0.33	1.43	P57081	0.05	0.2	P57081	0.21	0.66	P57081	-0.07	0.19	P57081	-0.52	2.42	P57081	-0.25	0.8
P57088	-0.24	0.6	P57088	-0.72	2.23	P57088	-0.37	1.12	P57088	0.24	0.29	P57088	0.11	0.11	P57088	-0.28	0.98
P57105	0.19	0.34	P57105	0.18	0.29	P57105	-0.84	1.75	P57105	-0.1	0.08	P57105	0.64	0.65	P57105	0.21	0.47
P57678	-0.17	0.69	P57678	0.17	0.86	P57678	0.25	1.06	P57678	0.19	0.63	P57678	-0.22	0.73	P57678	-0.1	0.33
P57721	0.16	0.52	P57721	-0.3	0.41	P57721	-0.11	0.32	P57721	1.73	0.55	P57721	0.58	0.16	P57721	-1.04	0.17
P57737	0.18	0.17	P57737	0.63	1	P57737	0.56	0.67	P57737	0.18	0.15	P57737	-0.75	0.56	P57737	-0.47	0.63
P57740	-0.08	0.24	P57740	-0.06	0.17	P57740	-0.05	0.18	P57740	-0.38	1.74	P57740	-0.56	2.97	P57740	0.04	0.1
P57772	0.09	0.17	P57772	-0.01	0.03	P57772	0.14	0.25	P57772	-0.4	0.66	P57772	-0.16	0.25	P57772	0.72	1.99
P58107	0.02	0.17	P58107	-0.4	4.11	P58107	-0.46	6.23	P58107	-0.11	0.24	P58107	-1.08	3.25	P58107	-0.72	6.09
P58335	-0.27	0.23	P58335	-0.08	0.06	P58335	0.01	0.01	P58335	0.54	0.84	P58335	0.79	1.38	P58335	-0.37	0.39
P58546	-0.16	0.69	P58546	0.42	2.64	P58546	0.62	3.28	P58546	0.03	0.06	P58546	0.89	4.21	P58546	0.75	3.76
P59998	-0.24	0.83	P59998	0.06	0.17	P59998	0.3	1.28	P59998	0.05	0.11	P59998	0.5	1.9	P59998	0.19	0.95
P60033	-0.27	0.53	P60033	-0.74	1.7	P60033	-0.29	0.75	P60033	-0.5	1.57	P60033	-1.8	2.58	P60033	-0.62	3.36
P60059	-0.17	0.38	P60059	0.09	0.5	P60059	0.19	0.4	P60059	0.42	1.31	P60059	0.88	2.87	P60059	0.32	1.72
P60174	-0.05	0.19	P60174	0.28	3.05	P60174	0.41	2.81	P60174	-0.01	0.04	P60174	0.29	1.47	P60174	0.48	3.4
P60228	0.08	0.31	P60228	0.04	0.09	P60228	0.04	0.21	P60228	-0.01	0.04	P60228	-0.09	0.3	P60228	-0.07	0.4
P60468	0.64	0.75	P60468	0.08	0.07	P60468	-0.28	0.28	P60468	1.47	1.54	P60468	2.35	2.98	P60468	0.84	1.31
P60510	-0.21	0.8	P60510	-0.16	0.36	P60510	0.17	1.3	P60510	-0.15	0.3	P60510	-0.51	1.42	P60510	-0.21	0.49
P60520	-0.18	0.23	P60520	0.46	0.65	P60520	0.81	2.27	P60520	-1.99	2.08	P60520	1.36	2.65	P60520	3.58	3.75
P60604	-0.26	0.27	P60604	-0.38	0.6	P60604	-0.3	0.35	P60604	-0.48	0.83	P60604	-0.89	1.95	P60604	-1.14	1.5
P60660	-0.24	1.15	P60660	-0.16	0.47	P60660	0.09	0.8	P60660	-0.34	0.74	P60660	-0.34	0.78	P60660	-0.02	0.06
P60709	0.25	0.38	P60709	0	0.01	P60709	0.01	0.03	P60709	0	0	P60709	-0.47	1.61	P60709	-0.46	1.05
P60763	-0.09	0.22	P60763	-0.15	0.54	P60763	0.1	0.21	P60763	0.07	0.09	P60763	-0.16	0.19	P60763	-0.03	0.07
P60842	0.03	0.25	P60842	0.21	1.8	P60842	0.25	3.86	P60842	0.4	3.46	P60842	0.53	3.89	P60842	0.41	6.54
P60866	-0.11	1.3	P60866	-0.04	0.32	P60866	0.22	3.16	P60866	-0.01	0.06	P60866	0.11	0.65	P60866	0.14	2.55
P60891	-0.01	0.04	P60891	0.27	2.4	P60891	0.16	0.98	P60891	0.66	2.19	P60891	0.55	1.69	P60891	0.33	3.37
P60900	-0.05	0.45	P60900	0.03	0.2	P60900	0.23	2.74	P60900	0.32	2.66	P60900	0.21	2.25	P60900	0.06	0.36
P60903	-0.4	1.5	P60903	-0.77	5.35	P60903	-0.04	0.09	P60903	-0.3	2.41	P60903	-0.74	3.01	P60903	-0.39	2.61
P60953	-0.19	1.6	P60953	-0.07	0.52	P60953	0.18	1.35	P60953	-0.22	1.24	P60953	-0.53	2.47	P60953	-0.09	0.93
P60981	-0.22	0.77	P60981	0.54	2.88	P60981	0.48	2.08	P60981	0.29	0.7	P60981	1.05	3.15	P60981	0.91	5.54
P60983	-0.45	0.55	P60983	0.83	1.1	P60983	1.17	1.75	P60983	0.74	0.5	P60983	0.35	0.23	P60983	0.02	0.02
P61006	0.02	0.04	P61006	-0.14	0.29	P61006	-0.11	0.25	P61006	-0.08	0.29	P61006	-0.19	0.43	P61006	-0.32	1.88
P61009	0.89	0.88	P61009	0.27	0.18	P61009	-0.31	1.62	P61009	0.91	1.46	P61009	0.74	1.01	P61009	-0.67	0.9
P61011	0.17	0.51	P61011	0.46	1.53	P61011	0.27	1.5	P61011	-0.02	0.03	P61011	0.37	0.72	P61011	0.36	1.8
P61019	0.07	0.28	P61019	-0.09	0.49	P61019	-0.03	0.1	P61019	0.09	0.24	P61019	0.31	1.05	P61019	-0.08	0.27
P61020	0.16	0.99	P61020	0	0	P61020	-0.09	0.44	P61020	-0.1	0.55	P61020	-0.23	0.95	P61020	-0.08	0.67
P61024	-0.01	0.03	P61024	0.16	0.32	P61024	0.32	0.7	P61024	-1.28	0.9	P61024	0.47	0.46	P61024	2.05	2.07
P61026	0.09	1.03	P61026	-0.07	0.44	P61026	-0.12	1.89	P61026	-0.17	1.66	P61026	-0.42	3.75	P61026	-0.18	1.76
P61077	0.2	0.29	P61077	0.54	0.98	P61077	-0.08	0.1	P61077	0.1	0.13	P61077	1.15	2.16	P61077	0.99	2.16
P61081	0.03	0.07	P61081	0.36	1.5	P61081	0.53	2.39	P61081	0.23	2.43	P61081	0.98	4.96	P61081	0.83	6.02
P61086	-0.2	0.36	P61086	0.55	1.6	P61086	0.57	2.01	P61086	0.04	0.05	P61086	1.2	3.01	P61086	0.97	2.39
P61088	-0.19	0.54	P61088	0.21	0.56	P61088	0.2	0.52	P61088	0.11	0.3	P61088	1.48	7.19	P61088	0.92	2.61
P61106	0.11	0.24	P61106	-0.15	0.39	P61106	0.01	0.01	P61106	-0.4	0.92	P61106	-0.39	1.58	P61106	-0.01	0.02
P61158	0.06	0.86	P61158	0.31	3.15	P61158	0.16	2.4	P61158	0.04	0.18	P61158	-0.12	0.38	P61158	0.04	0.22
P61160	-0.17	1.14	P61160	0.1	0.82	P61160	0.1	0.43	P61160	-0.07	0.37	P61160	0.21	2.16	P61160	0.41	3.84
P61163	-0.08	0.22	P61163	0.27	1.4	P61163	0.13	0.41	P61163	0.09	0.13	P61163	0.12	0.17	P61163	0.02	0.12
P61165	-0.96	1.05	P61165	-1.24	1.6	P61165	-0.23	0.17	P61165	0.42	0.12	P61165	2.63	1.07	P61165	1.34	1.09
P61201	-0.26	1.61	P61201	0.03	0.14	P61201	0.43	3.32	P61201	0.24	1.34	P61201	0.39	3.36	P61201	0.23	1.37
P61221	0.08	0.36	P61221	0.32	3.44	P61221	0.32	2.3	P61221	0.39	2.33	P61221	0.48	2.3	P61221	0.33	2.78
P61224	-0.11	0.69	P61224	-0.14	1.18	P61224	0	0	P61224	-0.05	0.34	P61224	-0.27	2.29	P61224	-0.26	2.15
P61225	-0.1	0.29	P61225	-0.39	2.32	P61225	-0.15	0.37	P61225	-0.13	0.4	P61225	-0.39	2.08	P61225	-0.2	0.78
P61247	-0.17	1.68	P61247	-0.15	1.58	P61247	0.08	0.57	P61247	-0.06	0.42	P61247	-0.16	0.7	P61247	0.03	0.21
P61254	0.13	0.85	P61254	0.03	0.18	P61254	-0.05	0.23	P61254	0.03	0.1	P61254	0.23	0.59	P61254	0.1	0.38
P61289	0.07	0.2	P61289	-0.27	1	P61289	-0.25	1.1	P61289	-0.44	2.64	P61289	-1.02	6.24	P61289	-0.33	1.73
P61313	-0.1	0.69	P61313	-0.23	1.85	P61313	0.2	1.67	P61313	0.04	0.39	P61313	0.06	0.43	P61313	-0.11	0.83
P61326	-0.17	0.11	P61326	-1.11	0.87	P61326	-1.76	0	P61326	0.28	0.19	P61326	2.22	0.64	P61326	0.39	0.47
P61353	0.1	0.71	P61353	0.02	0.17	P61353	0.06	0.4	P61353	-0.04	0.24	P61353	-0.15	0.59	P61353	0	0.01
P61421	0.76	2.46	P61421	-0.07	0.14	P61421	-0.7	2.58	P61421	0.39	0.65	P61421	0.06	0.08	P61421	-0.4	1.88
P61457	0.45	1.41	P61457	0.73	2.43	P61457	0.06	0.12	P61457	0.76	1.84	P61457	1.75	5	P61457	0.64	1.51
P61513	0.19	1.09	P61513	0.22	1.59	P61513	-0.09	0.24	P61513	0.56	1.96	P61513	0.35	0.97	P61513	-0.15	0.72
P61586	0	0.01	P61586	0.15	0.31	P61586	0.06	0.08	P61586	-0.62	1.23	P61586	-0.12	0.17	P61586	0.44	0.86
P61604	-0.11	0.86	P61604	-0.29	1.94	P61604	-0.28	1.88	P61604	0.03	0.07	P61604	0.01	0.03	P61604	-0.11	1.3
P61619	0.1	0.62	P61619	-0.08	0.64	P61619	0	0	P61619	-0.07	0.34	P61619	-0.01	0.05	P61619	0.11	0.54
P61626	-1.47	1.28	P61626	-0.08	0.06	P61626	1.28	0.86	P61626	-2.28	1.83	P61626	-1.34	0.68	P61626	0.33	0.62
P61758	0.28	1.28	P61758	0.59	1.92	P61758	-0.18	0.56	P61758	0.64	1.81	P61758	0.97	2.78	P61758	0.12	0.32
P61764	-0.47	1.49	P61764	-0.18	0.62	P61764	-0.01	0.01	P61764	-0.56	1.62	P61764	-0.27	0.33	P61764	0.13	0.2
P61769	-2.21	9.29	P61769	-0.95	2.96	P61769	1.03	5.97	P61769	-3.47	6.57	P61769	-0.32	0.86	P61769	1.84	2.78
P61803	-0.05	0.18	P61803	-0.82	2.73	P61803	-0.4	1.25	P61803	0.3	0.42	P61803	0.21	0.22	P61803	-0.13	0.33
P61916	-0.18	0.37	P61916	-0.13	0.33	P61916	-0.13	0.25	P61916	-0.81	3.03	P61916	-1.1	4.44	P61916	-0.16	0.42
P61923	0.12	0.43	P61923	0.49	2.54	P61923	0.32	2	P61923	0.35	1.25	P61923	0.67	2.53	P61923	0.33	3.28
P61956	-0.14	0.53	P61956	0.04	0.08	P61956	0.15	0.75	P61956	0.51	2.46	P61956	0.08	0.29	P61956	-0.38	2.51
P61960	0.06	0.07	P61960	0.86	2.48	P61960	0.65	1.22	P61960	0.98	1.99	P61960	2.28	7	P61960	1.49	3.37
P61962	0.01	0.01	P61962	0.32	0.36	P61962	-0.03	0.02	P61962	-0.09	0.08	P61962	0.13	0.15	P61962	0.46	0.53
P61964	0.27	1.29	P61964	-0.02	0.03	P61964	-0.47	3.21	P61964	-0.05	0.12	P61964	-0.35	2.01	P61964	-0.4	1.53
P61966	-1.56	4	P61966	0.15	0.91	P61966	1.58	3.99	P61966	-3.18	2.84	P61966	1.04	5.14	P61966	3.68	3.28
P61970	-0.05	0.11	P61970	0.77	3.67	P61970	0.43	1.63	P61970	0.53	0.88	P61970	1.35	2.88	P61970	0.88	3.31
P61978	-0.19	1.64	P61978	-0.22	2.22	P61978	0	0	P61978	-0.27	3.6	P61978	-0.58	6.23	P61978	-0.2	3.46
P61981	-0.08	0.37	P61981	0.3	2.73	P61981	0.15	0.77	P61981	0.29	1.28	P61981	0.37	1.3	P61981	0.19	2.62
P62070	0.24	0.56	P62070	-0.17	0.46	P62070	-0.32	0.76	P62070	-0.03	0.04	P62070	-0.75	2.86	P62070	-0.38	0.91
P62072	-0.52	2.64	P62072	-0.08	0.22	P62072	0.07	0.12	P62072	-0.19	0.51	P62072	-0.06	0.12	P62072	-0.22	0.6
P62081	-0.08	0.61	P62081	0.17	1.38	P62081	0.22	2.54	P62081	-0.42	0.97	P62081	-0.67	1.98	P62081	-0.03	0.13
P62136	-0.04	0.3	P62136	-0.1	1.18	P62136	-0.07	1.14	P62136	-0.02	0.21	P62136	-0.61	5.12	P62136	-0.38	6.53
P62140	0.07	0.33	P62140	0.09	0.49	P62140	0.06	0.19	P62140	0.36	1.1	P62140	0.34	1.63	P62140	0.07	0.15
P62191	0.11	1.2	P62191	0.11	1.45	P62191	0.04	0.3	P62191	0.25	2.96	P62191	-0.05	0.31	P62191	-0.08	1.1
P62195	-0.07	0.85	P62195	-0.09	0.72	P62195	0.01	0.07	P62195	0.07	0.45	P62195	0.05	0.25	P62195	0.12	1.42
P62241	-0.16	1.52	P62241	-0.04	0.22	P62241	0.2	1.26	P62241	0.15	1.09	P62241	0.06	0.24	P62241	-0.1	0.77
P62244	0.03	0.1	P62244	0.01	0.04	P62244	0.2	0.93	P62244	0.09	0.79	P62244	0.06	0.16	P62244	-0.02	0.11
P62249	-0.02	0.07	P62249	-0.03	0.2	P62249	0	0.02	P62249	0.34	1.41	P62249	0.49	1.7	P62249	0.2	1.36
P62253	0.15	0.7	P62253	0.36	1.42	P62253	0.29	2.5	P62253	0.4	1.73	P62253	1.02	3.32	P62253	0.78	3.57
P62256	0.42	0.58	P62256	0.5	0.54	P62256	0.21	0.27	P62256	-0.17	0.04	P62256	0.22	0.06	P62256	-0.69	0.52
P62258	0.13	1.33	P62258	0.45	4.78	P62258	0.21	1.73	P62258	0.35	1.03	P62258	0.72	2.65	P62258	0.35	2.33
P62263	-0.08	0.44	P62263	-0.04	0.2	P62263	0.01	0.02	P62263	0.16	1.44	P62263	0.05	0.17	P62263	-0.05	0.19
P62266	-0.09	0.2	P62266	-0.17	0.46	P62266	0.01	0.02	P62266	0.17	0.6	P62266	0.12	0.38	P62266	0.12	0.4
P62269	0.01	0.05	P62269	-0.1	0.6	P62269	0.06	0.4	P62269	0.15	1.1	P62269	0.26	1.39	P62269	0.1	0.72
P62273	-0.03	0.18	P62273	-0.1	0.51	P62273	0.1	0.88	P62273	0.08	0.47	P62273	0.16	0.55	P62273	0	0.02
P62277	-0.01	0.05	P62277	-0.01	0.02	P62277	-0.03	0.18	P62277	0.02	0.06	P62277	0.15	0.46	P62277	0.04	0.23
P62280	-0.07	0.34	P62280	-0.03	0.16	P62280	0.07	0.31	P62280	-0.11	0.76	P62280	-0.05	0.24	P62280	0.16	1.2
P62304	-0.29	0.32	P62304	-0.04	0.17	P62304	0.35	0.4	P62304	-0.08	0.47	P62304	-0.52	3.46	P62304	-0.33	2.88
P62306	-0.01	0.03	P62306	0.05	0.16	P62306	0.03	0.14	P62306	-0.12	0.36	P62306	-0.58	3.36	P62306	-0.55	2.43
P62308	-0.05	0.25	P62308	0.11	0.61	P62308	0	0	P62308	0.14	0.44	P62308	-0.54	2.16	P62308	-0.54	2.13
P62310	-0.54	2.84	P62310	0.01	0.07	P62310	0.15	0.3	P62310	0.13	0.11	P62310	1.16	1.34	P62310	0.79	2.8
P62312	0.05	0.13	P62312	0.01	0.03	P62312	0.05	0.14	P62312	1.11	2.73	P62312	1.13	2.75	P62312	-0.08	0.18
P62314	0.06	0.3	P62314	0.15	0.67	P62314	0.01	0.02	P62314	-0.1	0.28	P62314	-0.33	1.76	P62314	-0.4	1.68
P62316	-0.19	1.44	P62316	-0.56	1.94	P62316	-0.12	0.5	P62316	0.16	0.45	P62316	-0.05	0.12	P62316	-0.36	1.52
P62318	0.04	0.15	P62318	-0.14	0.91	P62318	-0.14	0.96	P62318	0.33	1.32	P62318	-0.03	0.06	P62318	-0.27	3.27
P62328		0	P62328	1.84	0	P62328		0	P62328		0	P62328		0	P62328		0
P62330	0.22	1.77	P62330	0.06	0.3	P62330	-0.06	0.46	P62330	0.53	3.42	P62330	0.43	2.8	P62330	-0.18	1.75
P62333	-0.04	0.34	P62333	0.13	1.83	P62333	0.17	2.13	P62333	0	0.01	P62333	-0.15	0.79	P62333	0.15	1.72
P62341	-0.33	0.48	P62341	0.04	0.06	P62341	0.39	0.55	P62341	-0.67	0.99	P62341	-0.35	1.43	P62341	0.39	0.46
P62380	0.56	0.77	P62380	1.02	1.34	P62380	-0.65	1.16	P62380	-1.48	1.18	P62380	-1.19	1.15	P62380	0.68	0.74
P62424	-0.07	0.99	P62424	-0.17	2.2	P62424	0.07	0.46	P62424	0.01	0.03	P62424	-0.12	0.7	P62424	-0.05	0.3
P62487	-0.1	0.2	P62487	-0.28	0.41	P62487	-0.28	0.96	P62487	-0.65	5.79	P62487	-0.9	2.76	P62487	-0.33	1.71
P62495	0.11	0.58	P62495	0.46	3.44	P62495	0.3	2.66	P62495	0.65	2.17	P62495	1.06	4.18	P62495	0.61	3.4
P62633	-0.14	1.14	P62633	0.17	1.27	P62633	0.2	1.82	P62633	-0.02	0.04	P62633	0.3	0.9	P62633	0.37	1.12
P62699	-0.93	1.12	P62699	-1.09	1.95	P62699	0	0	P62699	-1.14	0.35	P62699	0.62	0.6	P62699	0.94	0.24
P62701	-0.04	0.34	P62701	0.02	0.14	P62701	0.19	2.84	P62701	-0.02	0.1	P62701	-0.27	2.51	P62701	-0.03	0.48
P62714	-0.2	1.38	P62714	0.13	1.22	P62714	0.29	1.91	P62714	0.18	1.73	P62714	0.34	2.65	P62714	0.3	2.62
P62745	0.09	0.12	P62745	0.29	0.41	P62745	0.1	0.26	P62745	0.39	1.02	P62745	0.06	0.07	P62745	-0.08	0.34
P62750	0	0.02	P62750	-0.06	0.29	P62750	0.06	0.63	P62750	-0.08	0.25	P62750	-0.05	0.13	P62750	-0.11	0.61
P62753	-0.01	0.03	P62753	-0.05	0.2	P62753	0.15	0.81	P62753	0.11	0.47	P62753	-0.26	1.09	P62753	-0.23	1.84
P62760	0.13	0.91	P62760	-0.05	0.27	P62760	0.13	0.75	P62760	-0.1	0.43	P62760	-0.09	0.32	P62760	-0.04	0.18
P62805	0.02	0.08	P62805	-0.12	0.65	P62805	-0.03	0.18	P62805	0.12	0.85	P62805	-0.15	0.69	P62805	-0.27	1.9
P62807	0.06	0.37	P62807	-0.1	0.79	P62807	0.05	0.22	P62807	-0.15	0.65	P62807	-0.57	3.07	P62807	-0.35	2.06
P62820	-0.06	0.34	P62820	-0.04	0.4	P62820	0.06	0.36	P62820	0.04	0.13	P62820	-0.15	0.62	P62820	-0.16	1.21
P62826	0.16	0.96	P62826	0.09	0.28	P62826	0.12	0.85	P62826	0.51	3.64	P62826	0.72	3.98	P62826	0.36	4.1
P62829	-0.05	0.22	P62829	0.11	0.5	P62829	0.03	0.25	P62829	-0.03	0.12	P62829	-0.1	0.6	P62829	0.04	0.21
P62834	0.02	0.02	P62834	-0.49	1.44	P62834	-0.42	0.74	P62834	-0.02	0.01	P62834	-0.47	0.36	P62834	-0.21	0.27
P62841	0.25	0.54	P62841	0.5	2.19	P62841	-0.3	0.52	P62841	-0.48	1.32	P62841	-0.56	1.42	P62841	-0.03	0.05
P62847	-0.16	2.11	P62847	0.15	1.75	P62847	0.4	5.03	P62847	-0.28	1.92	P62847	-0.19	1.12	P62847	0.15	1.99
P62851	-0.48	1.9	P62851	-0.17	0.66	P62851	0.29	0.8	P62851	-0.76	2.78	P62851	-0.15	0.21	P62851	0.6	1.64
P62854	-0.16	0.68	P62854	0.12	0.64	P62854	0.44	1.91	P62854	0.22	0.66	P62854	-0.51	1.24	P62854	-0.27	1.68
P62857	0.04	0.12	P62857	0.2	0.65	P62857	0.14	0.69	P62857	0.19	0.67	P62857	0.18	0.56	P62857	-0.03	0.08
P62861	0.28	0.21	P62861	0.12	0.16	P62861	-0.29	0.25	P62861	0.21	0.17	P62861	1.1	0.83	P62861	0.8	0.86
P62873	-0.15	0.73	P62873	-0.2	1.14	P62873	-0.03	0.08	P62873	-0.14	0.79	P62873	-0.51	4.42	P62873	-0.09	0.41
P62875	0.29	0.31	P62875	0.02	0.01	P62875	-0.7	1.74	P62875	-0.06	0.1	P62875	0.22	0.7	P62875	-0.64	0.88
P62877	-0.04	0.31	P62877	0.18	1.3	P62877	0.15	1.57	P62877	-0.13	0.73	P62877	-0.11	0.53	P62877	0.1	0.46
P62879	0.12	0.29	P62879	-0.68	0.99	P62879	-0.28	0.83	P62879	-0.4	1.3	P62879	-0.8	4.47	P62879	-0.65	1.2
P62888	-0.18	2.01	P62888	-0.13	1.3	P62888	0.06	0.41	P62888	-0.03	0.31	P62888	-0.04	0.2	P62888	-0.02	0.21
P62899	-0.18	0.46	P62899	-0.33	1.13	P62899	0.03	0.07	P62899	0.34	1.12	P62899	0.5	1.39	P62899	0.02	0.04
P62906	0.01	0.06	P62906	-0.04	0.16	P62906	-0.02	0.13	P62906	0.25	1.07	P62906	0.23	0.71	P62906	0.01	0.05
P62910	-0.11	0.83	P62910	-0.09	0.2	P62910	0.14	0.46	P62910	0.13	0.47	P62910	0.16	0.46	P62910	-0.21	2.87
P62913	0.02	0.08	P62913	0.04	0.16	P62913	-0.01	0.04	P62913	-0.03	0.07	P62913	-0.11	0.34	P62913	0.03	0.08
P62917	-0.08	0.42	P62917	0.05	0.18	P62917	0.11	0.81	P62917	0.1	0.38	P62917	-0.14	0.61	P62917	-0.17	1.13
P62937	-0.1	0.39	P62937	0.39	2.67	P62937	0.31	1.52	P62937	0.41	2.41	P62937	0.85	5.88	P62937	0.56	3.1
P62942	-0.19	0.36	P62942	0.53	1.88	P62942	0.19	0.31	P62942	0.28	0.57	P62942	1.05	2.32	P62942	1.01	3.09
P62979	-0.21	1.02	P62979	0.14	0.55	P62979	0.21	0.58	P62979	0.68	2.14	P62979	0.46	1.9	P62979	-0.03	0.04
P62987		0	P62987		0	P62987		0	P62987		0	P62987		0	P62987		0
P62993	-0.26	1.42	P62993	-0.03	0.09	P62993	0.27	1.88	P62993	-0.48	1.89	P62993	0.41	2.35	P62993	0.83	3.99
P62995	0.23	1.07	P62995	-0.01	0.03	P62995	-0.16	0.77	P62995	0.05	0.41	P62995	-0.5	4.8	P62995	-0.49	3.23
P63000	-0.27	1.79	P63000	-0.41	2.99	P63000	-0.04	0.1	P63000	-0.25	0.56	P63000	-0.39	1.22	P63000	-0.03	0.06
P63010	-0.1	0.64	P63010	-0.18	1.3	P63010	-0.12	0.86	P63010	-0.2	1.46	P63010	-0.37	2.86	P63010	-0.06	0.31
P63027	-0.04	0.02	P63027	-0.62	0.52	P63027	0.99	0.69	P63027	-1.22	0.56	P63027	-0.9	0.42	P63027	0.58	0.38
P63096	-0.02	0.13	P63096	-0.29	3.58	P63096	-0.16	1.49	P63096	-0.2	1.56	P63096	-0.79	5.71	P63096	-0.46	5.49
P63104	0.04	0.23	P63104	0.35	2.64	P63104	0.32	2.43	P63104	0.29	0.83	P63104	0.59	2.05	P63104	0.41	3.43
P63151	0.11	0.24	P63151	0.28	1.12	P63151	0.17	0.4	P63151	0.53	1.91	P63151	0.77	2.31	P63151	0.68	4.29
P63162	-0.11	1.15	P63162	-0.18	1.47	P63162	0.01	0.04	P63162	-0.07	0.22	P63162	-0.14	0.43	P63162	-0.06	0.31
P63165	-0.08	0.3	P63165	-0.21	1.38	P63165	-0.37	2.14	P63165	0.23	1.06	P63165	-0.2	0.48	P63165	-0.59	5.17
P63167	-0.33	2.38	P63167	-0.23	2.3	P63167	0.12	0.5	P63167	-0.49	2.63	P63167	-0.45	3.92	P63167	-0.05	0.14
P63172	0.02	0.05	P63172	0.26	1.44	P63172	0.22	1.23	P63172	-0.06	0.05	P63172	0.47	0.61	P63172	0.29	1.01
P63173	0.07	0.18	P63173	-0.06	0.12	P63173	0.06	0.16	P63173	0.18	0.85	P63173	0.07	0.24	P63173	-0.03	0.13
P63208	-0.35	2.26	P63208	-0.21	1.09	P63208	0.07	0.29	P63208	-0.82	3.77	P63208	-0.28	1.73	P63208	0.41	1.5
P63218	-0.06	0.13	P63218	-0.14	0.26	P63218	-0.25	0.53	P63218	-0.56	2.37	P63218	-0.91	2.5	P63218	-0.18	0.48
P63220	-0.18	0.29	P63220	0.32	0.47	P63220	0.38	1.03	P63220	-0.02	0.03	P63220	-0.43	0.98	P63220	-0.1	0.18
P63241	-0.05	0.18	P63241	0.21	1.2	P63241	0.24	1.63	P63241	0.37	2.36	P63241	0.74	4.24	P63241	0.61	4.63
P63244	-0.11	0.98	P63244	-0.1	0.93	P63244	0.08	0.67	P63244	0.29	3.61	P63244	0.06	0.67	P63244	-0.01	0.08
P63261	-0.05	0.14	P63261	-0.25	0	P63261	0.24	0	P63261	-0.11	0.8	P63261	-0.5	1.68	P63261	-0.18	1.5
P63272	0.15	0.48	P63272	-0.28	0.6	P63272	-0.47	1.99	P63272	0.36	0.37	P63272	0.41	0.42	P63272	-0.07	0.14
P63279	0.06	0.09	P63279	-0.08	0.13	P63279	0.16	0.54	P63279	0.01	0.02	P63279	0.45	1.06	P63279	0.23	1.01
P63313	-1.92	1.88	P63313	1.89	1.8	P63313	2.56	5.37	P63313	0.55	0.2	P63313	0.36	0.15	P63313	-0.95	0.43
P67775	0.07	0.06	P67775	-0.25	0.19	P67775	-0.29	0.31	P67775	1.06	1.08	P67775	1.23	1.43	P67775	-0.4	0.41
P67809	-0.22	0.76	P67809	-0.03	0.13	P67809	0.19	0.92	P67809	-0.4	3.19	P67809	-0.12	0.65	P67809	0.29	1.68
P67812	0.07	0.39	P67812	-0.21	1.6	P67812	-0.27	1.31	P67812	-0.09	0.28	P67812	-0.23	0.66	P67812	-0.3	2.92
P67870	0.03	0.04	P67870	0.27	0.32	P67870	-0.14	0.13	P67870	0.02	0.03	P67870	-0.29	0.37	P67870	0	0
P67936	-0.17	1.39	P67936	-0.26	2.06	P67936	0.06	0.38	P67936	-0.22	0.98	P67936	-0.32	1.5	P67936	-0.02	0.08
P68032	0.11	0.63	P68032	-0.04	0.16	P68032	-0.07	0.59	P68032	0.22	1.37	P68032	0.09	0.42	P68032	-0.13	1.48
P68036	-0.07	0.18	P68036	0.59	4.67	P68036	0.56	2.38	P68036	0.1	0.16	P68036	0.46	0.96	P68036	0.73	3.65
P68104	0.03	0.12	P68104	0.18	1.46	P68104	0.28	2.18	P68104	0.47	3.05	P68104	0.38	2.86	P68104	0.23	1.39
P68133	3.32	0	P68133		0	P68133	-2.04	0	P68133		0	P68133		0	P68133		0
P68363	0.01	0.03	P68363	0.11	0.53	P68363	0.15	0.99	P68363	0.54	4.81	P68363	0.55	3.77	P68363	0.28	4.23
P68366	0.08	0.17	P68366	0.52	1.44	P68366	0.05	0.09	P68366	0.65	2.13	P68366	1.22	3.13	P68366	0.64	2.62
P68371	0.04	0.18	P68371	0.22	1.96	P68371	0.3	2.73	P68371	0.45	2.37	P68371	0.53	2.92	P68371	0.35	3.37
P68400	0	0.01	P68400	-0.05	0.37	P68400	-0.01	0.04	P68400	-0.14	1.57	P68400	-0.51	5.15	P68400	-0.27	5.76
P68402	-0.18	0.61	P68402	0.46	2.36	P68402	0.43	1.58	P68402	0.46	1.19	P68402	0.83	2.14	P68402	0.57	2.63
P68431	2.13	2.08	P68431	5.15	3.55	P68431	2.49	2.8	P68431	-1.48	0.65	P68431	-4.75	1.38	P68431	0.17	0.07
P78310	-0.08	0.17	P78310	-0.39	1.38	P78310	-0.34	0.87	P78310	-0.46	1.92	P78310	-0.82	3.49	P78310	-0.39	1.72
P78316	-0.09	0.21	P78316	-0.07	0.17	P78316	-0.08	0.25	P78316	-0.07	0.26	P78316	-0.36	2.02	P78316	-0.18	0.73
P78318	0.08	0.11	P78318	0.59	1.53	P78318	0.53	1.37	P78318	-0.01	0.01	P78318	1.22	2.18	P78318	1.07	2.03
P78324	-0.04	0.02	P78324	-0.12	0.08	P78324	-0.15	0.11	P78324	-1.09	1.45	P78324	-1.57	2.41	P78324	-0.89	0.67
P78330	-0.03	0.09	P78330	0.62	3.3	P78330	0.62	3.2	P78330	0.03	0.07	P78330	1.31	7.57	P78330	1.24	4.54
P78332	0.14	0.49	P78332	-0.46	1.25	P78332	-0.49	1.26	P78332	-0.7	2.07	P78332	-1.24	5.01	P78332	-0.63	1.62
P78344	-0.09	0.34	P78344	-0.04	0.11	P78344	0.08	0.5	P78344	-0.15	0.86	P78344	0.17	0.9	P78344	0.44	5.19
P78345	0.45	0.83	P78345	0.43	0.88	P78345	-0.01	0.02	P78345	0.15	0.17	P78345	-0.25	0.32	P78345	-0.18	0.27
P78346	-0.14	0.54	P78346	0.07	0.34	P78346	0.13	0.54	P78346	-0.26	0.99	P78346	-0.42	2.97	P78346	-0.12	0.44
P78347	-0.14	0.45	P78347	-0.54	2.8	P78347	-0.32	1.47	P78347	-0.39	2.47	P78347	-1.23	7.39	P78347	-0.63	4.89
P78356	0.1	0.08	P78356	0.48	0.52	P78356	0.65	1.05	P78356	-0.45	0.57	P78356	-0.09	0.06	P78356	0.39	0.59
P78357	-0.17	0.11	P78357		0	P78357	-2.26	1.76	P78357	0.66	0.7	P78357		0	P78357	-4.32	0
P78362	0.03	0.04	P78362	0.1	0.16	P78362	-0.18	0.35	P78362	-0.19	0.43	P78362	-0.54	1.31	P78362	-0.21	0.66
P78371	-0.06	0.51	P78371	0.13	1.44	P78371	0.22	3.47	P78371	-0.25	1.44	P78371	-0.26	1.24	P78371	0.24	5.42
P78381	-0.13	0.34	P78381	-0.62	1.86	P78381	-0.15	0.4	P78381	-0.22	0.46	P78381	-1.47	3.66	P78381	-1.06	5.51
P78382	-0.16	0.6	P78382	-0.29	1.04	P78382	-0.04	0.07	P78382	-0.47	1.17	P78382	-0.58	1.56	P78382	-0.47	1.33
P78383	0.44	0.09	P78383	0.15	0.03	P78383	1.14	0.53	P78383	-1.36	0.52	P78383	-0.3	0.1	P78383	1.61	1.07
P78406	-0.1	0.22	P78406	-0.05	0.11	P78406	0.41	1.5	P78406	-0.06	0.14	P78406	-0.14	0.36	P78406	0.08	0.18
P78417	-0.02	0.05	P78417	0.41	1.72	P78417	0.37	2.35	P78417	0.27	1.25	P78417	0.97	5.29	P78417	0.61	3.72
P78504	-0.71	1.52	P78504	-1.68	3.52	P78504	-0.41	0.48	P78504	-1.87	2.06	P78504	-2.96	4.89	P78504	-1.01	0.97
P78527	-0.09	0.26	P78527	-0.19	0.59	P78527	0.01	0.04	P78527	-0.17	1.12	P78527	-0.68	4.64	P78527	-0.23	2.03
P78536	0.02	0.02	P78536	0.37	0.33	P78536	-0.22	0.31	P78536	-1.99	1.67	P78536	-1.38	1.94	P78536	0.74	0.52
P78540	-0.11	0.24	P78540	-0.25	0.77	P78540	-0.32	1.08	P78540	-0.38	0.93	P78540	-0.18	0.33	P78540	0.24	0.71
P78556	-0.45	1.83	P78556	-2.56	4.32	P78556	-0.86	1.03	P78556	0.25	0.3	P78556	-1.36	3.18	P78556	-0.42	0.79
P78559	0.18	0.27	P78559	0.04	0.02	P78559	-0.7	0.75	P78559	0.07	0.06	P78559	0.52	1.16	P78559	-0.61	0.79
P80217	0.51	0.71	P80217	1.71	2.36	P80217	0.72	2.04	P80217	-1.25	0.46	P80217	1.7	0.81	P80217	0.9	0.49
P80303	0	0.01	P80303	-0.11	0.63	P80303	-0.11	0.61	P80303	-0.74	5.63	P80303	0.36	5.02	P80303	0.95	6.07
P80365		0	P80365		0	P80365		0	P80365		0	P80365		0	P80365		0
P80404	-0.22	0.4	P80404	-0.32	0.61	P80404	-0.27	0.38	P80404	0.99	2.19	P80404	0.59	0.77	P80404	-0.53	0.66
P82094	0.01	0.02	P82094	0.2	0.59	P82094	0.14	0.31	P82094	-0.66	4.45	P82094	0.09	0.38	P82094	0.72	4.81
P82650	0	0.01	P82650	-0.31	2.98	P82650	-0.3	1.79	P82650	-0.15	0.61	P82650	-0.42	2.25	P82650	-0.17	1.24
P82663	-0.01	0.03	P82663	-0.27	2.27	P82663	-0.04	0.06	P82663	-0.33	1.92	P82663	-0.63	4.42	P82663	-0.59	2.58
P82664	0.27	0.6	P82664	-0.1	0.09	P82664	-0.52	1.4	P82664	-0.21	0.47	P82664	-0.51	1.54	P82664	-0.28	0.45
P82673	-0.22	1.55	P82673	-0.13	0.69	P82673	-0.03	0.09	P82673	-0.75	3.61	P82673	-0.85	4.7	P82673	0.03	0.07
P82675	-0.3	1.42	P82675	-0.36	1.49	P82675	0.11	0.52	P82675	-0.33	1.6	P82675	-0.3	1.82	P82675	-0.04	0.11
P82909	-0.08	0.2	P82909	-0.37	2.33	P82909	-0.12	0.28	P82909	-0.18	0.39	P82909	-0.1	0.18	P82909	-0.02	0.06
P82912	-0.44	1.14	P82912	-0.13	0.45	P82912	0.31	0.79	P82912	-0.03	0.05	P82912	-0.3	1.04	P82912	-0.24	0.77
P82914	0.19	0.31	P82914	-0.41	1.11	P82914	-0.46	1.04	P82914	-0.79	1.75	P82914	-0.26	0.39	P82914	0.11	0.17
P82921	0.02	0.04	P82921	-0.01	0.02	P82921	-0.43	0.58	P82921	0.01	0.02	P82921	0.09	0.23	P82921	-0.01	0.05
P82930	-0.02	0.03	P82930	-0.56	1.19	P82930	0.04	0.05	P82930	-0.07	0.08	P82930	-0.39	0.48	P82930	-0.16	0.33
P82932	-0.19	0.21	P82932	-0.31	0.3	P82932	-0.37	0.62	P82932	-0.65	1.47	P82932	-0.73	1.43	P82932	0.08	0.11
P82933	0.01	0.02	P82933	-0.28	1.78	P82933	-0.09	0.44	P82933	-0.24	2.46	P82933	-0.67	6.69	P82933	-0.34	1.88
P82979	-0.11	0.36	P82979	-0.08	0.2	P82979	0.13	0.9	P82979	0.23	1.77	P82979	0.05	0.11	P82979	-0.07	0.33
P83111	-0.1	0.19	P83111	-0.35	0.99	P83111	-0.31	1	P83111	-0.18	0.53	P83111	-0.31	0.71	P83111	-0.39	1.7
P83436	-0.08	0.15	P83436	0.28	1.35	P83436	0.42	1.18	P83436	-0.38	3.4	P83436	-0.57	2.72	P83436	0.22	1.47
P83731	-0.01	0.05	P83731	-0.18	1.16	P83731	-0.08	0.64	P83731	0.66	2.01	P83731	0.65	1.43	P83731	-0.05	0.23
P83876	-0.1	0.37	P83876	-0.36	0.6	P83876	-0.35	2.12	P83876	-0.17	0.32	P83876	-0.63	1.52	P83876	-0.03	0.08
P83881	-0.05	0.56	P83881	-0.04	0.31	P83881	0.14	1.28	P83881	0.02	0.11	P83881	0.11	0.36	P83881	-0.09	0.95
P83916	-0.22	0.62	P83916	-0.36	1.51	P83916	-0.13	0.43	P83916	-0.52	3.09	P83916	-1.03	7.16	P83916	-0.36	1.94
P84022	0.33	0.82	P84022	-0.06	0.1	P84022	-0.4	0.98	P84022	0.87	4.64	P84022	0.89	3.07	P84022	0.15	0.97
P84077	0.24	2.22	P84077	0.37	3.34	P84077	0.19	0.94	P84077	0.21	0.54	P84077	0.47	1.64	P84077	0.39	1.77
P84085	-0.03	0.05	P84085	0.34	1.5	P84085	0.3	1.08	P84085	0.32	0.95	P84085	0.11	0.24	P84085	0.05	0.16
P84090	-0.17	1.49	P84090	-0.17	3.55	P84090	0	0.02	P84090	-0.15	1.42	P84090	-0.28	2.15	P84090	-0.16	3.38
P84095	-0.22	0.85	P84095	-0.12	0.27	P84095	0.27	1.21	P84095	0.03	0.12	P84095	-0.61	3.66	P84095	-0.52	2
P84098	-0.1	0.66	P84098	-0.22	1.37	P84098	0.18	1.09	P84098	0.22	1.46	P84098	0.19	0.85	P84098	-0.17	1.88
[truncated: 3,172 more rows]

## Sheet: Fig.6c,d
protein ID	N: Student's T-test Difference 12h_SARS2_12h_pos.	N: -Log Student's T-test p-value 12h_SARS2_12h_pos.		N: Student's T-test Difference 12h_THAP_12h_pos.	N: -Log Student's T-test p-value 12h_THAP_12h_pos.		N: Student's T-test Difference 12h_SARS2+THAP_12h_SARS2_pos.	N: -Log Student's T-test p-value 12h_SARS2+THAP_12h_SARS2_pos.		N: Student's T-test Difference 24h_SARS2_24h_pos.	N: -Log Student's T-test p-value 24h_SARS2_24h_pos.		N: Student's T-test Difference 24h_THAP_24h_pos.	N: -Log Student's T-test p-value 24h_THAP_24h_pos.		N: Student's T-test Difference 24h_SARS2+THAP_24h_SARS2_pos.	N: -Log Student's T-test p-value 24h_SARS2+THAP_24h_SARS2_pos.
SPIKE	5.89685	8.57107	SPIKE	-0.752362	0.874744	SPIKE	-3.01243	4.92888	SPIKE	6.57907	9.02362	SPIKE	0.497461	0.647252	SPIKE	-3.54087	5.94965
AP3A	4.48669	2.63877	AP3A	-1.28381	0.314774	AP3A	-5.61014	3.31752	AP3A	5.67847	0	AP3A	-1.13245	0	AP3A	-3.30287	0
VME1	5.50733	5.09187	VME1	1.00643	0.856909	VME1	-2.88115	4.26315	VME1	5.98948	5.10698	VME1	0.407291	0.178882	VME1	-2.7139	3.54231
NS6	NaN	0	NS6	NaN	0	NS6	-3.40003	2.98221	NS6	NaN	0	NS6	NaN	0	NS6	-2.58075	2.04893
NCAP	7.77468	9.37815	NCAP	-0.143928	0.173623	NCAP	-3.6469	8.8625	NCAP	9.07649	9.79222	NCAP	0.726203	0.861432	NCAP	-4.08865	9.28957
R1AB_nsp1	5.32722	4.07917	R1AB_nsp1	-0.990888	0.28779	R1AB_nsp1	-5.36959	5.94069	R1AB_nsp1	9.8362	3.94303	R1AB_nsp1	3.63979	0.638759	R1AB_nsp1	-4.92739	7.04671
R1AB_nsp12	5.43724	3.65174	R1AB_nsp12	-0.117599	0.0259053	R1AB_nsp12	-5.54105	6.16209	R1AB_nsp12	5.54766	4.13469	R1AB_nsp12	0.333657	0.134065	R1AB_nsp12	-5.55991	3.50405
R1AB_nsp13	6.88136	4.00278	R1AB_nsp13	0.852195	0	R1AB_nsp13	-5.1638	2.56386	R1AB_nsp13	6.79896	5.16113	R1AB_nsp13	1.97399	0	R1AB_nsp13	-8.30067	6.76684
R1AB_nsp14	NaN	0	R1AB_nsp14	NaN	0	R1AB_nsp14	NaN	0	R1AB_nsp14	NaN	0	R1AB_nsp14	NaN	0	R1AB_nsp14	NaN	0
R1AB_nsp15	3.67149	3.32636	R1AB_nsp15	0.406032	0.235439	R1AB_nsp15	-2.82644	1.96847	R1AB_nsp15	3.0469	2.81135	R1AB_nsp15	-0.0751653	0.625727	R1AB_nsp15	-4.34899	3.32784
R1AB_nsp16	2.18747	1.12023	R1AB_nsp16	1.25194	0.403254	R1AB_nsp16	-2.70484	0.931889	R1AB_nsp16	2.6664	1.26549	R1AB_nsp16	1.77198	0.615952	R1AB_nsp16	-0.309607	0.31193
R1AB_nsp2	3.9865	6.57988	R1AB_nsp2	-0.680547	1.09376	R1AB_nsp2	-3.08797	6.71749	R1AB_nsp2	5.36221	9.82955	R1AB_nsp2	0.33049	0.620743	R1AB_nsp2	-4.35874	6.16969
R1AB_nsp3	3.96895	2.92592	R1AB_nsp3	-1.00265	0.431695	R1AB_nsp3	-2.59465	4.15833	R1AB_nsp3	4.41986	4.18495	R1AB_nsp3	-0.961606	0.421337	R1AB_nsp3	-3.47855	4.10097
R1AB_nsp4	8.46334	5.94547	R1AB_nsp4	2.37644	0.645473	R1AB_nsp4	-4.45268	6.01296	R1AB_nsp4	7.56409	3.05656	R1AB_nsp4	0.677684	0.132566	R1AB_nsp4	-4.87323	6.33033
R1AB_nsp5	4.79568	5.21364	R1AB_nsp5	-0.720991	0.261383	R1AB_nsp5	-3.17536	5.62304	R1AB_nsp5	6.02814	4.98927	R1AB_nsp5	0.386553	0.126141	R1AB_nsp5	-4.56752	3.67416
R1AB_nsp8	7.07737	4.52626	R1AB_nsp8	1.76375	0.733819	R1AB_nsp8	-4.52268	3.76879	R1AB_nsp8	6.06342	7.03402	R1AB_nsp8	0.132743	0.0653994	R1AB_nsp8	-4.1836	3.99759
R1AB_nsp9	NaN	0	R1AB_nsp9	NaN	0	R1AB_nsp9	-6.53023	4.02289	R1AB_nsp9	4.2969	0	R1AB_nsp9	NaN	0	R1AB_nsp9	-5.92417	3.86865
ORF9B	5.56164	5.68909	ORF9B	0.238159	0.236788	ORF9B	-4.68944	2.78546	ORF9B	6.12189	5.6858	ORF9B	0.443774	0.288576	ORF9B	-4.42428	3.79698
A0A0D9QUH5	0.121483	0.0654397	A0A0D9QUH5	-0.901658	0.455411	A0A0D9QUH5	0.108799	0.0439052	A0A0D9QUH5	0.390977	0.224149	A0A0D9QUH5	0.66395	0.424499	A0A0D9QUH5	0.622477	0.559588
A0A0D9QUH9	0.763245	1.42919	A0A0D9QUH9	0.0774629	0.0765858	A0A0D9QUH9	0.0496028	0.0954491	A0A0D9QUH9	-0.110149	0.19797	A0A0D9QUH9	-0.77994	3.01082	A0A0D9QUH9	0.131481	0.185826
A0A0D9QUI6	0.21459	0.396954	A0A0D9QUI6	-0.0953381	0.120581	A0A0D9QUI6	0.0172471	0.0299911	A0A0D9QUI6	0.103005	0.155133	A0A0D9QUI6	-0.483574	1.53435	A0A0D9QUI6	-0.340318	0.481295
A0A0D9QUI7	-0.479631	1.38427	A0A0D9QUI7	-0.0636493	0.117262	A0A0D9QUI7	0.084799	0.152041	A0A0D9QUI7	0.154477	0.179499	A0A0D9QUI7	-0.19015	0.275747	A0A0D9QUI7	-0.596328	1.08357
A0A0D9QUI8	-0.163353	0.492133	A0A0D9QUI8	0.160403	0.335359	A0A0D9QUI8	0.0448315	0.10927	A0A0D9QUI8	-0.0605081	0.227295	A0A0D9QUI8	0.282296	1.6212	A0A0D9QUI8	0.347481	1.92701
A0A0D9QUJ2	0.0774884	0.174831	A0A0D9QUJ2	0.223196	0.498414	A0A0D9QUJ2	0.419365	1.61225	A0A0D9QUJ2	-0.0468895	0.088208	A0A0D9QUJ2	-0.167042	0.482281	A0A0D9QUJ2	0.732703	2.77101
A0A0D9QUJ7	-0.031933	0.128916	A0A0D9QUJ7	-0.0330515	0.117204	A0A0D9QUJ7	-0.0489188	0.17284	A0A0D9QUJ7	-0.144327	0.525678	A0A0D9QUJ7	-0.130562	0.450771	A0A0D9QUJ7	-0.133306	0.604109
A0A0D9QUJ9	-0.39504	0.541403	A0A0D9QUJ9	-0.597451	0.903481	A0A0D9QUJ9	0.596377	1.01249	A0A0D9QUJ9	-0.811087	0.691699	A0A0D9QUJ9	-1.10101	0.59893	A0A0D9QUJ9	0.19678	0.120448
A0A0D9QUK5	0.599061	1.13584	A0A0D9QUK5	0.274018	0.556063	A0A0D9QUK5	-0.407493	0.618307	A0A0D9QUK5	0.0743874	0.0548932	A0A0D9QUK5	-0.08029	0.0452463	A0A0D9QUK5	0.0806081	0.0703205
A0A0D9QUL5	-1.17106	1.00406	A0A0D9QUL5	-0.851144	0.429693	A0A0D9QUL5	1.33599	2.06276	A0A0D9QUL5	0.0278746	0.0210444	A0A0D9QUL5	-0.745429	0.5995	A0A0D9QUL5	0.215966	0.280127
A0A0D9QUM0	-0.99562	0.427483	A0A0D9QUM0	-0.32958	0.350231	A0A0D9QUM0	1.07599	0.543617	A0A0D9QUM0	-0.833797	0.553928	A0A0D9QUM0	-0.350648	0.639273	A0A0D9QUM0	0.571819	0.279075
A0A0D9QUM3	0.187639	0.249248	A0A0D9QUM3	-0.141673	0.155374	A0A0D9QUM3	0.163318	0.20781	A0A0D9QUM3	-0.162298	0.200157	A0A0D9QUM3	0.469794	0.833654	A0A0D9QUM3	1.09313	2.90244
A0A0D9QUN8	0.0261069	0.0371321	A0A0D9QUN8	-0.756784	1.33736	A0A0D9QUN8	-0.698113	1.52619	A0A0D9QUN8	0.0215973	0.0257236	A0A0D9QUN8	-0.365405	0.887817	A0A0D9QUN8	-0.707379	1.7352
A0A0D9QUP1	0.0447695	0.0683508	A0A0D9QUP1	0.00719179	0.0136552	A0A0D9QUP1	0.217206	0.483025	A0A0D9QUP1	-0.113939	0.165924	A0A0D9QUP1	-0.155049	0.20122	A0A0D9QUP1	0.170282	0.364372
A0A0D9QUP4	-0.00902446	0.0309348	A0A0D9QUP4	0.241056	1.11991	A0A0D9QUP4	0.227097	1.72247	A0A0D9QUP4	-0.0755908	0.280925	A0A0D9QUP4	0.165915	0.852048	A0A0D9QUP4	0.0826155	0.3731
A0A0D9QUP5	0.12216	0.195936	A0A0D9QUP5	0.00188142	0.00239204	A0A0D9QUP5	0.15219	0.197083	A0A0D9QUP5	-0.300752	0.423966	A0A0D9QUP5	-0.178716	0.284307	A0A0D9QUP5	0.0893592	0.0939227
A0A0D9QUQ1	0.417021	1.22906	A0A0D9QUQ1	0.504411	1.78424	A0A0D9QUQ1	0.0397928	0.0846186	A0A0D9QUQ1	-0.0251091	0.0515103	A0A0D9QUQ1	0.312213	0.96862	A0A0D9QUQ1	0.53417	2.34461
A0A0D9QUQ4	-0.136539	0.131561	A0A0D9QUQ4	0.201256	0.21202	A0A0D9QUQ4	0.0598045	0.0535936	A0A0D9QUQ4	-0.535854	0.619166	A0A0D9QUQ4	-0.133203	0.176842	A0A0D9QUQ4	0.675717	0.972964
A0A0D9QUQ5	-0.0753111	0.144509	A0A0D9QUQ5	0.0759764	0.106845	A0A0D9QUQ5	-0.0585791	0.139693	A0A0D9QUQ5	-0.158934	0.272889	A0A0D9QUQ5	-0.256913	0.6827	A0A0D9QUQ5	-0.223914	0.358286
A0A0D9QUR7	0.617814	0	A0A0D9QUR7	0.719287	0	A0A0D9QUR7	0.222598	0.605054	A0A0D9QUR7	-0.169637	0	A0A0D9QUR7	NaN	0	A0A0D9QUR7	0.203327	0
A0A0D9QUR8	0.715121	1.78311	A0A0D9QUR8	-0.00648009	0.00527181	A0A0D9QUR8	-0.345318	0.654541	A0A0D9QUR8	0.204471	0.226895	A0A0D9QUR8	-0.0383279	0.043749	A0A0D9QUR8	0.230897	0.340741
A0A0D9QUR9	-0.533806	0.209208	A0A0D9QUR9	-0.300425	0.338253	A0A0D9QUR9	0.603381	0.254893	A0A0D9QUR9	-0.000147063	5.45862e-05	A0A0D9QUR9	-0.595491	0.225478	A0A0D9QUR9	0.246424	0.0784058
A0A0D9QUS7	-0.497657	0.827837	A0A0D9QUS7	-0.658824	1.13513	A0A0D9QUS7	0.072956	0.0620666	A0A0D9QUS7	-1.03583	0.801961	A0A0D9QUS7	-1.09298	1.05784	A0A0D9QUS7	0.531683	0.483941
A0A0D9QUT3	0.0187813	0.0158514	A0A0D9QUT3	0.432175	0.536703	A0A0D9QUT3	0.112408	0.127255	A0A0D9QUT3	-0.495356	0.585137	A0A0D9QUT3	-0.0938055	0.113655	A0A0D9QUT3	0.701597	1.14548
A0A0D9QUT9	-0.919324	0.751708	A0A0D9QUT9	0.326706	0.231611	A0A0D9QUT9	0.72951	0.59381	A0A0D9QUT9	2.15929	1.72959	A0A0D9QUT9	2.74911	2.24684	A0A0D9QUT9	0.0228632	0.0251732
A0A0D9QUU5	-0.00392858	0.0143709	A0A0D9QUU5	-0.0306152	0.0977334	A0A0D9QUU5	0.198355	0.760875	A0A0D9QUU5	0.051929	0.186756	A0A0D9QUU5	-0.0807254	0.247133	A0A0D9QUU5	-0.00439699	0.0174574
A0A0D9QUU6	-0.0476863	0.0899404	A0A0D9QUU6	-0.0678148	0.142182	A0A0D9QUU6	-0.0358779	0.0943252	A0A0D9QUU6	0.132335	0.461617	A0A0D9QUU6	0.426482	2.11825	A0A0D9QUU6	-0.213536	0.707907
A0A0D9QUV1	-0.246839	1.12091	A0A0D9QUV1	-0.098568	0.349656	A0A0D9QUV1	0.443657	3.00252	A0A0D9QUV1	-0.0418663	0.111558	A0A0D9QUV1	0.174402	0.655832	A0A0D9QUV1	0.17737	0.597429
A0A0D9QUW2	-0.186475	0.45473	A0A0D9QUW2	-0.244892	0.7922	A0A0D9QUW2	0.0516023	0.103111	A0A0D9QUW2	-0.176671	0.458546	A0A0D9QUW2	0.0234562	0.0536393	A0A0D9QUW2	0.161485	0.386864
A0A0D9QUW3	0.254191	0.374072	A0A0D9QUW3	0.131574	0.136599	A0A0D9QUW3	-0.544477	1.40698	A0A0D9QUW3	0.229722	0.373579	A0A0D9QUW3	-0.09806	0.146236	A0A0D9QUW3	-0.415961	1.43786
A0A0D9QUW7	0.0453637	0.0201015	A0A0D9QUW7	0.777841	0.518606	A0A0D9QUW7	-0.486163	0.256348	A0A0D9QUW7	-1.70432	1.55196	A0A0D9QUW7	-1.08142	1.16269	A0A0D9QUW7	0.789725	0.42221
A0A0D9QUX3	0.498284	0.838223	A0A0D9QUX3	0.42759	0.617461	A0A0D9QUX3	-0.662653	1.45722	A0A0D9QUX3	-0.118708	0.13018	A0A0D9QUX3	-0.27076	0.337752	A0A0D9QUX3	-0.595353	0.501612
A0A0D9QUX9	-0.121988	0.173933	A0A0D9QUX9	0.00108404	0.00127602	A0A0D9QUX9	-0.201101	0.457559	A0A0D9QUX9	-0.240711	0.240731	A0A0D9QUX9	0.236177	0.289757	A0A0D9QUX9	0.252193	0.288261
A0A0D9QUY2	-0.282665	0.736518	A0A0D9QUY2	-0.18715	0.215876	A0A0D9QUY2	0.940121	1.70789	A0A0D9QUY2	-0.519598	0.564662	A0A0D9QUY2	-0.467368	0.396228	A0A0D9QUY2	0.720271	2.17458
A0A0D9QUY3	0.0287701	0.00966646	A0A0D9QUY3	0.00836825	0.00382985	A0A0D9QUY3	0.0484178	0.0161466	A0A0D9QUY3	-0.166073	0.0953512	A0A0D9QUY3	-0.603626	0.355497	A0A0D9QUY3	0.709304	0.689945
A0A0D9QUY6	-0.329949	0.901316	A0A0D9QUY6	-0.125473	0.229308	A0A0D9QUY6	0.19912	0.321134	A0A0D9QUY6	-0.230402	0.394244	A0A0D9QUY6	-0.473538	0.882936	A0A0D9QUY6	0.309226	0.631733
A0A0D9QUY7	-0.0650643	0.0622697	A0A0D9QUY7	-0.162895	0.278623	A0A0D9QUY7	-0.10165	0.0808232	A0A0D9QUY7	0.319653	0.395041	A0A0D9QUY7	0.192751	0.252547	A0A0D9QUY7	-0.0699546	0.0737174
A0A0D9QUY9	-1.16223	2.26103	A0A0D9QUY9	-1.403	0.535494	A0A0D9QUY9	1.2626	2.67413	A0A0D9QUY9	0.0554426	0.0539014	A0A0D9QUY9	-0.467314	0.850546	A0A0D9QUY9	-1.16405	0.521859
A0A0D9QUZ4	-0.0344565	0.0328449	A0A0D9QUZ4	0.00305676	0.00426911	A0A0D9QUZ4	0.240576	0.270795	A0A0D9QUZ4	0.0869587	0.0868148	A0A0D9QUZ4	-0.0494287	0.0407628	A0A0D9QUZ4	0.351247	0.716531
A0A0D9QUZ5	0.0777465	0.115701	A0A0D9QUZ5	-0.22464	0.424155	A0A0D9QUZ5	-0.416357	0.670487	A0A0D9QUZ5	-0.183942	0.282418	A0A0D9QUZ5	-0.258219	0.45324	A0A0D9QUZ5	-0.426544	0.612347
A0A0D9QUZ6	1.09231	0.354508	A0A0D9QUZ6	1.83496	0.791098	A0A0D9QUZ6	-0.920759	0.321849	A0A0D9QUZ6	-0.226165	0.0721226	A0A0D9QUZ6	-1.43232	0.615724	A0A0D9QUZ6	0.534371	0.189068
A0A0D9QV00	-0.301895	0.400402	A0A0D9QV00	-0.183195	0.276851	A0A0D9QV00	0.0616195	0.0772611	A0A0D9QV00	0.318323	0.685451	A0A0D9QV00	0.258323	0.538145	A0A0D9QV00	0.079485	0.146488
A0A0D9QV09	-0.00399963	0.00828651	A0A0D9QV09	0.170726	0.560443	A0A0D9QV09	-0.0607703	0.151261	A0A0D9QV09	-0.219875	0.523048	A0A0D9QV09	-0.155218	0.428356	A0A0D9QV09	0.0468278	0.0796323
A0A0D9QV26	0.048459	0.0314387	A0A0D9QV26	1.34403	1.77556	A0A0D9QV26	-0.0125056	0.0048326	A0A0D9QV26	-1.40035	0.585804	A0A0D9QV26	-0.732876	0.576953	A0A0D9QV26	-0.636911	0.148587
A0A0D9QV27	-0.225953	0.359331	A0A0D9QV27	-0.478966	0.775504	A0A0D9QV27	0.436818	1.35755	A0A0D9QV27	-0.268907	0.293775	A0A0D9QV27	0.0094322	0.00879088	A0A0D9QV27	0.587426	0.74958
A0A0D9QV40	-0.369821	0.324317	A0A0D9QV40	-1.76484	1.71027	A0A0D9QV40	-0.565945	0.273674	A0A0D9QV40	-1.48359	0.596347	A0A0D9QV40	-0.692387	0.193719	A0A0D9QV40	0.998771	0.293944
A0A0D9QV41	0.835837	0.563414	A0A0D9QV41	0.752272	0.489066	A0A0D9QV41	-0.488466	0.462926	A0A0D9QV41	0.636382	0.229573	A0A0D9QV41	1.0654	0.482195	A0A0D9QV41	1.23616	0.694505
A0A0D9QV43	-0.111695	0.0797781	A0A0D9QV43	-0.946808	0.375514	A0A0D9QV43	-0.257044	0.170861	A0A0D9QV43	0.685737	0.560065	A0A0D9QV43	0.394834	0.37061	A0A0D9QV43	-0.245202	0.189108
A0A0D9QV45	-0.399964	0.373762	A0A0D9QV45	0.0574057	0.0516747	A0A0D9QV45	0.215032	0.167156	A0A0D9QV45	-0.283936	0.33112	A0A0D9QV45	-0.0987821	0.0919801	A0A0D9QV45	0.0498114	0.0298511
A0A0D9QV46	-0.0110281	0.0196895	A0A0D9QV46	-0.380788	1.00031	A0A0D9QV46	-0.280844	0.656314	A0A0D9QV46	0.09045	0.21371	A0A0D9QV46	-0.175427	0.504085	A0A0D9QV46	-0.239693	0.796077
A0A0D9QV51	-0.638851	0	A0A0D9QV51	0.143921	0	A0A0D9QV51	1.87498	0	A0A0D9QV51	2.22368	0	A0A0D9QV51	NaN	0	A0A0D9QV51	2.38797	1.57431
A0A0D9QV60	-0.928884	0.944229	A0A0D9QV60	-1.58859	0.671352	A0A0D9QV60	-0.161349	0.110505	A0A0D9QV60	-1.52551	1.44744	A0A0D9QV60	-1.14049	0.780746	A0A0D9QV60	0.759826	0.725554
A0A0D9QV66	-0.16036	0.806221	A0A0D9QV66	-0.130556	0.521299	A0A0D9QV66	-0.168178	0.851966	A0A0D9QV66	-0.0524828	0.173572	A0A0D9QV66	0.0376449	0.119027	A0A0D9QV66	0.000292659	0.000982767
A0A0D9QV68	-0.0246686	0.0559919	A0A0D9QV68	0.0963066	0.283021	A0A0D9QV68	0.0633417	0.169553	A0A0D9QV68	0.0104613	0.0237426	A0A0D9QV68	0.117148	0.389238	A0A0D9QV68	0.342544	1.31712
A0A0D9QV75	-0.384743	0.525344	A0A0D9QV75	-0.293225	0.440928	A0A0D9QV75	0.362075	0.541438	A0A0D9QV75	0.0355594	0.0885437	A0A0D9QV75	-0.278523	0.406557	A0A0D9QV75	-0.437392	0.820596
A0A0D9QV84	0.247985	1.22343	A0A0D9QV84	0.236724	0.937778	A0A0D9QV84	-0.163294	0.74308	A0A0D9QV84	0.211073	1.44108	A0A0D9QV84	0.0177041	0.0910305	A0A0D9QV84	-0.0342228	0.15263
A0A0D9QV86	-0.566033	0.566276	A0A0D9QV86	-1.1647	1.6087	A0A0D9QV86	0.545772	0.610282	A0A0D9QV86	-1.10954	1.75136	A0A0D9QV86	-0.60547	1.24815	A0A0D9QV86	1.63652	1.9374
A0A0D9QV93	0.0367387	0.078316	A0A0D9QV93	0.0283539	0.0584496	A0A0D9QV93	-0.0983187	0.27726	A0A0D9QV93	-0.486542	1.64417	A0A0D9QV93	-0.139122	0.482355	A0A0D9QV93	0.227168	0.642949
A0A0D9QV96	-0.175894	0.217492	A0A0D9QV96	0.212355	0.507621	A0A0D9QV96	0.0149793	0.0170589	A0A0D9QV96	0.171955	0.480212	A0A0D9QV96	0.418282	1.34333	A0A0D9QV96	0.138011	0.287026
A0A0D9QV98	0.757912	1.05043	A0A0D9QV98	-0.339515	0.310374	A0A0D9QV98	0.0554303	0.0293659	A0A0D9QV98	-0.030802	0.0162417	A0A0D9QV98	0.108655	0.0548811	A0A0D9QV98	1.13422	2.16502
A0A0D9QV99	-0.121711	0.336187	A0A0D9QV99	0.127012	0.475355	A0A0D9QV99	0.10634	0.349356	A0A0D9QV99	-0.113802	0.485211	A0A0D9QV99	0.101726	0.371651	A0A0D9QV99	0.0355402	0.0723566
A0A0D9QVA2	-0.0901361	0.0763559	A0A0D9QVA2	-0.204112	0.187367	A0A0D9QVA2	0.0221121	0.0201	A0A0D9QVA2	0.114738	0.108119	A0A0D9QVA2	-0.177206	0.139618	A0A0D9QVA2	0.0178538	0.0194062
A0A0D9QVA6	1.53304	2.23864	A0A0D9QVA6	0.933929	1.19169	A0A0D9QVA6	-0.877077	0.991402	A0A0D9QVA6	-0.529746	0.551574	A0A0D9QVA6	-0.251891	0.28454	A0A0D9QVA6	0.160827	0.140595
A0A0D9QVA7	0.0273124	0.0615445	A0A0D9QVA7	-0.0127619	0.0260227	A0A0D9QVA7	-0.048719	0.0996543	A0A0D9QVA7	-0.0402104	0.0855468	A0A0D9QVA7	0.0469533	0.13217	A0A0D9QVA7	-0.0958638	0.127911
A0A0D9QVB3	-0.51385	0.115479	A0A0D9QVB3	0.874792	0.278991	A0A0D9QVB3	1.63196	0.587531	A0A0D9QVB3	1.98057	0.868085	A0A0D9QVB3	1.49208	0.711189	A0A0D9QVB3	-1.05127	0.547828
A0A0D9QVB4	0.579193	0.816879	A0A0D9QVB4	0.191017	0.242897	A0A0D9QVB4	-0.32841	0.528429	A0A0D9QVB4	0.714733	0.735781	A0A0D9QVB4	0.61356	0.604153	A0A0D9QVB4	-0.413273	0.527391
A0A0D9QVC3	-0.186692	0.467501	A0A0D9QVC3	-0.187871	0.349845	A0A0D9QVC3	0.368048	0.932646	A0A0D9QVC3	-0.211826	0.615553	A0A0D9QVC3	-0.0147746	0.0269662	A0A0D9QVC3	0.390982	1.02647
A0A0D9QVC7	-0.474566	0.199637	A0A0D9QVC7	0.317938	0.178437	A0A0D9QVC7	-1.11084	0.443598	A0A0D9QVC7	0.023715	0.0136579	A0A0D9QVC7	-0.0248281	0.0121748	A0A0D9QVC7	-0.665814	0.410398
A0A0D9QVC9	-0.421658	1.50795	A0A0D9QVC9	-0.0266343	0.0550688	A0A0D9QVC9	0.685434	2.90619	A0A0D9QVC9	-0.286962	1.30176	A0A0D9QVC9	0.11066	0.431021	A0A0D9QVC9	0.675688	3.12229
A0A0D9QVD0	-0.353099	1.73075	A0A0D9QVD0	-0.274194	1.60961	A0A0D9QVD0	0.205099	0.897348	A0A0D9QVD0	-0.0427327	0.106027	A0A0D9QVD0	-0.170819	0.517054	A0A0D9QVD0	-0.210319	0.646304
A0A0D9QVD3	0.499065	1.85446	A0A0D9QVD3	0.245044	0.654798	A0A0D9QVD3	-0.165213	0.235031	A0A0D9QVD3	-0.138723	0.246382	A0A0D9QVD3	-0.0428374	0.0634548	A0A0D9QVD3	0.454521	0.904401
A0A0D9QVD5	1.50482	1.76039	A0A0D9QVD5	0.873466	0.808193	A0A0D9QVD5	-0.150517	0.185977	A0A0D9QVD5	-0.362751	0.324856	A0A0D9QVD5	-0.342647	0.458374	A0A0D9QVD5	1.57197	2.25008
A0A0D9QVD7	0.236502	0.658682	A0A0D9QVD7	0.158351	0.510858	A0A0D9QVD7	-0.470423	1.35936	A0A0D9QVD7	-0.0251507	0.0569238	A0A0D9QVD7	0.224909	1.10349	A0A0D9QVD7	-0.0349716	0.0753308
A0A0D9QVE3	-0.228123	0.430365	A0A0D9QVE3	0.425795	0.363102	A0A0D9QVE3	-0.143974	0.211375	A0A0D9QVE3	0.105994	0.105462	A0A0D9QVE3	0.096712	0.212017	A0A0D9QVE3	0.188433	0.217669
A0A0D9QVE6	-0.353933	1.03426	A0A0D9QVE6	-0.501601	2.11899	A0A0D9QVE6	0.259765	0.755897	A0A0D9QVE6	-0.0176688	0.0432142	A0A0D9QVE6	-0.302756	0.734066	A0A0D9QVE6	0.239968	0.922498
A0A0D9QVF0	-0.0036442	0.00734467	A0A0D9QVF0	-0.13389	0.217496	A0A0D9QVF0	0.231365	0.702741	A0A0D9QVF0	-0.0216438	0.0440353	A0A0D9QVF0	0.273353	0.857491	A0A0D9QVF0	0.240688	0.839184
A0A0D9QVF5	0.0572312	0.122866	A0A0D9QVF5	-0.00524543	0.00838268	A0A0D9QVF5	0.446493	1.98018	A0A0D9QVF5	0.112419	0.145914	A0A0D9QVF5	0.206229	0.375441	A0A0D9QVF5	0.709601	1.59965
A0A0D9QVG5	0.489395	0.28589	A0A0D9QVG5	0.233802	0.0608001	A0A0D9QVG5	-1.02332	0.374043	A0A0D9QVG5	-0.521867	0.166581	A0A0D9QVG5	-0.0987953	0.0477851	A0A0D9QVG5	0.733394	0.217741
A0A0D9QVH0	-0.192113	0.216166	A0A0D9QVH0	0.0872746	0.0643676	A0A0D9QVH0	0.942544	1.60446	A0A0D9QVH0	-0.238221	0.242475	A0A0D9QVH0	-0.585062	0.426158	A0A0D9QVH0	0.317551	0.344164
A0A0D9QVH6	-0.310438	1.84794	A0A0D9QVH6	-0.689581	1.14629	A0A0D9QVH6	0.353171	1.84221	A0A0D9QVH6	-0.0465682	0.111143	A0A0D9QVH6	-0.0720121	0.197184	A0A0D9QVH6	0.0756911	0.228323
A0A0D9QVI6	0.196904	0.711189	A0A0D9QVI6	-0.198235	0.85951	A0A0D9QVI6	-0.0941384	0.353606	A0A0D9QVI6	0.176584	0.879218	A0A0D9QVI6	-0.162828	0.651271	A0A0D9QVI6	0.142955	0.560056
A0A0D9QVI7	-1.13801	0.386223	A0A0D9QVI7	0.375013	0.347497	A0A0D9QVI7	0.70289	0.205155	A0A0D9QVI7	0.0106608	0.00656962	A0A0D9QVI7	0.0163299	0.00932155	A0A0D9QVI7	-0.389785	0.18106
A0A0D9QVJ0	0.0315966	0.126038	A0A0D9QVJ0	0.24071	1.74216	A0A0D9QVJ0	0.0813102	0.413176	A0A0D9QVJ0	-0.0580412	0.30397	A0A0D9QVJ0	0.0533209	0.292937	A0A0D9QVJ0	0.00695141	0.0235126
A0A0D9QVJ1	-0.504835	1.01392	A0A0D9QVJ1	0.00820227	0.0107334	A0A0D9QVJ1	0.179753	0.206957	A0A0D9QVJ1	-0.00506178	0.00424484	A0A0D9QVJ1	-0.0840795	0.0825889	A0A0D9QVJ1	0.177353	0.186174
A0A0D9QVJ3	0.42152	0.373579	A0A0D9QVJ3	0.621571	0.640241	A0A0D9QVJ3	-0.0863413	0.0773064	A0A0D9QVJ3	-0.364781	0.241806	A0A0D9QVJ3	-0.183051	0.146788	A0A0D9QVJ3	-0.228092	0.135894
A0A0D9QVJ4	-0.602942	0.621247	A0A0D9QVJ4	-0.10914	0.111468	A0A0D9QVJ4	0.681217	0.746559	A0A0D9QVJ4	0.0628783	0.045551	A0A0D9QVJ4	-0.00834714	0.00561178	A0A0D9QVJ4	-0.380802	0.318824
A0A0D9QVJ9	0.0641285	0.19563	A0A0D9QVJ9	-0.136256	0.247103	A0A0D9QVJ9	0.0597627	0.186122	A0A0D9QVJ9	-0.199595	0.564189	A0A0D9QVJ9	-0.0659673	0.126904	A0A0D9QVJ9	0.281114	1.37149
A0A0D9QVK3	0.415087	0.430739	A0A0D9QVK3	0.388196	0.456473	A0A0D9QVK3	-1.05326	1.63777	A0A0D9QVK3	0.453513	0.320909	A0A0D9QVK3	1.17896	1.26245	A0A0D9QVK3	-0.179118	0.13652
A0A0D9QVK4	0.640137	1.2191	A0A0D9QVK4	0.583805	0.967175	A0A0D9QVK4	-0.380207	0.387916	A0A0D9QVK4	0.332495	0.136041	A0A0D9QVK4	0.706427	0.4169	A0A0D9QVK4	-1.09153	0.465313
A0A0D9QVK8	0.0970954	0.119774	A0A0D9QVK8	-0.407502	0.138432	A0A0D9QVK8	-0.584633	0.648351	A0A0D9QVK8	0.0394635	0.0224826	A0A0D9QVK8	0.0579754	0.041166	A0A0D9QVK8	-0.419773	0.293117
A0A0D9QVL0	0.427916	1.22608	A0A0D9QVL0	-0.0423958	0.0407173	A0A0D9QVL0	-0.44709	1.43564	A0A0D9QVL0	0.343817	0.670139	A0A0D9QVL0	0.20728	0.338676	A0A0D9QVL0	-0.151556	0.319788
A0A0D9QVL8	0.0577832	0.0704568	A0A0D9QVL8	0.317127	0.669736	A0A0D9QVL8	0.178912	0.259641	A0A0D9QVL8	-0.0921758	0.100902	A0A0D9QVL8	0.486628	0.646768	A0A0D9QVL8	0.368897	0.424031
A0A0D9QVM6	0.122537	0.0632719	A0A0D9QVM6	0.168164	0.158163	A0A0D9QVM6	1.00792	0.548419	A0A0D9QVM6	-0.0548791	0.0624372	A0A0D9QVM6	-1.67238	0.601949	A0A0D9QVM6	0.499109	0.63095
A0A0D9QVM7	0.230312	0.165285	A0A0D9QVM7	0.00906956	0.00485199	A0A0D9QVM7	0.859673	1.14558	A0A0D9QVM7	-0.0431655	0.0214433	A0A0D9QVM7	0.0022885	0.00121828	A0A0D9QVM7	0.304636	0.193795
A0A0D9QVM9	-0.0925202	0.403091	A0A0D9QVM9	-0.165241	0.815962	A0A0D9QVM9	-0.0301677	0.100796	A0A0D9QVM9	-0.326294	2.16957	A0A0D9QVM9	-0.163442	1.1517	A0A0D9QVM9	-0.160626	0.726178
A0A0D9QVN1	-0.12354	0.235945	A0A0D9QVN1	-0.236857	0.631113	A0A0D9QVN1	-0.195825	0.428368	A0A0D9QVN1	0.119712	0.272548	A0A0D9QVN1	0.149231	0.327066	A0A0D9QVN1	-0.0781212	0.124125
A0A0D9QVP1	0.411593	1.04919	A0A0D9QVP1	0.38878	0.720903	A0A0D9QVP1	0.0757415	0.120475	A0A0D9QVP1	0.254393	0.44985	A0A0D9QVP1	-0.194713	0.367494	A0A0D9QVP1	-0.152284	0.19233
A0A0D9QVP6	0.00339348	0.00188168	A0A0D9QVP6	0.774617	0.648049	A0A0D9QVP6	-0.0403578	0.0205273	A0A0D9QVP6	-0.167298	0.107579	A0A0D9QVP6	0.328854	0.243954	A0A0D9QVP6	-0.249461	0.133114
A0A0D9QVP7	-0.372999	0.940853	A0A0D9QVP7	-0.464762	1.10272	A0A0D9QVP7	0.473499	1.07419	A0A0D9QVP7	-0.0596525	0.103923	A0A0D9QVP7	-0.040743	0.0703395	A0A0D9QVP7	0.254466	0.617094
A0A0D9QVQ1	-0.551971	0.382396	A0A0D9QVQ1	-0.713774	0.732971	A0A0D9QVQ1	0.40912	0.273687	A0A0D9QVQ1	-0.283896	0.175277	A0A0D9QVQ1	1.26861	1.3998	A0A0D9QVQ1	0.413929	0.281506
A0A0D9QVQ5	0.320698	0.149639	A0A0D9QVQ5	0.184009	0.0881452	A0A0D9QVQ5	0.000417709	0.000290918	A0A0D9QVQ5	-1.29373	0.543981	A0A0D9QVQ5	-1.06239	0.8464	A0A0D9QVQ5	1.2804	0.412157
A0A0D9QVR4	0.0591398	0.0578873	A0A0D9QVR4	0.350909	0.444495	A0A0D9QVR4	0.436357	0.600898	A0A0D9QVR4	-0.595768	0.408635	A0A0D9QVR4	0.169462	0.178663	A0A0D9QVR4	-0.122161	0.0374426
A0A0D9QVR7	-0.523412	0.513134	A0A0D9QVR7	-0.867773	0.629212	A0A0D9QVR7	0.655216	0.622493	A0A0D9QVR7	-0.630722	0.364807	A0A0D9QVR7	-0.0362851	0.0201346	A0A0D9QVR7	0.893537	0.652802
A0A0D9QVS4	-0.914069	0	A0A0D9QVS4	NaN	0	A0A0D9QVS4	0.517688	0	A0A0D9QVS4	NaN	0	A0A0D9QVS4	1.35164	0	A0A0D9QVS4	NaN	0
A0A0D9QVS6	0.670175	0.34653	A0A0D9QVS6	-0.0367972	0.0137929	A0A0D9QVS6	-1.70163	1.46201	A0A0D9QVS6	1.01894	0.78162	A0A0D9QVS6	0.793769	0.525575	A0A0D9QVS6	-1.11821	0.956401
A0A0D9QVS7	0.400474	0.558123	A0A0D9QVS7	0.359901	0.440338	A0A0D9QVS7	-0.132101	0.159207	A0A0D9QVS7	0.331221	0.457969	A0A0D9QVS7	0.230159	0.293672	A0A0D9QVS7	-0.465745	0.93557
A0A0D9QVS9	-0.711124	0.40675	A0A0D9QVS9	0.291556	0.111887	A0A0D9QVS9	0.764503	0.57062	A0A0D9QVS9	-0.722543	0.494639	A0A0D9QVS9	-0.977171	0.691711	A0A0D9QVS9	0.0848529	0.0315516
A0A0D9QVT2	1.3766	0.376547	A0A0D9QVT2	2.80503	0.583598	A0A0D9QVT2	0.799128	1.07672	A0A0D9QVT2	-0.466064	0.307874	A0A0D9QVT2	0.486338	0.432119	A0A0D9QVT2	1.01229	0.875117
A0A0D9QVT3	-0.0708509	0.0764705	A0A0D9QVT3	-0.167618	0.180306	A0A0D9QVT3	-0.219262	0.329348	A0A0D9QVT3	0.383492	0.402992	A0A0D9QVT3	0.169794	0.152249	A0A0D9QVT3	-0.434606	0.676579
A0A0D9QVT7	0.128141	0.248738	A0A0D9QVT7	0.219609	0.443738	A0A0D9QVT7	0.120353	0.395874	A0A0D9QVT7	0.26592	1.41412	A0A0D9QVT7	0.235209	1.09064	A0A0D9QVT7	0.00462095	0.0127045
A0A0D9QVT8	0.170901	0.0670313	A0A0D9QVT8	0.233488	0.106103	A0A0D9QVT8	-0.0459785	0.0183954	A0A0D9QVT8	0.0219745	0.0090989	A0A0D9QVT8	0.206397	0.0757975	A0A0D9QVT8	-0.415184	0.208062
A0A0D9QVU0	0.897198	2.18594	A0A0D9QVU0	0.467046	0.892072	A0A0D9QVU0	-0.0610354	0.156906	A0A0D9QVU0	0.237191	1.17702	A0A0D9QVU0	0.230055	0.7169	A0A0D9QVU0	0.57566	2.89434
A0A0D9QVU1	0.720717	0.755828	A0A0D9QVU1	0.861392	0.962205	A0A0D9QVU1	-0.1092	0.232229	A0A0D9QVU1	-0.580925	0.824691	A0A0D9QVU1	-0.0616715	0.110427	A0A0D9QVU1	0.303683	0.328388
A0A0D9QVU4	-0.243264	0.301003	A0A0D9QVU4	0.264496	0.417394	A0A0D9QVU4	0.380262	0.602241	A0A0D9QVU4	0.190197	0.215388	A0A0D9QVU4	0.470218	1.00567	A0A0D9QVU4	0.385889	0.524688
A0A0D9QVU5	0.0345284	0.0838139	A0A0D9QVU5	0.350608	0.908145	A0A0D9QVU5	0.402914	1.17051	A0A0D9QVU5	0.456799	1.63679	A0A0D9QVU5	0.0899039	0.142796	A0A0D9QVU5	0.0584454	0.144413
A0A0D9QVU6	-0.935319	1.53406	A0A0D9QVU6	-0.0058227	0.00549196	A0A0D9QVU6	0.309951	0.369849	A0A0D9QVU6	-0.46945	0.471929	A0A0D9QVU6	-0.398275	0.226	A0A0D9QVU6	0.0978706	0.0857813
A0A0D9QVU9	-0.383616	1.99872	A0A0D9QVU9	-0.173992	0.74641	A0A0D9QVU9	0.105339	0.359715	A0A0D9QVU9	0.270385	1.5337	A0A0D9QVU9	-0.0818366	0.313334	A0A0D9QVU9	-0.120335	0.2603
A0A0D9QVV3	-0.588741	1.59577	A0A0D9QVV3	-0.202039	0.597892	A0A0D9QVV3	0.420463	0.799277	A0A0D9QVV3	0.893419	0.731673	A0A0D9QVV3	1.01817	0.869375	A0A0D9QVV3	-1.04824	0.947664
A0A0D9QVV8	-0.26073	0.334902	A0A0D9QVV8	-0.0211285	0.0297178	A0A0D9QVV8	-0.261066	0.298715	A0A0D9QVV8	-0.134976	0.151786	A0A0D9QVV8	-0.355919	0.646702	A0A0D9QVV8	-0.556956	0.743333
A0A0D9QVV9	-6.65675	0	A0A0D9QVV9	-4.46684	0	A0A0D9QVV9	2.56458	0	A0A0D9QVV9	-0.00510216	0	A0A0D9QVV9	0.3921	0	A0A0D9QVV9	2.40796	0
A0A0D9QVW2	-0.627945	0.349537	A0A0D9QVW2	-0.363679	0.212705	A0A0D9QVW2	0.76329	0.526042	A0A0D9QVW2	-0.0425529	0.0263355	A0A0D9QVW2	-0.712082	0.297511	A0A0D9QVW2	0.581373	0.703626
A0A0D9QVW3	-0.819243	0.865564	A0A0D9QVW3	-1.23831	1.28701	A0A0D9QVW3	0.598126	0.720573	A0A0D9QVW3	0.000580788	0.000325132	A0A0D9QVW3	-0.502296	0.280738	A0A0D9QVW3	0.746867	0.950304
A0A0D9QVW6	0.755959	1.06818	A0A0D9QVW6	0.227436	0.242138	A0A0D9QVW6	-1.37608	1.71896	A0A0D9QVW6	-0.314446	0.56722	A0A0D9QVW6	-0.247206	0.631175	A0A0D9QVW6	-0.0687523	0.089775
A0A0D9QVX2	0.265122	0.537818	A0A0D9QVX2	0.196315	0.327887	A0A0D9QVX2	-0.129888	0.343868	A0A0D9QVX2	-0.253323	0.585962	A0A0D9QVX2	0.0154504	0.0259283	A0A0D9QVX2	0.0122046	0.020409
A0A0D9QVX5	0.359156	0.410659	A0A0D9QVX5	0.477368	0.591751	A0A0D9QVX5	0.318821	0.585989	A0A0D9QVX5	-0.192644	0.225563	A0A0D9QVX5	0.632233	1.25016	A0A0D9QVX5	0.941417	1.74655
A0A0D9QVY1	-0.265255	0.635422	A0A0D9QVY1	-0.0473416	0.0830301	A0A0D9QVY1	0.19537	0.389424	A0A0D9QVY1	-0.00787739	0.0121667	A0A0D9QVY1	-0.0543776	0.0882306	A0A0D9QVY1	-0.143987	0.252424
A0A0D9QVY5	0.130385	0.302043	A0A0D9QVY5	0.033791	0.0723448	A0A0D9QVY5	0.0189631	0.0374586	A0A0D9QVY5	-0.0400151	0.116657	A0A0D9QVY5	-0.052356	0.161655	A0A0D9QVY5	0.0505337	0.1771
A0A0D9QVY7	-0.132377	0.622223	A0A0D9QVY7	0.407878	0.732368	A0A0D9QVY7	-0.435448	1.01348	A0A0D9QVY7	-0.0726999	0.138876	A0A0D9QVY7	0.147913	0.331033	A0A0D9QVY7	-0.38621	0.934823
A0A0D9QVZ3	0.229075	0.129954	A0A0D9QVZ3	-0.869849	0	A0A0D9QVZ3	-1.23218	1.19764	A0A0D9QVZ3	-0.460891	0.127973	A0A0D9QVZ3	-2.03412	0.78212	A0A0D9QVZ3	-1.39755	0.500401
A0A0D9QW04	-0.362156	0.194538	A0A0D9QW04	0.310696	0.171553	A0A0D9QW04	0.474413	0.305425	A0A0D9QW04	-0.43082	0.222193	A0A0D9QW04	-0.340271	0.188478	A0A0D9QW04	0.602683	0.307039
A0A0D9QW06	0.90645	0.615577	A0A0D9QW06	0.304814	0.122897	A0A0D9QW06	-0.250604	0.0939072	A0A0D9QW06	-0.188351	0.070723	A0A0D9QW06	0.121818	0.0478057	A0A0D9QW06	1.39339	1.04221
A0A0D9QW07	-0.761178	0.516045	A0A0D9QW07	-0.366162	0.180363	A0A0D9QW07	0.314654	0.202647	A0A0D9QW07	0.23579	0.0984054	A0A0D9QW07	0.561557	0.303554	A0A0D9QW07	-0.681422	0.331021
A0A0D9QW08	0.0811025	0.115924	A0A0D9QW08	-0.0588396	0.128286	A0A0D9QW08	0.0381556	0.0401858	A0A0D9QW08	-0.0996508	0.134675	A0A0D9QW08	-0.301677	0.530044	A0A0D9QW08	0.267099	0.63892
A0A0D9QW15	0.00110575	0.00117001	A0A0D9QW15	0.0749516	0.0532255	A0A0D9QW15	-0.838828	1.80726	A0A0D9QW15	-0.269378	0.343785	A0A0D9QW15	-0.539857	0.891546	A0A0D9QW15	-1.02097	1.85206
A0A0D9QW17	0.522036	2.40937	A0A0D9QW17	0.186332	0.398623	A0A0D9QW17	0.0405337	0.108004	A0A0D9QW17	-0.0642451	0.129558	A0A0D9QW17	-0.0872374	0.24204	A0A0D9QW17	0.424848	1.40431
A0A0D9QW25	-0.187161	0.697784	A0A0D9QW25	-0.135138	0.476795	A0A0D9QW25	0.372089	1.842	A0A0D9QW25	-0.00070413	0.00164287	A0A0D9QW25	-0.0391153	0.0994787	A0A0D9QW25	0.163983	0.46806
A0A0D9QW30	0.545439	0.184009	A0A0D9QW30	-0.0980504	0.0337994	A0A0D9QW30	-1.48506	0.786234	A0A0D9QW30	-0.625298	0.219702	A0A0D9QW30	-0.567779	0.205524	A0A0D9QW30	-0.772313	0.497591
A0A0D9QW36	-0.105997	0.111342	A0A0D9QW36	-0.32638	0.47075	A0A0D9QW36	0.157642	0.162933	A0A0D9QW36	0.157741	0.208356	A0A0D9QW36	-0.169995	0.227021	A0A0D9QW36	-0.380542	0.712001
A0A0D9QW47	-0.0250374	0.0352659	A0A0D9QW47	-0.190368	0.321746	A0A0D9QW47	0.341344	1.34965	A0A0D9QW47	-0.189813	0.57029	A0A0D9QW47	-0.357808	0.85278	A0A0D9QW47	0.302942	1.04089
A0A0D9QW51	0.0242594	0.06288	A0A0D9QW51	-0.0633823	0.152347	A0A0D9QW51	0.111063	0.161537	A0A0D9QW51	0.0787779	0.241304	A0A0D9QW51	-0.403642	1.53634	A0A0D9QW51	-0.137878	0.33023
A0A0D9QW55	0.258573	0.152033	A0A0D9QW55	0.579205	0.32984	A0A0D9QW55	0.104914	0.0943425	A0A0D9QW55	-0.827804	0.669778	A0A0D9QW55	-0.340215	0.406709	A0A0D9QW55	0.0489292	0.0274948
A0A0D9QW56	0.175062	0.183798	A0A0D9QW56	-0.505979	0.596343	A0A0D9QW56	-0.060496	0.0639367	A0A0D9QW56	0.102793	0.0675288	A0A0D9QW56	-0.0899897	0.0670186	A0A0D9QW56	-0.0283106	0.0203235
A0A0D9QW57	-0.395525	1.42254	A0A0D9QW57	0.255044	1.2024	A0A0D9QW57	0.48573	2.10583	A0A0D9QW57	0.0164101	0.0288059	A0A0D9QW57	0.419331	1.18227	A0A0D9QW57	0.276154	1.0742
A0A0D9QW62	0.207423	0.190356	A0A0D9QW62	-0.00038928	0.000338738	A0A0D9QW62	-0.716048	0.849025	A0A0D9QW62	0.0481859	0.0312714	A0A0D9QW62	0.114298	0.0833072	A0A0D9QW62	-0.373738	0.308891
A0A0D9QW63	-0.235273	0.500011	A0A0D9QW63	0.112691	0.212213	A0A0D9QW63	0.493041	1.43635	A0A0D9QW63	-0.0889494	0.148728	A0A0D9QW63	0.361673	0.819333	A0A0D9QW63	0.412502	1.09901
A0A0D9QW65	0.122986	0.521601	A0A0D9QW65	-0.0210142	0.0381799	A0A0D9QW65	-0.181727	0.844123	A0A0D9QW65	0.377614	1.12442	A0A0D9QW65	-0.186447	0.466033	A0A0D9QW65	-0.593668	2.40167
A0A0D9QW67	0.29002	0.492574	A0A0D9QW67	0.0588098	0.0841946	A0A0D9QW67	0.345502	0.749944	A0A0D9QW67	0.324626	0.560067	A0A0D9QW67	0.338343	0.592303	A0A0D9QW67	0.343104	0.777157
A0A0D9QW68	0.0567621	0.0819349	A0A0D9QW68	0.0259692	0.0419958	A0A0D9QW68	0.00429591	0.00509205	A0A0D9QW68	-0.211723	0.419632	A0A0D9QW68	-0.382399	1.00561	A0A0D9QW68	-0.0898978	0.139786
A0A0D9QW69	-0.358742	1.35164	A0A0D9QW69	0.00356944	0.00852291	A0A0D9QW69	0.257004	1.01355	A0A0D9QW69	-0.510827	2.02194	A0A0D9QW69	-0.514731	2.19359	A0A0D9QW69	0.0159451	0.0411956
A0A0D9QW72	1.30386	0.64607	A0A0D9QW72	0.477528	0.217058	A0A0D9QW72	-0.613541	0.649063	A0A0D9QW72	0.507252	0.812214	A0A0D9QW72	-0.0105346	0.00832408	A0A0D9QW72	-1.97009	0.696459
A0A0D9QW77	-0.0663875	0.0616117	A0A0D9QW77	-0.623954	0.728803	A0A0D9QW77	0.357811	0.518227	A0A0D9QW77	0.0653492	0.0515088	A0A0D9QW77	-0.221323	0.214793	A0A0D9QW77	-0.310432	0.321015
A0A0D9QW81	1.13729	0.122565	A0A0D9QW81	-2.48785	0.267641	A0A0D9QW81	-3.45466	0.858429	A0A0D9QW81	NaN	0	A0A0D9QW81	6.44246	0	A0A0D9QW81	NaN	0
A0A0D9QW83	-0.864608	0.683924	A0A0D9QW83	0.0456428	0.0259293	A0A0D9QW83	0.570167	0.469517	A0A0D9QW83	0.114045	0.0563993	A0A0D9QW83	0.0935808	0.0409923	A0A0D9QW83	0.373933	0.23507
A0A0D9QWA0	1.30769	1.39865	A0A0D9QWA0	0.764929	0.438608	A0A0D9QWA0	-1.10086	0.991293	A0A0D9QWA0	-0.542001	0.314185	A0A0D9QWA0	0.319867	0.208919	A0A0D9QWA0	0.267932	0.125011
A0A0D9QWB5	-0.790656	0.479382	A0A0D9QWB5	0.236218	0.252646	A0A0D9QWB5	-0.987566	0.545226	A0A0D9QWB5	-1.32588	0.797906	A0A0D9QWB5	1.26493	2.39357	A0A0D9QWB5	0.99965	0.528188
A0A0D9QWC8	-0.881976	1.05477	A0A0D9QWC8	-1.03951	0.952297	A0A0D9QWC8	0.301924	0.286303	A0A0D9QWC8	-0.766551	1.14867	A0A0D9QWC8	-0.316049	0.219476	A0A0D9QWC8	0.479237	0.423679
A0A0D9QWD2	-0.332272	0.854203	A0A0D9QWD2	0.292877	1.25936	A0A0D9QWD2	0.1364	0.182824	A0A0D9QWD2	-0.193559	0.427181	A0A0D9QWD2	-0.28598	0.876698	A0A0D9QWD2	-0.09936	0.154146
A0A0D9QWE5	0.541639	1.16795	A0A0D9QWE5	-0.284185	0.340687	A0A0D9QWE5	0.0819551	0.158134	A0A0D9QWE5	0.984124	1.54617	A0A0D9QWE5	0.533709	0.823628	A0A0D9QWE5	-0.308273	0.407405
A0A0D9QWF2	0.595063	0.771857	A0A0D9QWF2	0.458251	0.679433	A0A0D9QWF2	-0.646343	0.534046	A0A0D9QWF2	1.45098	1.10343	A0A0D9QWF2	0.949926	0.468137	A0A0D9QWF2	0.505326	0.357546
A0A0D9QWF4	NaN	0	A0A0D9QWF4	NaN	0	A0A0D9QWF4	NaN	0	A0A0D9QWF4	NaN	0	A0A0D9QWF4	NaN	0	A0A0D9QWF4	NaN	0
A0A0D9QWF5	-0.347106	0.70694	A0A0D9QWF5	-1.3436	2.145	A0A0D9QWF5	0.154596	0.144766	A0A0D9QWF5	-0.0142725	0.00936222	A0A0D9QWF5	0.216568	0.13131	A0A0D9QWF5	1.00552	2.13334
A0A0D9QWF6	0.629782	1.56391	A0A0D9QWF6	0.213807	0.33905	A0A0D9QWF6	-0.357743	0.779781	A0A0D9QWF6	0.290859	0.269089	A0A0D9QWF6	-0.0126778	0.00799587	A0A0D9QWF6	-0.408172	0.571838
A0A0D9QWF7	-0.154648	0.527817	A0A0D9QWF7	0.263004	2.08561	A0A0D9QWF7	0.364077	1.51035	A0A0D9QWF7	0.00784818	0.0177985	A0A0D9QWF7	0.0797983	0.190629	A0A0D9QWF7	0.204894	1.00444
A0A0D9QWF8	-0.341668	0.46807	A0A0D9QWF8	-0.418011	0.538204	A0A0D9QWF8	6.67771e-05	7.32347e-05	A0A0D9QWF8	-0.837828	1.29733	A0A0D9QWF8	-1.27404	2.0131	A0A0D9QWF8	-0.615408	0.727661
A0A0D9QWG7	-0.149797	0.251239	A0A0D9QWG7	-0.656026	0.962931	A0A0D9QWG7	-0.732106	1.6368	A0A0D9QWG7	0.214602	0.321082	A0A0D9QWG7	-0.326393	0.345813	A0A0D9QWG7	-0.245355	0.338775
A0A0D9QWH0	0.780743	0.810478	A0A0D9QWH0	0.166004	0.114182	A0A0D9QWH0	0.200399	0.305175	A0A0D9QWH0	-0.318924	0.394283	A0A0D9QWH0	-1.11475	1.54104	A0A0D9QWH0	-0.120816	0.12123
A0A0D9QWH4	-0.00473221	0.0111019	A0A0D9QWH4	0.186298	0.48607	A0A0D9QWH4	-0.0984542	0.341881	A0A0D9QWH4	-0.0781282	0.185504	A0A0D9QWH4	-0.159465	0.437451	A0A0D9QWH4	-0.341506	1.11542
A0A0D9QWI0	-0.0495283	0.066249	A0A0D9QWI0	-0.372245	0.97276	A0A0D9QWI0	-0.110204	0.204068	A0A0D9QWI0	0.20013	0.297473	A0A0D9QWI0	-0.0360092	0.0401404	A0A0D9QWI0	0.445537	1.22886
A0A0D9QWI4	1.62725	1.77478	A0A0D9QWI4	0.0525933	0.0256214	A0A0D9QWI4	-0.176836	0.412383	A0A0D9QWI4	1.10515	1.97535	A0A0D9QWI4	-0.689559	0.460754	A0A0D9QWI4	-0.936461	0.875798
A0A0D9QWJ3	0.0960934	0.0984923	A0A0D9QWJ3	0.134138	0.199952	A0A0D9QWJ3	0.0410691	0.040366	A0A0D9QWJ3	0.16393	0.178356	A0A0D9QWJ3	-0.0771398	0.0857035	A0A0D9QWJ3	0.295293	0.263127
A0A0D9QWJ6	-1.84158	1.31447	A0A0D9QWJ6	-0.326172	0.244047	A0A0D9QWJ6	1.56104	1.06911	A0A0D9QWJ6	0.00228667	0.000862408	A0A0D9QWJ6	0.0515441	0.0197591	A0A0D9QWJ6	0.547104	0.374255
A0A0D9QWK1	0.236519	0.199288	A0A0D9QWK1	-0.321905	0.248423	A0A0D9QWK1	0.0220091	0.0135201	A0A0D9QWK1	0.0596328	0.0340167	A0A0D9QWK1	-0.492601	0.407625	A0A0D9QWK1	0.452846	0.310759
A0A0D9QWK7	-0.0289693	0.0146556	A0A0D9QWK7	-0.3404	0.161016	A0A0D9QWK7	1.01887	0.757386	A0A0D9QWK7	-0.856988	0.355748	A0A0D9QWK7	-1.275	0.657048	A0A0D9QWK7	1.14535	0.68202
A0A0D9QWL5	0.770637	0.807749	A0A0D9QWL5	-0.462151	0.268214	A0A0D9QWL5	-0.0522361	0.0682179	A0A0D9QWL5	0.813872	0.579736	A0A0D9QWL5	1.19359	0.976106	A0A0D9QWL5	0.474011	0.600442
A0A0D9QWM0	-0.590439	1.17618	A0A0D9QWM0	-0.117822	0.247971	A0A0D9QWM0	0.662938	1.25483	A0A0D9QWM0	0.0419901	0.0310953	A0A0D9QWM0	0.333241	0.334923	A0A0D9QWM0	0.493525	0.644294
A0A0D9QWM1	0.75278	0.421821	A0A0D9QWM1	-0.945323	0.376383	A0A0D9QWM1	-0.0956476	0.4465	A0A0D9QWM1	-0.187392	0.0566717	A0A0D9QWM1	0.213109	0.0615166	A0A0D9QWM1	0.634184	0.225185
A0A0D9QWM4	-0.296654	0.616384	A0A0D9QWM4	-0.329583	1.02023	A0A0D9QWM4	-0.113753	0.210599	A0A0D9QWM4	-0.391312	1.19945	A0A0D9QWM4	-0.0498796	0.104879	A0A0D9QWM4	-0.301124	0.741934
A0A0D9QWM7	0.43812	1.5865	A0A0D9QWM7	-0.088522	0.1841	A0A0D9QWM7	-0.741825	1.84662	A0A0D9QWM7	-0.412656	1.02695	A0A0D9QWM7	-0.0810095	0.193082	A0A0D9QWM7	0.402643	1.02348
A0A0D9QWM9	0.203048	0.261594	A0A0D9QWM9	-0.463952	0.691689	A0A0D9QWM9	-0.255087	0.173629	A0A0D9QWM9	-0.423454	0.181834	A0A0D9QWM9	-0.29826	0.137219	A0A0D9QWM9	0.811419	0.451203
A0A0D9QWN3	0.198177	0.7063	A0A0D9QWN3	0.162789	0.526006	A0A0D9QWN3	0.027626	0.0716311	A0A0D9QWN3	-0.244401	0.902322	A0A0D9QWN3	-0.238438	0.660312	A0A0D9QWN3	0.151518	0.488075
A0A0D9QWN4	2.16579	0.451025	A0A0D9QWN4	-0.141814	0.0200543	A0A0D9QWN4	-1.04461	0.287515	A0A0D9QWN4	0.61006	0.209423	A0A0D9QWN4	-1.16666	0.271315	A0A0D9QWN4	-0.639879	0.254498
A0A0D9QWN9	NaN	0	A0A0D9QWN9	NaN	0	A0A0D9QWN9	NaN	0	A0A0D9QWN9	NaN	0	A0A0D9QWN9	1.18302	0	A0A0D9QWN9	NaN	0
A0A0D9QWP0	0.332453	0.376844	A0A0D9QWP0	0.06815	0.0615296	A0A0D9QWP0	-0.319475	0.389582	A0A0D9QWP0	0.0275613	0.0194551	A0A0D9QWP0	0.273287	0.223923	A0A0D9QWP0	0.306428	0.421517
A0A0D9QWP1	1.84381	1.1279	A0A0D9QWP1	1.50299	0.801121	A0A0D9QWP1	-0.986742	0.927639	A0A0D9QWP1	0.215486	0.184188	A0A0D9QWP1	0.216304	0.20902	A0A0D9QWP1	1.30679	1.71372
A0A0D9QWP5	0.163579	0.278632	A0A0D9QWP5	0.933658	1.69072	A0A0D9QWP5	-0.665993	1.15509	A0A0D9QWP5	0.172897	0.176488	A0A0D9QWP5	0.421793	0.570791	A0A0D9QWP5	0.0103066	0.00836951
A0A0D9QWP9	0.109383	0.13498	A0A0D9QWP9	-0.505546	0.468466	A0A0D9QWP9	-0.0915545	0.112119	A0A0D9QWP9	-0.749549	0.772589	A0A0D9QWP9	0.0536282	0.0704841	A0A0D9QWP9	0.349872	0.304279
A0A0D9QWQ0	-0.0442457	0.190247	A0A0D9QWQ0	0.272657	0.992116	A0A0D9QWQ0	0.258905	1.61092	A0A0D9QWQ0	0.065671	0.286945	A0A0D9QWQ0	0.516119	2.96463	A0A0D9QWQ0	0.420646	3.70717
A0A0D9QWQ2	-0.90833	0.663017	A0A0D9QWQ2	-0.601952	1.24725	A0A0D9QWQ2	0.987613	0.678287	A0A0D9QWQ2	-0.336437	0.216295	A0A0D9QWQ2	-1.02179	0.786444	A0A0D9QWQ2	-0.457701	0.424664
A0A0D9QWQ9	0.180522	0.184224	A0A0D9QWQ9	0.391498	0.406114	A0A0D9QWQ9	0.240789	0.356016	A0A0D9QWQ9	0.121151	0.156039	A0A0D9QWQ9	0.390784	0.600101	A0A0D9QWQ9	0.143628	0.255946
A0A0D9QWR2	0.430162	2.26913	A0A0D9QWR2	0.468269	1.75128	A0A0D9QWR2	-0.192186	0.873451	A0A0D9QWR2	0.554644	2.03281	A0A0D9QWR2	0.62343	3.06347	A0A0D9QWR2	-0.127264	0.297459
A0A0D9QWR3	0.252945	0.76528	A0A0D9QWR3	-0.281453	0.659069	A0A0D9QWR3	0.00396542	0.00670299	A0A0D9QWR3	0.468001	1.36893	A0A0D9QWR3	-0.0373884	0.0949615	A0A0D9QWR3	0.124612	0.234379
A0A0D9QWR4	-0.073297	0.243917	A0A0D9QWR4	0.0753845	0.248224	A0A0D9QWR4	0.0490547	0.15193	A0A0D9QWR4	-0.0734797	0.336865	A0A0D9QWR4	-0.304443	1.72192	A0A0D9QWR4	-0.128099	0.689479
A0A0D9QWR9	0.723216	1.16942	A0A0D9QWR9	0.386408	0.259975	A0A0D9QWR9	-1.30694	1.62863	A0A0D9QWR9	1.33155	0.678798	A0A0D9QWR9	2.17982	1.48112	A0A0D9QWR9	0.811713	0.957028
A0A0D9QWS4	-0.212076	0.911583	A0A0D9QWS4	-0.029486	0.0676602	A0A0D9QWS4	0.22835	1.30546	A0A0D9QWS4	-0.141367	0.504478	A0A0D9QWS4	0.386296	2.14054	A0A0D9QWS4	0.198469	0.723953
A0A0D9QWS9	-0.0509228	0.0723089	A0A0D9QWS9	0.296997	0.563129	A0A0D9QWS9	0.111666	0.0978242	A0A0D9QWS9	-0.0291005	0.0198129	A0A0D9QWS9	-0.0937764	0.0789185	A0A0D9QWS9	0.0633052	0.0325827
A0A0D9QWT3	-0.189202	0.321885	A0A0D9QWT3	-0.0477385	0.0739902	A0A0D9QWT3	0.260743	0.664712	A0A0D9QWT3	-0.00560987	0.0110752	A0A0D9QWT3	0.0618854	0.11828	A0A0D9QWT3	0.161117	0.447999
A0A0D9QWT5	-0.0448663	0.0488384	A0A0D9QWT5	0.293497	0.333525	A0A0D9QWT5	0.0985162	0.0773935	A0A0D9QWT5	-0.250942	0.467749	A0A0D9QWT5	-0.229366	0.591395	A0A0D9QWT5	0.0642018	0.0743011
A0A0D9QWT8	0.827015	3.14642	A0A0D9QWT8	0.683274	2.48983	A0A0D9QWT8	-1.18902	0.917816	A0A0D9QWT8	0.974979	2.03156	A0A0D9QWT8	0.220104	0.345236	A0A0D9QWT8	-1.09292	1.57297
A0A0D9QWT9	-0.612535	1.43512	A0A0D9QWT9	-0.123367	0.201416	A0A0D9QWT9	0.250192	0.389271	A0A0D9QWT9	-0.0583914	0.119951	A0A0D9QWT9	0.249901	0.734306	A0A0D9QWT9	-0.523906	1.42274
A0A0D9QWU2	0.12138	0.0893435	A0A0D9QWU2	0.924148	0.564425	A0A0D9QWU2	0.932124	0.530753	A0A0D9QWU2	1.14738	1.21473	A0A0D9QWU2	0.0838815	0.0579317	A0A0D9QWU2	-0.459902	0.330219
A0A0D9QWU6	0.165818	0.147964	A0A0D9QWU6	0.109283	0.109905	A0A0D9QWU6	-0.133078	0.132584	A0A0D9QWU6	0.166305	0.168281	A0A0D9QWU6	0.356247	0.368444	A0A0D9QWU6	0.473134	0.812215
A0A0D9QWV0	-0.134986	0.203187	A0A0D9QWV0	0.298957	0.68567	A0A0D9QWV0	0.294398	0.509583	A0A0D9QWV0	-0.0947356	0.169264	A0A0D9QWV0	0.394114	1.22739	A0A0D9QWV0	-0.0378848	0.0399852
A0A0D9QWV1	0.0253843	0.0184638	A0A0D9QWV1	0.517556	0.761406	A0A0D9QWV1	-0.18129	0.109091	A0A0D9QWV1	0.692971	0.747899	A0A0D9QWV1	0.548209	0.496111	A0A0D9QWV1	0.188508	0.16855
A0A0D9QWW3	0.901319	0.709682	A0A0D9QWW3	1.19983	1.27802	A0A0D9QWW3	-0.0485845	0.0294235	A0A0D9QWW3	0.0764674	0.0391828	A0A0D9QWW3	0.851174	0.642045	A0A0D9QWW3	0.827851	0.902779
A0A0D9QWX1	-0.676837	0.0994918	A0A0D9QWX1	0.843107	0.178239	A0A0D9QWX1	2.77905	0.75598	A0A0D9QWX1	0.997091	0.202339	A0A0D9QWX1	0.998865	0.126419	A0A0D9QWX1	0.465564	0.157421
A0A0D9QWX3	-0.158584	0.077245	A0A0D9QWX3	-0.172418	0.0630373	A0A0D9QWX3	0.599807	0.648073	A0A0D9QWX3	1.08546	0.380272	A0A0D9QWX3	1.47002	0.758595	A0A0D9QWX3	0.249719	0.0874385
A0A0D9QWX7	-0.38226	2.72581	A0A0D9QWX7	-0.526209	2.79578	A0A0D9QWX7	0.0898037	0.452944	A0A0D9QWX7	-0.358263	2.1927	A0A0D9QWX7	-0.330477	2.34053	A0A0D9QWX7	-0.339907	1.73576
A0A0D9QWX9	-1.28465	0.428873	A0A0D9QWX9	0.456953	0.184366	A0A0D9QWX9	-1.01172	0.304579	A0A0D9QWX9	-0.305436	0.103191	A0A0D9QWX9	0.545522	0.166038	A0A0D9QWX9	-1.40427	0.319397
A0A0D9QWY1	0.0976589	0.220886	A0A0D9QWY1	0.0173696	0.0339241	A0A0D9QWY1	-0.107691	0.242385	A0A0D9QWY1	0.151968	0.158079	A0A0D9QWY1	0.226399	0.237846	A0A0D9QWY1	0.450708	1.02661
A0A0D9QWY2	0.0603804	0.0538907	A0A0D9QWY2	0.866075	2.27218	A0A0D9QWY2	0.172011	0.191304	A0A0D9QWY2	-0.17882	0.153682	A0A0D9QWY2	0.379709	0.410008	A0A0D9QWY2	0.29859	0.483152
A0A0D9QWZ1	-0.0566132	0.0848492	A0A0D9QWZ1	-0.16933	0.36566	A0A0D9QWZ1	-0.283508	0.484645	A0A0D9QWZ1	0.0642322	0.0803875	A0A0D9QWZ1	0.245317	0.464963	A0A0D9QWZ1	-0.230806	0.422665
A0A0D9QWZ4	-0.535236	0.26067	A0A0D9QWZ4	0.227413	0.0993141	A0A0D9QWZ4	0.259639	0.0876628	A0A0D9QWZ4	-0.665517	0.3017	A0A0D9QWZ4	-1.14743	0.742071	A0A0D9QWZ4	0.758807	0.404286
A0A0D9QWZ8	0.293247	0.0887022	A0A0D9QWZ8	1.18206	0.415539	A0A0D9QWZ8	0.294914	0.139387	A0A0D9QWZ8	-0.512808	0.469354	A0A0D9QWZ8	-1.67394	1.08217	A0A0D9QWZ8	0.253765	0.13107
A0A0D9QX02	-0.122168	0.199036	A0A0D9QX02	-0.0125672	0.0191262	A0A0D9QX02	0.223166	0.328235	A0A0D9QX02	-0.0647063	0.116821	A0A0D9QX02	-0.0808362	0.149334	A0A0D9QX02	-0.338114	0.388174
A0A0D9QX21	-0.184791	0.496665	A0A0D9QX21	0.19623	0.64275	A0A0D9QX21	0.0300355	0.0675492	A0A0D9QX21	0.0497903	0.131494	A0A0D9QX21	-0.0502778	0.124947	A0A0D9QX21	-0.277116	0.595531
A0A0D9QX26	-0.439619	1.60488	A0A0D9QX26	-0.354257	1.26763	A0A0D9QX26	0.476302	2.45926	A0A0D9QX26	-0.377464	1.03157	A0A0D9QX26	-0.377362	0.809461	A0A0D9QX26	0.399522	0.999425
A0A0D9QX29	NaN	0	A0A0D9QX29	NaN	0	A0A0D9QX29	3.4418	1.04911	A0A0D9QX29	NaN	0	A0A0D9QX29	NaN	0	A0A0D9QX29	0.297145	0.0480563
A0A0D9QX32	0.151445	0.411455	A0A0D9QX32	0.365593	1.30521	A0A0D9QX32	-0.125002	0.345116	A0A0D9QX32	-0.0919025	0.205997	A0A0D9QX32	0.436683	1.18422	A0A0D9QX32	0.281079	0.749939
A0A0D9QX35	-0.27803	1.68547	A0A0D9QX35	0.0210686	0.044347	A0A0D9QX35	0.235175	1.04293	A0A0D9QX35	0.025722	0.0681997	A0A0D9QX35	-0.144835	0.298268	A0A0D9QX35	0.263623	0.527296
A0A0D9QX45	0.263464	0.673645	A0A0D9QX45	-0.433699	1.13433	A0A0D9QX45	-0.293217	0.646871	A0A0D9QX45	0.312932	0.469233	A0A0D9QX45	-0.0956383	0.114007	A0A0D9QX45	-0.430778	1.16835
A0A0D9QX54	0.2555	0.834183	A0A0D9QX54	-0.0101033	0.0198436	A0A0D9QX54	-0.274523	0.93815	A0A0D9QX54	0.320651	0.867337	A0A0D9QX54	0.332915	1.03333	A0A0D9QX54	-0.0370832	0.0635166
A0A0D9QX55	-0.565175	1.44417	A0A0D9QX55	-0.0482291	0.118403	A0A0D9QX55	0.499442	1.27631	A0A0D9QX55	0.0129564	0.0172198	A0A0D9QX55	0.00198114	0.00237376	A0A0D9QX55	0.298861	0.750356
A0A0D9QX56	0.328549	0.567952	A0A0D9QX56	0.441323	1.3433	A0A0D9QX56	0.0908564	0.124533	A0A0D9QX56	-0.0155111	0.0190638	A0A0D9QX56	0.0107017	0.0135615	A0A0D9QX56	0.411471	0.876747
A0A0D9QX61	0.059649	0.0497926	A0A0D9QX61	0.400636	0.953078	A0A0D9QX61	-0.00703008	0.00599977	A0A0D9QX61	-0.311058	0.509865	A0A0D9QX61	0.279652	0.430179	A0A0D9QX61	0.266445	0.484062
A0A0D9QX69	-0.126753	0.122403	A0A0D9QX69	-0.0731741	0.0804263	A0A0D9QX69	-0.592531	0.816591	A0A0D9QX69	0.251295	0.255023	A0A0D9QX69	0.35167	0.36904	A0A0D9QX69	0.250447	0.246021
A0A0D9QX70	0.0493947	0.0680156	A0A0D9QX70	-0.180565	0.264124	A0A0D9QX70	0.235248	0.454205	A0A0D9QX70	0.161764	0.357641	A0A0D9QX70	0.00929982	0.0135282	A0A0D9QX70	0.0245729	0.0434053
A0A0D9QX71	-1.73407	1.022	A0A0D9QX71	-1.30022	0.679944	A0A0D9QX71	1.89913	1.30691	A0A0D9QX71	-0.221866	0.0619012	A0A0D9QX71	0.481935	0.122663	A0A0D9QX71	0.558282	0.265934
A0A0D9QX72	NaN	0	A0A0D9QX72	NaN	0	A0A0D9QX72	NaN	0	A0A0D9QX72	-3.50448	0	A0A0D9QX72	-1.08122	0	A0A0D9QX72	NaN	0
A0A0D9QX74	-0.220191	0.244256	A0A0D9QX74	-0.472791	0.860248	A0A0D9QX74	-0.460053	0.702887	A0A0D9QX74	-0.690075	2.47715	A0A0D9QX74	-1.37045	2.334	A0A0D9QX74	-0.536025	1.62696
A0A0D9QX75	-0.0183112	0.0168297	A0A0D9QX75	0.556266	0.712085	A0A0D9QX75	0.452442	0.695683	A0A0D9QX75	-0.213255	0.248613	A0A0D9QX75	-0.0725078	0.0737011	A0A0D9QX75	0.535202	0.658816
A0A0D9QX76	0.144593	0	A0A0D9QX76	NaN	0	A0A0D9QX76	-0.243492	0.212801	A0A0D9QX76	0.395183	0	A0A0D9QX76	0.502073	0	A0A0D9QX76	-0.586122	0
A0A0D9QX80	-0.425096	0.455435	A0A0D9QX80	-0.177061	0.207646	A0A0D9QX80	0.189869	0.21822	A0A0D9QX80	0.479589	0.613369	A0A0D9QX80	-0.188597	0.166473	A0A0D9QX80	-0.821191	1.49768
A0A0D9QX83	0.350835	1.00841	A0A0D9QX83	0.0788135	0.116918	A0A0D9QX83	-0.208544	0.642108	A0A0D9QX83	-0.0247434	0.018458	A0A0D9QX83	-0.235771	0.24462	A0A0D9QX83	-0.00545778	0.00510257
A0A0D9QX84	-1.14321	0.684373	A0A0D9QX84	-0.847226	0.639484	A0A0D9QX84	1.85497	1.13408	A0A0D9QX84	0.664202	0.470831	A0A0D9QX84	0.178716	0.0979519	A0A0D9QX84	0.189744	0.157514
A0A0D9QX89	0.0214039	0.0558174	A0A0D9QX89	0.085941	0.263503	A0A0D9QX89	0.129834	0.475211	A0A0D9QX89	0.0408851	0.192754	A0A0D9QX89	0.219141	1.63278	A0A0D9QX89	-0.0269922	0.0880267
A0A0D9QX98	0.38301	0.258668	A0A0D9QX98	-0.405331	0.353224	A0A0D9QX98	-0.235124	0.171266	A0A0D9QX98	0.223932	0.147751	A0A0D9QX98	-0.366705	0.255349	A0A0D9QX98	-0.0450931	0.0207992
A0A0D9QXA0	0.344069	0.342396	A0A0D9QXA0	0.0541157	0.0411932	A0A0D9QXA0	-0.38725	0.360808	A0A0D9QXA0	0.173696	0.198775	A0A0D9QXA0	0.533834	1.08474	A0A0D9QXA0	-0.0801076	0.0611943
A0A0D9QXA1	0.676887	0.721272	A0A0D9QXA1	-0.0663412	0.0509935	A0A0D9QXA1	0.00530557	0.00825658	A0A0D9QXA1	0.017056	0.0274939	A0A0D9QXA1	-0.614009	0.998513	A0A0D9QXA1	0.239272	0.524918
A0A0D9QXA8	1.1612	0	A0A0D9QXA8	0.340281	0.130681	A0A0D9QXA8	-0.196903	0	A0A0D9QXA8	-1.06044	0.283359	A0A0D9QXA8	1.73341	1.05388	A0A0D9QXA8	2.48565	1.11198
A0A0D9QXA9	0.453384	0.395532	A0A0D9QXA9	0.28328	0.226	A0A0D9QXA9	-0.146281	0.0794478	A0A0D9QXA9	-0.465367	0.289688	A0A0D9QXA9	-0.00357907	0.00266858	A0A0D9QXA9	-0.803741	0.27738
A0A0D9QXB3	-0.826221	1.23604	A0A0D9QXB3	-0.0315605	0.066697	A0A0D9QXB3	0.549845	0.748354	A0A0D9QXB3	-0.0957786	0.0922935	A0A0D9QXB3	0.330443	0.510846	A0A0D9QXB3	-0.118518	0.183802
A0A0D9QXB6	0.440698	0.284594	A0A0D9QXB6	0.238671	0.197668	A0A0D9QXB6	-0.0519799	0.0327161	A0A0D9QXB6	0.251769	0.138255	A0A0D9QXB6	-0.884952	0.484738	A0A0D9QXB6	-0.532148	0.270196
A0A0D9QXB7	-0.576079	1.30477	A0A0D9QXB7	-0.660499	0.966187	A0A0D9QXB7	0.220341	0.362416	A0A0D9QXB7	0.00196574	0.00242852	A0A0D9QXB7	0.286352	0.57704	A0A0D9QXB7	-0.271361	0.358949
A0A0D9QXC7	0.313049	1.54411	A0A0D9QXC7	0.642923	3.72947	A0A0D9QXC7	0.119699	0.512826	A0A0D9QXC7	-0.0561301	0.136883	A0A0D9QXC7	0.465064	1.86644	A0A0D9QXC7	0.423126	2.29188
A0A0D9QXD0	-0.167009	0.199835	A0A0D9QXD0	-0.185037	0.19961	A0A0D9QXD0	0.272545	0.326289	A0A0D9QXD0	-0.605248	1.07258	A0A0D9QXD0	-0.152652	0.235619	A0A0D9QXD0	0.45468	0.753578
A0A0D9QXD1	-0.374836	0.850947	A0A0D9QXD1	-0.0487453	0.110175	A0A0D9QXD1	0.404127	0.663701	A0A0D9QXD1	-0.153339	0.144978	A0A0D9QXD1	0.899547	1.22762	A0A0D9QXD1	0.373809	0.579995
A0A0D9QXD3	0.244638	0.343905	A0A0D9QXD3	-0.317693	0.5294	A0A0D9QXD3	-0.396757	0.823479	A0A0D9QXD3	0.10252	0.137842	A0A0D9QXD3	-0.0101659	0.0113044	A0A0D9QXD3	-0.0839159	0.147329
A0A0D9QXD5	-0.0838814	0.239856	A0A0D9QXD5	-0.0148212	0.0302896	A0A0D9QXD5	-0.351222	0.786029	A0A0D9QXD5	-0.183989	0.94784	A0A0D9QXD5	-0.117582	0.783231	A0A0D9QXD5	-0.195368	0.619403
A0A0D9QXD6	-2.88808	0.861727	A0A0D9QXD6	0.657979	0.16313	A0A0D9QXD6	3.73071	1.26579	A0A0D9QXD6	-1.04939	0.60076	A0A0D9QXD6	-2.14165	0.67682	A0A0D9QXD6	0.0436756	0.00920123
A0A0D9QXE3	0.803674	0.202082	A0A0D9QXE3	-1.04922	0.260316	A0A0D9QXE3	0.5487	0.172969	A0A0D9QXE3	-0.598022	0.147488	A0A0D9QXE3	-0.431893	0.200489	A0A0D9QXE3	0.587413	0.118619
A0A0D9QXE4	0.0322778	0.129942	A0A0D9QXE4	-0.157358	0.593983	A0A0D9QXE4	-0.215396	0.975911	A0A0D9QXE4	-0.0150437	0.076004	A0A0D9QXE4	0.0506249	0.336523	A0A0D9QXE4	-0.254788	1.90211
A0A0D9QXE8	0.399821	0.63371	A0A0D9QXE8	-0.00241041	0.0041739	A0A0D9QXE8	-0.114113	0.147789	A0A0D9QXE8	-0.187908	0.364962	A0A0D9QXE8	-0.289576	0.498082	A0A0D9QXE8	-0.149878	0.204032
A0A0D9QXE9	0.150659	0.31378	A0A0D9QXE9	0.03989	0.0640683	A0A0D9QXE9	0.00639326	0.0133834	A0A0D9QXE9	0.0412503	0.120361	A0A0D9QXE9	0.115601	0.255964	A0A0D9QXE9	0.265842	1.48209
A0A0D9QXF1	-1.33606	0.345714	A0A0D9QXF1	0.570497	0.158736	A0A0D9QXF1	1.80994	0.782435	A0A0D9QXF1	0.398183	0.132449	A0A0D9QXF1	0.0653263	0.0176195	A0A0D9QXF1	0.512685	0.178908
A0A0D9QXF2	0.0911445	0.36692	A0A0D9QXF2	0.627441	3.05972	A0A0D9QXF2	0.257442	0.918588	A0A0D9QXF2	0.103506	0.273677	A0A0D9QXF2	0.276905	1.02051	A0A0D9QXF2	0.12909	0.37351
A0A0D9QXF4	0.0600704	0.219607	A0A0D9QXF4	0.28748	1.12764	A0A0D9QXF4	0.163173	0.574639	A0A0D9QXF4	-0.129668	0.325889	A0A0D9QXF4	0.10887	0.202973	A0A0D9QXF4	0.0237644	0.0367342
A0A0D9QXF6	-0.444126	0.761883	A0A0D9QXF6	0.179402	0.299271	A0A0D9QXF6	0.0936276	0.117246	A0A0D9QXF6	-0.402745	0.631323	A0A0D9QXF6	-0.454714	0.786637	A0A0D9QXF6	0.14005	0.166399
A0A0D9QXF7	0.193018	0.598701	A0A0D9QXF7	0.0363957	0.0720166	A0A0D9QXF7	-0.168135	0.381991	A0A0D9QXF7	-0.0899178	0.183369	A0A0D9QXF7	0.116397	0.321672	A0A0D9QXF7	0.066124	0.153902
A0A0D9QXG2	-1.02594	0.53707	A0A0D9QXG2	0.00402771	0.0013887	A0A0D9QXG2	0.325183	0.120319	A0A0D9QXG2	-0.246612	0.0563228	A0A0D9QXG2	1.81704	0.69533	A0A0D9QXG2	0.915343	0.346371
A0A0D9QXG4	-0.0293016	0.0840837	A0A0D9QXG4	0.197846	0.553464	A0A0D9QXG4	0.339576	1.66177	A0A0D9QXG4	-0.146393	0.597264	A0A0D9QXG4	0.225438	0.639543	A0A0D9QXG4	0.451492	2.48709
A0A0D9QXG7	0.560248	3.68609	A0A0D9QXG7	-0.0735342	0.174822	A0A0D9QXG7	-0.41914	3.19129	A0A0D9QXG7	-0.0148866	0.0501822	A0A0D9QXG7	-0.6981	3.6757	A0A0D9QXG7	-0.280897	1.2966
A0A0D9QXG8	NaN	0	A0A0D9QXG8	NaN	0	A0A0D9QXG8	NaN	0	A0A0D9QXG8	NaN	0	A0A0D9QXG8	NaN	0	A0A0D9QXG8	2.50296	0
A0A0D9QXH3	-0.135493	0.225711	A0A0D9QXH3	0.162265	0.278513	A0A0D9QXH3	0.215468	0.51159	A0A0D9QXH3	0.136278	0.366903	A0A0D9QXH3	0.0211264	0.0480695	A0A0D9QXH3	-0.0618005	0.130418
A0A0D9QXH5	0.511171	0.818082	A0A0D9QXH5	-0.416458	0.236126	A0A0D9QXH5	0.336096	0.299713	A0A0D9QXH5	1.04505	0.592979	A0A0D9QXH5	0.514712	0.265165	A0A0D9QXH5	0.560583	0.390848
A0A0D9QXH8	0.822936	1.17642	A0A0D9QXH8	0.465588	0.376582	A0A0D9QXH8	-0.830896	1.11248	A0A0D9QXH8	0.0752834	0.0577043	A0A0D9QXH8	0.140386	0.12381	A0A0D9QXH8	-0.864906	0.753282
A0A0D9QXI2	0.292405	0.747829	A0A0D9QXI2	-0.348811	0.428641	A0A0D9QXI2	-0.421401	1.15277	A0A0D9QXI2	-0.196424	0.44755	A0A0D9QXI2	0.244152	0.520954	A0A0D9QXI2	0.612806	1.469
A0A0D9QXI7	0.561287	0.418474	A0A0D9QXI7	-0.237362	0.0943605	A0A0D9QXI7	0.238509	0.181862	A0A0D9QXI7	0.342676	0.223824	A0A0D9QXI7	-0.0517807	0.0313299	A0A0D9QXI7	0.375621	0.330966
A0A0D9QXJ1	0.486577	0.848552	A0A0D9QXJ1	0.72916	0.922586	A0A0D9QXJ1	-0.644649	1.22081	A0A0D9QXJ1	-0.0111579	0.00990007	A0A0D9QXJ1	-0.371245	0.401074	A0A0D9QXJ1	-0.803163	1.36448
A0A0D9QXJ2	-1.93912	0.487729	A0A0D9QXJ2	-0.472168	0.160131	A0A0D9QXJ2	1.20438	0.451039	A0A0D9QXJ2	1.03659	0.258361	A0A0D9QXJ2	2.0116	0.507979	A0A0D9QXJ2	1.73675	0.62483
A0A0D9QXJ6	-0.0715094	0.0210164	A0A0D9QXJ6	-0.0656988	0.0281392	A0A0D9QXJ6	0.847236	0.394075	A0A0D9QXJ6	-1.15556	0.630279	A0A0D9QXJ6	-0.0450099	0.021885	A0A0D9QXJ6	0.847008	0.308022
A0A0D9QXJ7	-0.0836154	0.0539425	A0A0D9QXJ7	-0.37772	0.252944	A0A0D9QXJ7	0.780931	0.734455	A0A0D9QXJ7	-0.212383	0.178144	A0A0D9QXJ7	-0.604849	0.632088	A0A0D9QXJ7	0.140943	0.129641
A0A0D9QXJ8	-0.191659	0.0600359	A0A0D9QXJ8	0.899257	0.637213	A0A0D9QXJ8	-0.110409	0.0459146	A0A0D9QXJ8	-0.831058	0.256767	A0A0D9QXJ8	-0.42449	0.127743	A0A0D9QXJ8	0.420262	0.136373
A0A0D9QXJ9	-0.359351	0.069136	A0A0D9QXJ9	2.50057	1.34459	A0A0D9QXJ9	1.15657	0.238828	A0A0D9QXJ9	1.77096	0.60888	A0A0D9QXJ9	1.48441	0.482175	A0A0D9QXJ9	-0.0714445	0.018445
A0A0D9QXK1	-0.292371	0.624903	A0A0D9QXK1	-0.0585721	0.0903027	A0A0D9QXK1	0.413414	1.24781	A0A0D9QXK1	-0.155512	0.381671	A0A0D9QXK1	-0.172658	0.43981	A0A0D9QXK1	0.196961	0.483546
A0A0D9QXK4	-0.333961	0.106122	A0A0D9QXK4	-3.07522	1.54082	A0A0D9QXK4	-0.59067	0.155853	A0A0D9QXK4	2.58904	1.55039	A0A0D9QXK4	1.15	0.34124	A0A0D9QXK4	-0.0252735	0.0418086
A0A0D9QXL1	0.231711	1.05886	A0A0D9QXL1	0.091504	0.395462	A0A0D9QXL1	0.105846	0.335191	A0A0D9QXL1	0.386024	1.93608	A0A0D9QXL1	0.000759164	0.00290171	A0A0D9QXL1	0.366215	1.83866
A0A0D9QXL3	-0.0848746	0.0565712	A0A0D9QXL3	0.689743	0.927475	A0A0D9QXL3	0.24751	0.158871	A0A0D9QXL3	0.270617	0.241765	A0A0D9QXL3	-0.0551137	0.0313003	A0A0D9QXL3	-0.119682	0.0835024
A0A0D9QXL4	-0.0426257	0.166539	A0A0D9QXL4	0.185016	0.976008	A0A0D9QXL4	0.242309	1.08817	A0A0D9QXL4	-0.129258	0.585799	A0A0D9QXL4	0.0117771	0.0327066	A0A0D9QXL4	0.298203	1.03069
A0A0D9QXM7	-0.428342	0.423444	A0A0D9QXM7	0.287511	0.891011	A0A0D9QXM7	0.212636	0.151303	A0A0D9QXM7	-0.267668	0.176043	A0A0D9QXM7	0.480003	0.636682	A0A0D9QXM7	-0.617212	0.385852
A0A0D9QXM9	1.44345	0.339129	A0A0D9QXM9	-0.911512	0.217263	A0A0D9QXM9	-2.02271	0.657427	A0A0D9QXM9	2.07955	0.376869	A0A0D9QXM9	0.448617	0.0773831	A0A0D9QXM9	-2.08018	0.473628
A0A0D9QXN1	0.614388	0.299625	A0A0D9QXN1	-0.3204	0.137438	A0A0D9QXN1	-0.141348	0.0796114	A0A0D9QXN1	0.645745	0.537178	A0A0D9QXN1	-1.10107	0.506477	A0A0D9QXN1	-0.91324	0.423351
A0A0D9QXN6	-0.41864	0.14845	A0A0D9QXN6	-0.540817	0.282882	A0A0D9QXN6	0.468416	0.167637	A0A0D9QXN6	0.556768	0.186167	A0A0D9QXN6	0.778529	0.283923	A0A0D9QXN6	0.575506	0.296853
A0A0D9QXP0	0.0349223	0.0533723	A0A0D9QXP0	-0.226686	0.515114	A0A0D9QXP0	0.00104197	0.00223299	A0A0D9QXP0	0.0230806	0.056019	A0A0D9QXP0	0.191451	0.480084	A0A0D9QXP0	0.260507	1.14359
A0A0D9QXP1	1.49443	0.290219	A0A0D9QXP1	1.51119	0.370539	A0A0D9QXP1	0.837574	0.291111	A0A0D9QXP1	0.445376	0.259205	A0A0D9QXP1	0.659115	0.380004	A0A0D9QXP1	0.680758	0.378269
A0A0D9QXP5	0.552263	1.93689	A0A0D9QXP5	0.44055	1.44327	A0A0D9QXP5	0.129963	0.329785	A0A0D9QXP5	0.138562	0.241949	A0A0D9QXP5	0.0936437	0.184293	A0A0D9QXP5	0.519318	1.65091
A0A0D9QXQ1	0.619689	3.27081	A0A0D9QXQ1	0.0149711	0.045115	A0A0D9QXQ1	0.28567	0.360618	A0A0D9QXQ1	-0.602802	0.980973	A0A0D9QXQ1	-0.696292	1.2846	A0A0D9QXQ1	1.26317	2.45549
A0A0D9QXQ3	-0.421597	0.780612	A0A0D9QXQ3	-0.44922	0.564967	A0A0D9QXQ3	-0.126956	0.106419	A0A0D9QXQ3	-0.386746	0.529629	A0A0D9QXQ3	-0.124373	0.147647	A0A0D9QXQ3	0.159196	0.12324
A0A0D9QXQ6	-0.329639	1.65423	A0A0D9QXQ6	-0.174534	0.724057	A0A0D9QXQ6	0.238872	0.987337	A0A0D9QXQ6	-0.358826	1.32607	A0A0D9QXQ6	-0.082735	0.210617	A0A0D9QXQ6	0.254125	0.955204
A0A0D9QXR2	-0.878467	0.512055	A0A0D9QXR2	-0.0247165	0.0152583	A0A0D9QXR2	0.616115	0.283051	A0A0D9QXR2	-0.273249	0.142256	A0A0D9QXR2	-0.417638	0.272353	A0A0D9QXR2	0.473732	0.350731
A0A0D9QXS5	-0.0240986	0.012828	A0A0D9QXS5	-1.38087	0.676538	A0A0D9QXS5	-0.382263	0.181722	A0A0D9QXS5	-1.29976	2.10546	A0A0D9QXS5	-0.812455	0.957	A0A0D9QXS5	1.47026	2.46678
A0A0D9QXT1	0.656265	0.235232	A0A0D9QXT1	0.590633	0.240904	A0A0D9QXT1	0.344253	0.110969	A0A0D9QXT1	-0.978303	0.381679	A0A0D9QXT1	-0.576987	0.361299	A0A0D9QXT1	1.02392	0.460652
A0A0D9QXT2	-0.886167	0.520591	A0A0D9QXT2	-1.28079	1.01653	A0A0D9QXT2	0.0398906	0.0157221	A0A0D9QXT2	0.362448	0.213781	A0A0D9QXT2	0.191882	0.101983	A0A0D9QXT2	-0.724185	0.375596
A0A0D9QXT3	-0.459452	0.225781	A0A0D9QXT3	0.0154628	0.00679404	A0A0D9QXT3	0.752247	0.443359	A0A0D9QXT3	0.762065	0.364429	A0A0D9QXT3	-0.44135	0.191811	A0A0D9QXT3	-0.704282	1.02476
A0A0D9QXT5	0.270213	0.212051	A0A0D9QXT5	-0.00217831	0.00180929	A0A0D9QXT5	0.0868818	0.0721857	A0A0D9QXT5	0.219625	0.261112	A0A0D9QXT5	-0.0738132	0.0686599	A0A0D9QXT5	-0.323732	0.38682
A0A0D9QXT6	0.0891394	0.146822	A0A0D9QXT6	0.134662	0.263248	A0A0D9QXT6	-0.108472	0.237054	A0A0D9QXT6	0.0668852	0.0596719	A0A0D9QXT6	0.0684369	0.0752331	A0A0D9QXT6	-0.367542	0.50095
A0A0D9QXT7	0.280823	0.371992	A0A0D9QXT7	0.200728	0.356429	A0A0D9QXT7	-0.70426	0.885314	A0A0D9QXT7	0.000525204	0.000470683	A0A0D9QXT7	-0.120557	0.12673	A0A0D9QXT7	0.0307556	0.0242105
A0A0D9QXT8	-0.252296	0.845453	A0A0D9QXT8	-0.216333	0.911654	A0A0D9QXT8	0.22737	0.791791	A0A0D9QXT8	-0.16687	0.51162	A0A0D9QXT8	-0.237289	1.26719	A0A0D9QXT8	-0.0508174	0.0883399
A0A0D9QXU6	-2.16346	2.30542	A0A0D9QXU6	-0.372605	0.283157	A0A0D9QXU6	3.31713	2.51379	A0A0D9QXU6	0.874211	0.292707	A0A0D9QXU6	-1.82785	1.21046	A0A0D9QXU6	-0.802888	0.349172
A0A0D9QXU9	-0.245283	0.0586128	A0A0D9QXU9	1.04444	0.445436	A0A0D9QXU9	0.95082	0.427379	A0A0D9QXU9	0.247358	0.120362	A0A0D9QXU9	1.06506	0.553609	A0A0D9QXU9	0.460962	0.937676
A0A0D9QXV2	-0.122824	0.166036	A0A0D9QXV2	-0.416124	0.713297	A0A0D9QXV2	0.266599	0.36058	A0A0D9QXV2	0.166313	0.145814	A0A0D9QXV2	-0.246667	0.108037	A0A0D9QXV2	0.513806	0.917091
A0A0D9QXW2	0.0458813	0.0721414	A0A0D9QXW2	-0.295167	0.632139	A0A0D9QXW2	-0.154034	0.270838	A0A0D9QXW2	0.247386	1.04057	A0A0D9QXW2	0.0303615	0.0596329	A0A0D9QXW2	-0.208548	0.456805
A0A0D9QXW3	-0.376248	0.291284	A0A0D9QXW3	-0.202831	0.173326	A0A0D9QXW3	-0.595371	0.548621	A0A0D9QXW3	-0.6242	0.523795	A0A0D9QXW3	-0.045749	0.0344534	A0A0D9QXW3	-0.626532	0.36359
A0A0D9QXX4	0.360876	0.811317	A0A0D9QXX4	0.25998	0.284751	A0A0D9QXX4	-0.599369	1.1743	A0A0D9QXX4	-0.0253594	0.0226186	A0A0D9QXX4	0.57524	0.826926	A0A0D9QXX4	-0.0321905	0.0331561
A0A0D9QXX6	-0.36772	2.62632	A0A0D9QXX6	-0.325057	0.917382	A0A0D9QXX6	-0.0295059	0.0870395	A0A0D9QXX6	-0.28905	1.65105	A0A0D9QXX6	-0.0475003	0.218898	A0A0D9QXX6	-0.0966082	0.314053
A0A0D9QXX7	-0.279502	0	A0A0D9QXX7	-0.303732	0	A0A0D9QXX7	1.36217	0	A0A0D9QXX7	-2.6124	0.644922	A0A0D9QXX7	-0.626057	0.195505	A0A0D9QXX7	2.70121	0.997368
A0A0D9QXY0	-0.135319	0.109533	A0A0D9QXY0	0.0906262	0.0864113	A0A0D9QXY0	0.620003	1.00019	A0A0D9QXY0	-0.100238	0.110047	A0A0D9QXY0	0.263602	0.487187	A0A0D9QXY0	0.46657	0.746302
A0A0D9QXZ1	0.110478	0.155419	A0A0D9QXZ1	-0.963132	1.17006	A0A0D9QXZ1	-0.0110689	0.0135559	A0A0D9QXZ1	0.277094	0.424142	A0A0D9QXZ1	-0.580624	1.08896	A0A0D9QXZ1	0.144674	0.185711
A0A0D9QXZ2	0.73757	0.309783	A0A0D9QXZ2	0.0179358	0.0049824	A0A0D9QXZ2	-1.39876	0.728938	A0A0D9QXZ2	0.42335	0.104519	A0A0D9QXZ2	0.793007	0.2344	A0A0D9QXZ2	-0.269868	0.0902104
A0A0D9QXZ5	0.373064	0.185273	A0A0D9QXZ5	1.85488	1.03371	A0A0D9QXZ5	0.12057	0.0799085	A0A0D9QXZ5	-0.297119	0.205607	A0A0D9QXZ5	0.254846	0.314429	A0A0D9QXZ5	0.505016	0.337957
A0A0D9QY09	-0.0750154	0.165734	A0A0D9QY09	-0.532076	1.70652	A0A0D9QY09	-0.463839	0.884117	A0A0D9QY09	0.00243486	0.00433152	A0A0D9QY09	-0.308414	0.733914	A0A0D9QY09	-0.495078	1.29925
A0A0D9QY11	0.837557	0.673658	A0A0D9QY11	0.699516	0.509205	A0A0D9QY11	1.11044	0.856445	A0A0D9QY11	0.663993	0.655971	A0A0D9QY11	1.10296	1.18198	A0A0D9QY11	1.09993	0.596637
A0A0D9QY12	0.145039	0.348065	A0A0D9QY12	0.102442	0.246483	A0A0D9QY12	-0.30376	0.952871	A0A0D9QY12	0.0562771	0.184987	A0A0D9QY12	0.0158887	0.0400891	A0A0D9QY12	-0.249797	1.71205
A0A0D9QY15	-0.362684	0.125307	A0A0D9QY15	0.47101	0.254253	A0A0D9QY15	1.17803	0.646164	A0A0D9QY15	-1.768	0.715327	A0A0D9QY15	-1.15018	0.415352	A0A0D9QY15	1.73233	1.19687
A0A0D9QY22	-0.468324	1.16204	A0A0D9QY22	0.0595878	0.150805	A0A0D9QY22	0.198531	0.32711	A0A0D9QY22	-0.00724326	0.0108363	A0A0D9QY22	-0.357473	0.804768	A0A0D9QY22	-0.310903	0.589214
A0A0D9QY25	0.186324	0.358995	A0A0D9QY25	-0.200055	0.441475	A0A0D9QY25	-0.131647	0.36169	A0A0D9QY25	0.18774	1.00305	A0A0D9QY25	-0.0482865	0.121492	A0A0D9QY25	-0.228715	1.49685
A0A0D9QY32	-0.65882	2.19869	A0A0D9QY32	-0.273626	0.70018	A0A0D9QY32	0.221685	0.593088	A0A0D9QY32	-0.91394	2.91327	A0A0D9QY32	-0.061455	0.105016	A0A0D9QY32	0.405867	0.847195
A0A0D9QY36	-0.110697	0.13458	A0A0D9QY36	0.491574	0.964169	A0A0D9QY36	0.0553244	0.0554644	A0A0D9QY36	0.827989	0.663087	A0A0D9QY36	0.738548	0.52802	A0A0D9QY36	-0.453043	0.934874
A0A0D9QY42	-0.325369	1.09696	A0A0D9QY42	-0.311907	0.932743	A0A0D9QY42	0.384663	1.48841	A0A0D9QY42	-0.0369765	0.0151975	A0A0D9QY42	0.190612	0.324661	A0A0D9QY42	0.684437	0.374771
A0A0D9QY49	0.333311	0.083637	A0A0D9QY49	4.17655	3.87615	A0A0D9QY49	3.82797	2.36088	A0A0D9QY49	-1.80653	0.796623	A0A0D9QY49	1.65446	2.27681	A0A0D9QY49	3.85958	2.48342
A0A0D9QY53	-2.4532	0.978533	A0A0D9QY53	-0.547537	1.16661	A0A0D9QY53	1.29904	0.504075	A0A0D9QY53	1.95752	1.01443	A0A0D9QY53	1.86297	1.12698	A0A0D9QY53	-0.569781	0.488593
A0A0D9QY55	0.104421	0	A0A0D9QY55	-0.407711	0	A0A0D9QY55	-0.119583	0.0776422	A0A0D9QY55	-0.324084	0.230033	A0A0D9QY55	-0.492214	0.268319	A0A0D9QY55	-2.01199	0.848268
A0A0D9QY57	1.17574	0.83992	A0A0D9QY57	0.218389	0.0699835	A0A0D9QY57	-0.754977	0.985862	A0A0D9QY57	0.608742	0.239543	A0A0D9QY57	1.84473	1.19517	A0A0D9QY57	1.04541	0.892803
A0A0D9QY64	-0.11902	0.205553	A0A0D9QY64	0.166458	1.01941	A0A0D9QY64	0.135279	0.194939	A0A0D9QY64	0.117265	0.183982	A0A0D9QY64	0.425729	1.06602	A0A0D9QY64	0.13195	0.235138
A0A0D9QY69	-0.40714	0.359603	A0A0D9QY69	-0.59375	0.40588	A0A0D9QY69	0.687877	0.818148	A0A0D9QY69	0.380304	0.391307	A0A0D9QY69	0.19624	0.156745	A0A0D9QY69	0.244414	0.199812
A0A0D9QY76	1.76988	1.04343	A0A0D9QY76	1.60608	0.959886	A0A0D9QY76	0.113598	0.0681523	A0A0D9QY76	-0.104918	0.0436489	A0A0D9QY76	-0.188088	0.113666	A0A0D9QY76	-0.356721	0
A0A0D9QY79	-0.209761	0.117445	A0A0D9QY79	0.416004	0.441054	A0A0D9QY79	0.0401421	0.0212301	A0A0D9QY79	0.075843	0.032073	A0A0D9QY79	0.188114	0.0827547	A0A0D9QY79	-0.117628	0.0706658
A0A0D9QY89	-0.655183	0.134589	A0A0D9QY89	1.91636	0.850227	A0A0D9QY89	2.48983	0.914943	A0A0D9QY89	0.153	0.186755	A0A0D9QY89	-1.70513	0.706621	A0A0D9QY89	-0.0938367	0.130975
A0A0D9QY94	-0.249524	0.832054	A0A0D9QY94	-0.109086	0.233827	A0A0D9QY94	0.341877	1.22088	A0A0D9QY94	0.0506115	0.255699	A0A0D9QY94	-0.0479975	0.101913	A0A0D9QY94	0.267082	1.56841
A0A0D9QY96	-0.536846	0.673762	A0A0D9QY96	0.169696	0.185057	A0A0D9QY96	-0.433581	0.179325	A0A0D9QY96	0.665469	0.622022	A0A0D9QY96	0.0983022	0.0512273	A0A0D9QY96	-0.649322	0.715233
A0A0D9QY97	-0.323101	0.200451	A0A0D9QY97	0.402677	0.392698	A0A0D9QY97	0.211342	0.125216	A0A0D9QY97	-0.573066	0.2074	A0A0D9QY97	-0.631152	0.33489	A0A0D9QY97	0.331123	0.12112
A0A0D9QYA3	0.0422096	0.0477805	A0A0D9QYA3	0.361304	0.564783	A0A0D9QYA3	-0.321214	0.395166	A0A0D9QYA3	-0.226509	0.34588	A0A0D9QYA3	0.0494764	0.0609839	A0A0D9QYA3	-0.229028	0.272347
A0A0D9QYA8	-0.986947	0.517721	A0A0D9QYA8	-0.489216	0.301438	A0A0D9QYA8	0.613028	0.312134	A0A0D9QYA8	0.255985	0.170079	A0A0D9QYA8	0.486687	0.3481	A0A0D9QYA8	0.0380474	0.0220414
A0A0D9QYB1	0.108447	0.301116	A0A0D9QYB1	0.0284215	0.0599397	A0A0D9QYB1	-0.08022	0.312767	A0A0D9QYB1	-0.0268586	0.0875701	A0A0D9QYB1	-0.156878	1.04863	A0A0D9QYB1	-0.157556	0.627053
A0A0D9QYB4	0.67212	0.522618	A0A0D9QYB4	1.01765	0.986936	A0A0D9QYB4	-0.0512032	0.0352686	A0A0D9QYB4	0.67228	0.744454	A0A0D9QYB4	0.193965	0.136861	A0A0D9QYB4	-0.464986	0.598022
A0A0D9QYB6	-1.17769	1.08443	A0A0D9QYB6	-0.48894	0.598837	A0A0D9QYB6	1.66382	1.81467	A0A0D9QYB6	0.931984	0.521007	A0A0D9QYB6	1.26698	0.96389	A0A0D9QYB6	0.392867	0.438762
A0A0D9QYB7	-0.132565	0.0553125	A0A0D9QYB7	1.18623	1.27787	A0A0D9QYB7	-0.442699	0.222227	A0A0D9QYB7	0.694157	0.477379	A0A0D9QYB7	0.957714	0.901333	A0A0D9QYB7	-0.309334	0.167742
A0A0D9QYC3	-0.298998	1.33218	A0A0D9QYC3	-0.384449	0.807375	A0A0D9QYC3	0.228979	0.651882	A0A0D9QYC3	-0.285314	0.94326	A0A0D9QYC3	-0.141116	0.257275	A0A0D9QYC3	0.301939	0.922021
A0A0D9QYD3	0.0913086	0.169277	A0A0D9QYD3	0.305424	0.842338	A0A0D9QYD3	0.145364	0.309345	A0A0D9QYD3	0.487217	1.28493	A0A0D9QYD3	0.238405	0.515111	A0A0D9QYD3	0.307997	0.693254
A0A0D9QYD5	0.397109	1.36242	A0A0D9QYD5	0.199205	0.522744	A0A0D9QYD5	0.12167	0.328102	A0A0D9QYD5	0.304257	1.63269	A0A0D9QYD5	-0.521882	1.61767	A0A0D9QYD5	0.117818	0.534757
A0A0D9QYE2	0.333411	0.219173	A0A0D9QYE2	-0.17453	0.108871	A0A0D9QYE2	-0.560692	0.43623	A0A0D9QYE2	0.357774	0.240968	A0A0D9QYE2	0.284211	0.150665	A0A0D9QYE2	-0.438738	0.300474
A0A0D9QYE6	0.0309197	0.014665	A0A0D9QYE6	0.184413	0.0819449	A0A0D9QYE6	0.793046	0.732303	A0A0D9QYE6	0.595075	0.423752	A0A0D9QYE6	0.133636	0.0623642	A0A0D9QYE6	-0.0466323	0.027671
A0A0D9QYF0	-0.0566492	0.135878	A0A0D9QYF0	0.225981	0.820901	A0A0D9QYF0	0.0377227	0.0815101	A0A0D9QYF0	0.0545459	0.152252	A0A0D9QYF0	0.490327	2.0072	A0A0D9QYF0	0.132399	0.447705
A0A0D9QYF9	0.548434	0.766428	A0A0D9QYF9	0.017067	0.0153356	A0A0D9QYF9	-0.26995	0.261438	A0A0D9QYF9	-0.144242	0.18063	A0A0D9QYF9	-0.654754	1.00957	A0A0D9QYF9	-0.178461	0.147228
A0A0D9QYG0	-0.789318	0.609195	A0A0D9QYG0	-0.690293	0.702191	A0A0D9QYG0	0.637251	0.557964	A0A0D9QYG0	0.227174	0.235371	A0A0D9QYG0	-0.325345	0.310359	A0A0D9QYG0	-0.792087	0.557473
A0A0D9QYG6	0.465144	0.355726	A0A0D9QYG6	0.84639	0.964297	A0A0D9QYG6	0.59254	0.820703	A0A0D9QYG6	0.601144	0.493885	A0A0D9QYG6	-0.298718	0.132407	A0A0D9QYG6	-0.47164	0.270644
A0A0D9QYH3	-1.41024	0.719182	A0A0D9QYH3	-1.49601	0.430263	A0A0D9QYH3	-0.464588	0.133059	A0A0D9QYH3	0.942549	0.695362	A0A0D9QYH3	0.421791	0.378676	A0A0D9QYH3	-1.85173	0.881876
A0A0D9QYH8	0.414485	0.161144	A0A0D9QYH8	-0.439281	0.170075	A0A0D9QYH8	-0.330495	0.161438	A0A0D9QYH8	-0.208584	0.131889	A0A0D9QYH8	-1.31785	0.444196	A0A0D9QYH8	-0.693241	0.299526
A0A0D9QYH9	1.41106	0.683671	A0A0D9QYH9	1.6879	0.615179	A0A0D9QYH9	-0.199009	0.115498	A0A0D9QYH9	0.0951385	0.0591596	A0A0D9QYH9	0.736158	0.605541	A0A0D9QYH9	-0.0729508	0.0339152
A0A0D9QYI2	0.374367	0	A0A0D9QYI2	NaN	0	A0A0D9QYI2	NaN	0	A0A0D9QYI2	1.31457	0	A0A0D9QYI2	-0.674873	0	A0A0D9QYI2	NaN	0
A0A0D9QYI5	0.387406	0.535352	A0A0D9QYI5	0.259838	0.353793	A0A0D9QYI5	-0.22272	0.302896	A0A0D9QYI5	-0.0649619	0.042604	A0A0D9QYI5	0.404938	0.76042	A0A0D9QYI5	0.166111	0.122786
A0A0D9QYJ1	-0.471738	0.954028	A0A0D9QYJ1	-0.35428	0.441209	A0A0D9QYJ1	0.137299	0.080017	A0A0D9QYJ1	-0.690848	0.702483	A0A0D9QYJ1	0.341992	0.411493	A0A0D9QYJ1	1.83754	2.61118
A0A0D9QYJ2	0.313827	0.486103	A0A0D9QYJ2	0.491403	0.735425	A0A0D9QYJ2	0.33887	0.437116	A0A0D9QYJ2	0.297644	0.518358	A0A0D9QYJ2	1.70264	4.84715	A0A0D9QYJ2	0.890896	2.62471
A0A0D9QYK8	-0.000946671	0.00114085	A0A0D9QYK8	0.888828	1.58167	A0A0D9QYK8	-0.241584	0.216329	A0A0D9QYK8	-0.552285	0.7142	A0A0D9QYK8	0.240667	0.54643	A0A0D9QYK8	-0.60441	0.407864
A0A0D9QYL0	-0.161738	0.161857	A0A0D9QYL0	0.0334661	0.0327762	A0A0D9QYL0	0.114095	0.09282	A0A0D9QYL0	0.173973	0.149757	A0A0D9QYL0	0.166434	0.166233	A0A0D9QYL0	1.12844	1.72171
A0A0D9QYL1	-0.135727	1.49286	A0A0D9QYL1	-0.00604872	0.0332228	A0A0D9QYL1	0.0972576	0.583901	A0A0D9QYL1	-0.0595274	0.222525	A0A0D9QYL1	0.191293	0.385568	A0A0D9QYL1	0.380242	0.505758
A0A0D9QYL4	-0.279809	0.225709	A0A0D9QYL4	-2.7942	1.71596	A0A0D9QYL4	-4.08607	0	A0A0D9QYL4	-0.0131106	0.00681224	A0A0D9QYL4	NaN	0	A0A0D9QYL4	-2.19525	0
A0A0D9QYL6	-0.797947	2.89188	A0A0D9QYL6	-0.268855	0.483193	A0A0D9QYL6	0.32072	0.998148	A0A0D9QYL6	-0.252261	0.428294	A0A0D9QYL6	0.284016	0.597053	A0A0D9QYL6	0.46056	0.910555
A0A0D9QYL8	NaN	0	A0A0D9QYL8	NaN	0	A0A0D9QYL8	NaN	0	A0A0D9QYL8	0.675996	0	A0A0D9QYL8	NaN	0	A0A0D9QYL8	1.29603	0
A0A0D9QYM1	-0.127618	0.188968	A0A0D9QYM1	-0.124296	0.174925	A0A0D9QYM1	0.0804947	0.0970069	A0A0D9QYM1	0.103657	0.247008	A0A0D9QYM1	0.0297319	0.0365294	A0A0D9QYM1	-0.101082	0.133772
A0A0D9QYM2	-0.356218	0.320314	A0A0D9QYM2	0.069755	0.066978	A0A0D9QYM2	0.262707	0.238532	A0A0D9QYM2	0.200646	0.203252	A0A0D9QYM2	0.177115	0.288974	A0A0D9QYM2	-0.460613	0.529213
A0A0D9QYM3	0.389153	1.65663	A0A0D9QYM3	0.249073	0.928529	A0A0D9QYM3	-0.141994	0.55161	A0A0D9QYM3	-0.0744668	0.274918	A0A0D9QYM3	-0.579813	2.98293	A0A0D9QYM3	0.0720633	0.318487
A0A0D9QYM4	-0.41831	0.413649	A0A0D9QYM4	-0.581127	0.520585	A0A0D9QYM4	0.600604	0.511235	A0A0D9QYM4	0.383503	0.272846	A0A0D9QYM4	0.408761	0.243527	A0A0D9QYM4	-0.369025	0.188651
A0A0D9QYM5	-0.110995	0.056222	A0A0D9QYM5	-0.902996	0.796172	A0A0D9QYM5	-0.357783	0.210407	A0A0D9QYM5	-0.193533	0.113616	A0A0D9QYM5	-0.897829	0.680503	A0A0D9QYM5	0.0525374	0.0274165
A0A0D9QYM7	0.396716	0.347503	A0A0D9QYM7	-0.390275	0.265779	A0A0D9QYM7	-0.999577	0.698479	A0A0D9QYM7	0.136141	0.113685	A0A0D9QYM7	-0.878069	0.660566	A0A0D9QYM7	-0.661705	0.368076
A0A0D9QYM9	0.65558	0.320701	A0A0D9QYM9	1.38413	0.865056	A0A0D9QYM9	-1.65052	0.749059	A0A0D9QYM9	0.246911	0.124942	A0A0D9QYM9	0.639269	0.363494	A0A0D9QYM9	-0.607814	0.267977
A0A0D9QYN1	NaN	0	A0A0D9QYN1	NaN	0	A0A0D9QYN1	NaN	0	A0A0D9QYN1	-3.65084	0	A0A0D9QYN1	0.0770712	0	A0A0D9QYN1	3.30643	0
A0A0D9QYP0	-0.102962	0.37878	A0A0D9QYP0	-0.0836707	0.361415	A0A0D9QYP0	-0.00225921	0.0069483	A0A0D9QYP0	-0.168331	0.678429	A0A0D9QYP0	-0.138185	0.435825	A0A0D9QYP0	0.031103	0.0990699
A0A0D9QYP6	-0.354922	0.182817	A0A0D9QYP6	0.406245	0.228868	A0A0D9QYP6	0.921357	0.916572	A0A0D9QYP6	-0.175191	0.0630982	A0A0D9QYP6	-0.284224	0.107523	A0A0D9QYP6	1.59472	1.36884
A0A0D9QYQ6	-0.129704	0.10558	A0A0D9QYQ6	0.562169	0.672703	A0A0D9QYQ6	0.368362	0.394341	A0A0D9QYQ6	0.311316	0.288905	A0A0D9QYQ6	-0.175104	0.133066	A0A0D9QYQ6	-0.00239237	0.00208379
A0A0D9QYQ9	-0.109212	0.158889	A0A0D9QYQ9	-0.395196	1.05566	A0A0D9QYQ9	-0.323911	0.506016	A0A0D9QYQ9	-0.374415	0.84227	A0A0D9QYQ9	-1.56852	0.446242	A0A0D9QYQ9	-0.0761069	0.106015
A0A0D9QYR0	-0.0568434	0.0708886	A0A0D9QYR0	-0.636482	1.57989	A0A0D9QYR0	-0.183558	0.229754	A0A0D9QYR0	-0.138762	0.169328	A0A0D9QYR0	-0.126354	0.211296	A0A0D9QYR0	-0.199634	0.242807
A0A0D9QYR5	0.675771	1.20571	A0A0D9QYR5	-0.0672804	0.0793724	A0A0D9QYR5	-0.554111	0.731506	A0A0D9QYR5	0.0401234	0.0486011	A0A0D9QYR5	-0.278573	0.376886	A0A0D9QYR5	-0.177967	0.340367
A0A0D9QYR9	0.373199	0.231575	A0A0D9QYR9	-0.348438	0.153264	A0A0D9QYR9	0.221827	0.128977	A0A0D9QYR9	-0.410371	0.241415	A0A0D9QYR9	-0.307344	0.186035	A0A0D9QYR9	0.895117	0.707372
A0A0D9QYS1	0.614323	1.27216	A0A0D9QYS1	-1.10794	2.36832	A0A0D9QYS1	-0.793101	1.59778	A0A0D9QYS1	0.396955	0.621815	A0A0D9QYS1	-1.21801	2.23165	A0A0D9QYS1	-0.332373	0.385412
A0A0D9QYT4	-0.168719	0.445665	A0A0D9QYT4	-0.217263	0.743978	A0A0D9QYT4	-0.120043	0.181963	A0A0D9QYT4	-0.286137	0.528068	A0A0D9QYT4	-0.419486	1.42308	A0A0D9QYT4	-0.00367725	0.00498165
A0A0D9QYT6	0.531407	0.56644	A0A0D9QYT6	0.54954	0.552213	A0A0D9QYT6	0.291545	0.269024	A0A0D9QYT6	-0.225962	0.201899	A0A0D9QYT6	-0.471467	0.605661	A0A0D9QYT6	0.0213689	0.0158378
A0A0D9QYU0	-0.0460004	0.131576	A0A0D9QYU0	0.0302692	0.0506585	A0A0D9QYU0	0.580308	2.06175	A0A0D9QYU0	0.17316	0.350473	A0A0D9QYU0	0.122934	0.241316	A0A0D9QYU0	0.64406	2.46734
A0A0D9QYU3	0.607048	0.908877	A0A0D9QYU3	-0.358306	0.451499	A0A0D9QYU3	0.295074	0.613142	A0A0D9QYU3	-0.0121907	0.0146345	A0A0D9QYU3	-0.656513	1.02502	A0A0D9QYU3	0.324935	0.540585
A0A0D9QYU5	0.429088	0.244469	A0A0D9QYU5	-0.0415733	0.0192577	A0A0D9QYU5	-0.945609	0.90166	A0A0D9QYU5	0.47351	0.287611	A0A0D9QYU5	0.475526	0.273818	A0A0D9QYU5	-0.752945	0.528571
A0A0D9QYV0	-0.0330971	0.105797	A0A0D9QYV0	-0.401145	1.52462	A0A0D9QYV0	-0.272382	1.27583	A0A0D9QYV0	0.266526	0.573596	A0A0D9QYV0	0.135469	0.315658	A0A0D9QYV0	0.314225	0.717596
A0A0D9QYV1	-0.0475613	0.0383338	A0A0D9QYV1	-0.453974	0.389022	A0A0D9QYV1	-0.000358652	0.000252053	A0A0D9QYV1	0.0640976	0.0440655	A0A0D9QYV1	-0.383457	0.240606	A0A0D9QYV1	-0.390691	0.337485
A0A0D9QYV4	0.25318	0.140174	A0A0D9QYV4	0.79755	1.10012	A0A0D9QYV4	-0.795445	0.467372	A0A0D9QYV4	0.955378	0.774385	A0A0D9QYV4	1.14021	0.861348	A0A0D9QYV4	-1.44897	0.696522
A0A0D9QYV5	-0.564516	1.47908	A0A0D9QYV5	-0.136903	0.281873	A0A0D9QYV5	0.166404	0.29697	A0A0D9QYV5	0.551869	0.982232	A0A0D9QYV5	0.29189	0.514703	A0A0D9QYV5	-0.141663	0.215938
A0A0D9QYV6	-1.53844	0.779227	A0A0D9QYV6	0.173882	0.0823441	A0A0D9QYV6	1.11056	0.409638	A0A0D9QYV6	1.66652	0.646275	A0A0D9QYV6	1.0806	0.311592	A0A0D9QYV6	-0.00723201	0.005103
A0A0D9QYV7	-0.168227	0.328678	A0A0D9QYV7	-0.0142781	0.0221831	A0A0D9QYV7	-0.0221046	0.033842	A0A0D9QYV7	-0.0729339	0.125191	A0A0D9QYV7	-0.284649	0.68745	A0A0D9QYV7	-0.500382	0.976278
A0A0D9QYW0	0.642244	0.314841	A0A0D9QYW0	-0.268527	0.0917288	A0A0D9QYW0	1.30246	0.866137	A0A0D9QYW0	0.392544	0.196642	A0A0D9QYW0	0.472639	0.222367	A0A0D9QYW0	1.57037	1.5612
A0A0D9QYW2	-0.152894	0.269308	A0A0D9QYW2	0.241682	0.564585	A0A0D9QYW2	0.111311	0.183702	A0A0D9QYW2	-0.0457946	0.0712767	A0A0D9QYW2	0.0475556	0.0729504	A0A0D9QYW2	-0.00869664	0.0153418
A0A0D9QYW3	-0.83822	0.506837	A0A0D9QYW3	-0.2352	0.157589	A0A0D9QYW3	0.901641	0.572564	A0A0D9QYW3	-0.402129	0.246983	A0A0D9QYW3	-0.153737	0.0848907	A0A0D9QYW3	-0.179165	0.0839347
A0A0D9QYX5	-0.297145	0.843196	A0A0D9QYX5	-0.273907	0.678031	A0A0D9QYX5	-0.0570623	0.329417	A0A0D9QYX5	-0.0413344	0.0714403	A0A0D9QYX5	0.0130927	0.0182684	A0A0D9QYX5	0.150279	0.364461
A0A0D9QYX8	-1.0579	0.201502	A0A0D9QYX8	0.73552	0.338399	A0A0D9QYX8	1.25753	0.261261	A0A0D9QYX8	-1.09905	0.374717	A0A0D9QYX8	-2.38222	1.12203	A0A0D9QYX8	-1.27375	0.581666
A0A0D9QYY1	-0.250302	0.61594	A0A0D9QYY1	-0.467249	1.67806	A0A0D9QYY1	-0.147827	0.283229	A0A0D9QYY1	0.0416841	0.105789	A0A0D9QYY1	-0.58441	1.97212	A0A0D9QYY1	-0.494003	1.399
A0A0D9QYY5	-0.228931	0.733012	A0A0D9QYY5	0.0667957	0.145733	A0A0D9QYY5	0.23574	0.796722	A0A0D9QYY5	-0.0179163	0.0304075	A0A0D9QYY5	0.261975	0.786174	A0A0D9QYY5	0.0727909	0.147127
A0A0D9QYY6	-0.0960509	0.482065	A0A0D9QYY6	-0.159166	0.468302	A0A0D9QYY6	0.227206	0.953134	A0A0D9QYY6	-0.265263	1.47874	A0A0D9QYY6	0.104373	0.396652	A0A0D9QYY6	0.509746	3.48098
A0A0D9QZ00	-1.33991	1.27402	A0A0D9QZ00	-0.301863	0.35011	A0A0D9QZ00	-0.529045	0.144875	A0A0D9QZ00	-0.451362	0.391529	A0A0D9QZ00	-1.03665	0.628617	A0A0D9QZ00	0.760927	0.411642
A0A0D9QZ01	-0.223978	1.32148	A0A0D9QZ01	-0.0374023	0.160482	A0A0D9QZ01	0.116339	0.619176	A0A0D9QZ01	-0.12734	0.909378	A0A0D9QZ01	-0.0786931	0.492975	A0A0D9QZ01	0.00900944	0.0284346
A0A0D9QZ02	-0.00377444	0.00304744	A0A0D9QZ02	-0.116437	0.0723876	A0A0D9QZ02	-0.200573	0.251578	A0A0D9QZ02	-0.00223417	0.00179067	A0A0D9QZ02	0.424593	0.744223	A0A0D9QZ02	-0.597517	0.656672
A0A0D9QZ04	0.201997	0.300058	A0A0D9QZ04	0.00783132	0.00872828	A0A0D9QZ04	-0.352423	0.577367	A0A0D9QZ04	-0.307922	0.358467	A0A0D9QZ04	-0.32741	0.530391	A0A0D9QZ04	-0.506823	0.381531
[truncated: 4,458 more rows]

## Sheet: Fig.6e
M, 12 h (first Majory protein ID)								M, 24 h (first Majory protein ID)								S, 12 h (human NCBI gene ID)								S, 24 h (human NCBI gene ID)
[truncated: 1,712 more rows]

[truncated: 26 more sheets: Fig.6f,g, Fig. 6i, Fig. 6i_FINALGO_MERS-CoV (12 h), Fig. 6i_FINALGO_MERS-CoV (24 h), Fig. 6i_FINALGO_SARS2 (12 h), Fig. 6i_FINALGO_SARS2 (24 h), Fig. 7a,b, Fig. 7c, Fig. 7d_(120_up) , Fig. 7d_(63_down), Fig. 7e, Fig. 7g, Fig. 6+7, Perseus, MERS-CoV, Fig. 6+7, Perseus, SARS-CoV-2, Fig. 8, Fig. 9, Fig. S1, Fig. S2, Fig. S3, Fig. S4 …]
